# Supplementary material for: Global Gene Expression and Systems Biology Analysis of Bovine Monocyte-Derived Macrophages in Response to In Vitro Challenge with Mycobacterium bovis
Source: PLoS One. 2012 Feb 22;7(2):e32034. doi: 10.1371/journal.pone.0032034 (PMC3284544; doi:10.1371/journal.pone.0032034)
Supplement: Table S2 — The list of differentially expressed transcripts detected at the 2 hour time point post- M. bovis challenge. (XLS) [file pone.0032034.s005.xls]

## Sheet: bov2hr_FDR0.05
Gene Symbol	Gene Name	Log2 fold-change in expression (M. bovis MDM-control MDM)	P-value	Adjusted P-value	Affymetrix® GeneChip® Bovine Genome Array probe ID
CCL20	chemokine (C-C motif) ligand 20	6.03421	8.74e-27	9.89e-24	Bt.9560.1.S1_at
PTX3	pentraxin-related gene, rapidly induced by IL-1 beta	5.70748	9.77e-23	2.64e-20	Bt.10398.1.S1_at
IL1B	interleukin 1, beta	5.59252	2.44e-22	6.08e-20	Bt.4856.1.S1_at
CXCL2	chemokine (C-X-C motif) ligand 2	5.41998	8.62e-25	4.47e-22	Bt.23093.1.S1_at
IL1A	interleukin 1, alpha	5.14992	1.75e-29	3.11e-26	Bt.191.1.S1_at
TNF	tumor necrosis factor (TNF superfamily, member 2)	4.9941	9.61e-28	1.22e-24	Bt.12756.1.S1_at
TNFAIP6	tumor necrosis factor, alpha-induced protein 6	4.84546	3.8e-21	7.27e-19	Bt.958.1.A1_at
LOC529195	similar to Mediterranean fever protein	4.73051	7.11e-24	2.68e-21	Bt.18827.1.A1_at
IL1A	interleukin 1, alpha	4.7067	3.19e-23	9.68e-21	Bt.191.1.S2_at
CXCL2	chemokine (C-X-C motif) ligand 2	4.69655	6.26e-15	3.41e-13	Bt.610.1.A1_at
CXCL2	chemokine (C-X-C motif) ligand 2	4.61124	1.05e-18	1.11e-16	Bt.611.1.S1_at
CXCL2	chemokine (C-X-C motif) ligand 2	4.59147	6.58e-19	7.24e-17	Bt.611.1.S1_x_at
IL1B	interleukin 1, beta	4.51027	1.16e-15	7.15e-14	Bt.4856.1.S2_at
F3	coagulation factor III (thromboplastin, tissue factor)	4.42051	2.16e-25	1.41e-22	Bt.4106.1.S1_at
RND1	Rho family GTPase 1	4.14739	8.93e-30	2.22e-26	Bt.3774.1.A1_at
IL6	interleukin 6 (interferon, beta 2)	4.13289	5.38e-17	4.35e-15	Bt.3686.1.S1_at
CSF3	colony stimulating factor 3 (granulocyte)	4.07061	1.08e-20	1.75e-18	Bt.4660.1.S1_at
MRM1	mitochondrial rRNA methyltransferase 1 homolog (S. cerevisiae)	4.02232	1.31e-17	1.17e-15	Bt.19462.1.A1_at
TFPI2	tissue factor pathway inhibitor 2	3.98745	3.83e-19	4.41e-17	Bt.2017.1.S1_at
CK773833	Accession CK773833	3.90867	1.54e-19	1.9e-17	Bt.25812.1.A1_at
CSF2	colony stimulating factor 2 (granulocyte-macrophage)	3.89475	2.18e-21	4.45e-19	Bt.509.1.S1_at
CLDN1	claudin 1	3.87913	2.66e-24	1.18e-21	Bt.24343.1.A1_at
SAA3	serum amyloid A 3	3.82377	1.64e-15	9.84e-14	Bt.278.1.S1_at
CB457261	Accession CB457261	3.81586	9.01e-26	7.47e-23	Bt.17514.1.S1_at
CK773598	Accession CK773598	3.77875	4.27e-16	2.89e-14	Bt.24940.1.A1_at
EDN1	endothelin 1	3.7031	1.96e-19	2.35e-17	Bt.4398.1.S1_at
TNFAIP6	tumor necrosis factor, alpha-induced protein 6	3.68503	4.88e-20	6.67e-18	Bt.958.2.S1_at
NFKBIZ	nuclear factor of kappa light polypeptide gene enhancer in B-cells inhibitor, zeta	3.66462	1.06e-35	1.31e-31	Bt.23207.1.A1_s_at
CCL5	chemokine (C-C motif) ligand 5	3.58441	9.45e-16	6e-14	Bt.552.1.S1_at
LOXL4	lysyl oxidase-like 4	3.5704	9.11e-24	3.32e-21	Bt.12297.1.S1_at
CCL8	chemokine (C-C motif) ligand 8	3.55236	2.52e-12	8.67e-11	Bt.154.1.S1_at
IRF1	interferon regulatory factor 1	3.52652	1.29e-19	1.64e-17	Bt.10077.1.S3_at
SLAMF1	signaling lymphocytic activation molecule family member 1	3.51092	1.11e-20	1.77e-18	Bt.8547.1.S1_at
EGLN2	egl nine homolog 2 (C. elegans)	3.5027	6.9e-18	6.65e-16	Bt.15798.1.S1_at
MAFF	v-maf musculoaponeurotic fibrosarcoma oncogene homolog F (avian)	3.48036	4.44e-30	1.38e-26	Bt.7142.2.S1_a_at
CFB	complement factor B	3.43034	7.5e-19	8.19e-17	Bt.13542.1.S1_at
AW430024	Accession AW430024	3.39373	5.12e-22	1.18e-19	Bt.20605.2.S1_at
IRF1	interferon regulatory factor 1	3.35034	4.19e-19	4.74e-17	Bt.10077.1.S2_at
CCL4	chemokine (C-C motif) ligand 4	3.30977	3.68e-16	2.53e-14	Bt.9504.1.A1_at
CLDN1	claudin 1	3.26171	9.45e-23	2.61e-20	Bt.24343.2.S1_at
SAA3	serum amyloid A 3	3.25734	3.01e-25	1.87e-22	Bt.22322.1.S1_at
ZC3H12A	zinc finger CCCH-type containing 12A	3.18409	4.6e-33	2.86e-29	Bt.8745.1.S1_at
GCH1	GTP cyclohydrolase 1	3.15043	8.59e-25	4.47e-22	Bt.13878.1.S1_at
MAFF	v-maf musculoaponeurotic fibrosarcoma oncogene homolog F (avian)	3.13455	9.77e-28	1.22e-24	Bt.7142.1.S1_at
CB458376	Accession CB458376	3.12022	2.97e-22	7.23e-20	Bt.19272.1.A1_at
PTGS2	prostaglandin-endoperoxide synthase 2 (prostaglandin G/H synthase and cyclooxygenase)	3.11925	1.23e-18	1.3e-16	Bt.15758.1.S1_at
IL12B	interleukin 12B (natural killer cell stimulatory factor 2, cytotoxic lymphocyte maturation factor 2, p40)	3.01258	2.33e-20	3.5e-18	Bt.523.1.S1_at
CK975559	Accession CK975559	2.97361	1.95e-19	2.35e-17	Bt.29514.1.A1_at
CK955216	Accession CK955216	2.96084	9.76e-17	7.36e-15	Bt.29099.1.S1_at
CD40	CD40 molecule, TNF receptor superfamily member 5	2.92828	5.23e-23	1.51e-20	Bt.13130.1.S1_at
PTGS2	Prostaglandin-endoperoxide synthase 2 (prostaglandin G/H synthase and cyclooxygenase)	2.92263	6.01e-23	1.7e-20	Bt.16478.1.A1_at
NFKBID	nuclear factor of kappa light polypeptide gene enhancer in B-cells inhibitor, delta	2.88646	2.15e-24	1e-21	Bt.10867.1.S1_at
KLF5	Kruppel-like factor 5 (intestinal)	2.81942	6.46e-21	1.16e-18	Bt.15802.1.S1_at
AATK	apoptosis-associated tyrosine kinase	2.77231	1e-13	4.46e-12	Bt.24600.1.S1_at
FAM107B	family with sequence similarity 107, member B	2.76118	1.11e-12	4.13e-11	Bt.16370.1.S1_at
NOS2	nitric oxide synthase 2, inducible	2.75258	2.25e-09	4.43e-08	Bt.8479.1.A1_at
CB456533	Accession CB456533	2.74006	1.13e-30	4.69e-27	Bt.12554.1.S1_at
BIRC3	baculoviral IAP repeat-containing 3	2.73927	2.53e-23	7.87e-21	Bt.9391.2.S1_at
IL15	interleukin 15	2.73279	1.46e-18	1.51e-16	Bt.522.1.S1_at
CB530676	Accession CB530676	2.72796	7.91e-21	1.37e-18	Bt.20605.1.S1_at
CFLAR	CASP8 and FADD-like apoptosis regulator	2.70533	9.35e-25	4.65e-22	Bt.18643.2.S1_at
IL10	interleukin 10	2.70188	1.49e-22	3.86e-20	Bt.4723.1.S1_at
NFKBIZ	nuclear factor of kappa light polypeptide gene enhancer in B-cells inhibitor, zeta	2.63533	5.6e-22	1.27e-19	Bt.8227.1.S1_at
CD33	CD33 molecule	2.5967	1.24e-08	2.05e-07	Bt.26763.1.A1_at
SLC46A2	solute carrier family 46, member 2	2.54244	1.54e-14	7.73e-13	Bt.26735.1.S1_at
CCRN4L	CCR4 carbon catabolite repression 4-like (S. cerevisiae)	2.52309	1.5e-29	3.11e-26	Bt.27843.1.S1_at
AATK	apoptosis-associated tyrosine kinase	2.51239	3.23e-18	3.22e-16	Bt.8137.1.S2_at
TRIP10	thyroid hormone receptor interactor 10	2.50435	9.72e-21	1.63e-18	Bt.1323.1.S1_at
CK773270	Accession CK773270	2.48318	3.14e-21	6.31e-19	Bt.23555.2.S1_at
CXCL2	chemokine (C-X-C motif) ligand 2	2.47529	3.41e-13	1.39e-11	Bt.611.1.S2_at
KLF5	Kruppel-like factor 5 (intestinal)	2.47189	4.34e-20	6e-18	Bt.15802.2.S1_at
P2RY13	purinergic receptor P2Y, G-protein coupled, 13	2.45462	1.25e-12	4.6e-11	Bt.19405.1.A1_at
CB430996	Accession CB430996	2.45445	5.74e-19	6.37e-17	Bt.17488.1.A1_at
COL13A1	collagen, type XIII, alpha 1	2.42473	8.06e-22	1.73e-19	Bt.23555.1.S1_at
NFKB2	nuclear factor of kappa light polypeptide gene enhancer in B-cells 2 (p49/p100)	2.41679	2.11e-18	2.11e-16	Bt.20288.1.S1_at
NFKBIE	Nuclear factor of kappa light polypeptide gene enhancer in B-cells inhibitor, epsilon	2.40576	2.51e-23	7.87e-21	Bt.1536.1.A1_at
NFKBIE	nuclear factor of kappa light polypeptide gene enhancer in B-cells inhibitor, epsilon	2.39836	2.73e-26	2.42e-23	Bt.1536.3.S1_at
RYBP	RING1 and YY1 binding protein	2.39653	4.37e-22	1.05e-19	Bt.20494.1.S1_at
NFKBIE	nuclear factor of kappa light polypeptide gene enhancer in B-cells inhibitor, epsilon	2.38525	1.85e-25	1.31e-22	Bt.1536.2.S1_a_at
PLEK	pleckstrin	2.3721	9.95e-16	6.25e-14	Bt.15713.2.S1_at
PLK2	polo-like kinase 2 (Drosophila)	2.3444	2.56e-17	2.23e-15	Bt.10259.1.A1_at
CB460424	Accession CB460424	2.33614	4.95e-16	3.32e-14	Bt.19406.1.A1_at
TMEM88	transmembrane protein 88	2.32577	1.67e-20	2.6e-18	Bt.16232.1.S1_at
CCL3	chemokine (C-C motif) ligand 3	2.3189	5.4e-12	1.73e-10	Bt.9974.1.S1_a_at
CD83	CD83 molecule	2.31409	4.14e-20	5.78e-18	Bt.3841.2.S1_at
HEBP2	heme binding protein 2	2.29834	9.45e-20	1.24e-17	Bt.13247.1.S1_at
RHOC	ras homolog gene family, member C	2.29107	8.64e-17	6.56e-15	Bt.22455.1.S1_at
TIFA	TRAF-interacting protein with forkhead-associated domain	2.28916	1.24e-14	6.3e-13	Bt.29044.1.S1_at
MOBKL2C	MOB1, Mps One Binder kinase activator-like 2C (yeast)	2.28326	5.79e-25	3.28e-22	Bt.21903.1.S1_at
SNAI1	snail homolog 1 (Drosophila)	2.26841	3.59e-11	9.87e-10	Bt.3046.1.S1_at
MAP3K8	mitogen-activated protein kinase kinase kinase 8	2.25846	2.33e-20	3.5e-18	Bt.28561.1.S1_at
CDC42EP4	CDC42 effector protein (Rho GTPase binding) 4	2.25445	8.81e-19	9.53e-17	Bt.20490.1.S1_at
CK973132	Accession CK973132	2.2246	2.4e-26	2.3e-23	Bt.29470.1.S1_at
FSCN1	fascin homolog 1, actin-bundling protein (Strongylocentrotus purpuratus)	2.2212	7.83e-15	4.18e-13	Bt.12445.1.A1_at
SELP	selectin P	2.20177	9.26e-16	5.94e-14	Bt.4342.1.S1_at
GYPC	glycophorin C (Gerbich blood group)	2.19779	4.97e-12	1.62e-10	Bt.11221.1.S1_at
FSCN1	fascin homolog 1, actin-bundling protein (Strongylocentrotus purpuratus)	2.19213	1.23e-15	7.54e-14	Bt.12445.2.S1_at
ANKRD33B	ankyrin repeat domain 33B	2.18628	4.83e-22	1.13e-19	Bt.17309.1.S1_at
BE755394	Accession BE755394	2.16194	2.84e-24	1.22e-21	Bt.2318.2.S1_at
RASSF5	Ras association (RalGDS/AF-6) domain family member 5	2.15847	3.28e-24	1.36e-21	Bt.22323.2.S1_at
MARCKSL1	MARCKS-like 1	2.14689	6.77e-13	2.63e-11	Bt.3880.1.S1_at
N4BP1	similar to Nedd4 binding protein 1	2.14666	8.47e-21	1.44e-18	Bt.20548.1.S1_at
PDE4B	phosphodiesterase 4B, cAMP-specific (phosphodiesterase E4 dunce homolog, Drosophila)	2.13313	1.66e-08	2.69e-07	Bt.20286.1.S1_at
CB440336	Accession CB440336	2.1322	4.3e-10	9.74e-09	Bt.13522.1.S1_at
CK847032	Accession CK847032	2.12795	2.8e-20	4.06e-18	Bt.9570.1.S1_at
BE755851	Accession BE755851	2.11963	2.64e-17	2.28e-15	Bt.19214.1.S1_at
BE809771	Accession BE809771	2.11726	3.2e-09	6e-08	Bt.11990.1.S1_at
NFKBIE	nuclear factor of kappa light polypeptide gene enhancer in B-cells inhibitor, epsilon	2.11335	7.55e-28	1.17e-24	Bt.1536.2.S1_at
RYBP	RING1 and YY1 binding protein	2.10683	9.1e-22	1.92e-19	Bt.20681.1.A1_at
CK964062	Accession CK964062	2.10596	4.74e-25	2.81e-22	Bt.25399.1.S1_at
TOB1	similar to Protein Tob1 (Transducer of erbB-2 1)	2.08705	3.7e-18	3.65e-16	Bt.27061.1.S1_at
GEM	GTP binding protein overexpressed in skeletal muscle	2.02234	5.01e-11	1.35e-09	Bt.28062.1.S1_at
TRAF1	TNF receptor-associated factor 1	2.0061	1.45e-19	1.82e-17	Bt.9083.1.S1_at
PLEK	pleckstrin	1.96444	6.88e-16	4.46e-14	Bt.15713.1.A1_at
PHLDA1	Pleckstrin homology-like domain, family A, member 1	1.96325	2.26e-14	1.1e-12	Bt.10212.1.S1_at
MMP1	matrix metallopeptidase 1 (interstitial collagenase)	1.95101	5.36e-09	9.58e-08	Bt.72.1.S1_at
GJA1	gap junction protein, alpha 1, 43kDa	1.94163	4.76e-07	5.78e-06	Bt.15972.1.S1_at
DIXDC1	DIX domain containing 1	1.9316	1.64e-12	5.81e-11	Bt.1433.1.S1_at
SLC39A2	solute carrier family 39 (zinc transporter), member 2	1.92504	3.02e-13	1.24e-11	Bt.1369.1.S1_at
CB534665	Accession CB534665	1.90724	3.94e-24	1.58e-21	Bt.18036.1.A1_at
LOC407195	similar to alpha-tubulin	1.88635	2.24e-10	5.38e-09	Bt.28456.1.S1_at
NR4A1	nuclear receptor subfamily 4, group A, member 1	1.88618	7.02e-12	2.23e-10	Bt.23373.1.S1_at
NOS2	nitric oxide synthase 2, inducible	1.86907	4.76e-09	8.58e-08	Bt.23126.1.S1_at
PTPN1	protein tyrosine phosphatase, non-receptor type 1	1.86448	6.7e-16	4.37e-14	Bt.9542.1.S1_at
LIG4	ligase IV, DNA, ATP-dependent	1.85876	3.6e-21	7e-19	Bt.7959.1.A1_at
BF073015	Accession BF073015	1.85748	2.08e-21	4.31e-19	Bt.5604.2.S1_at
SLC2A6	solute carrier family 2 (facilitated glucose transporter), member 6	1.84857	3.03e-16	2.12e-14	Bt.25025.1.S1_at
CB419220	Accession CB419220	1.8425	1.57e-20	2.47e-18	Bt.20736.1.S1_at
NMB	neuromedin B	1.81595	2.25e-09	4.43e-08	Bt.10630.1.S1_at
AV615989	Accession AV615989	1.80346	2.46e-10	5.88e-09	Bt.3566.1.A1_at
CCL3	chemokine (C-C motif) ligand 3	1.79225	1.65e-11	4.85e-10	Bt.9974.1.S1_at
NFATC1	Nuclear factor of activated T-cells, cytoplasmic, calcineurin-dependent 1	1.78692	8.44e-17	6.48e-15	Bt.26630.1.S1_at
AU018091_Mmu	expressed sequence AU018091	1.77842	1.9e-09	3.8e-08	Bt.6372.1.A1_at
C12orf39_Hsa	chromosome 12 open reading frame 39	1.77213	1.13e-19	1.46e-17	Bt.17644.1.A1_at
TAP	tracheal antimicrobial peptide	1.7618	0.00345731	0.015299	Bt.510.1.S1_at
CD69	CD69 molecule	1.75093	1.56e-11	4.61e-10	Bt.8544.1.S1_at
PTGS2	Prostaglandin-endoperoxide synthase 2 (prostaglandin G/H synthase and cyclooxygenase)	1.75071	6.11e-21	1.12e-18	Bt.17575.1.A1_at
KLHL8	kelch-like 8 (Drosophila)	1.74826	9.83e-17	7.37e-15	Bt.16467.1.S1_at
LOC100140276	similar to jumonji domain containing 3	1.74686	1.89e-25	1.31e-22	Bt.9129.1.S1_at
VEGFA	vascular endothelial growth factor A	1.74479	2.62e-14	1.26e-12	Bt.4138.1.S1_a_at
CK848034	Accession CK848034	1.74078	2.17e-10	5.23e-09	Bt.27680.1.S1_at
ANKRD33B	ankyrin repeat domain 33B	1.70736	2.36e-26	2.3e-23	Bt.17309.2.A1_at
RASSF5	Ras association (RalGDS/AF-6) domain family member 5	1.70617	3.7e-23	1.09e-20	Bt.22323.1.A1_a_at
CXCL10	chemokine (C-X-C motif) ligand 10	1.70514	0.00311784	0.0140212	Bt.16966.1.S1_at
CLEC4E	C-type lectin domain family 4, member E	1.68585	1.91e-12	6.71e-11	Bt.16271.1.S1_at
EBI3	Epstein-Barr virus induced 3	1.6751	3.12e-10	7.35e-09	Bt.20904.1.A1_at
KLHL8	Kelch-like 8 (Drosophila)	1.66601	6.94e-17	5.47e-15	Bt.16467.2.A1_at
BTG3	BTG family, member 3	1.65256	1.47e-12	5.28e-11	Bt.5650.1.S1_at
ARG2	arginase, type II	1.65213	1.74e-10	4.25e-09	Bt.8624.1.S1_at
MT2A	metallothionein 2A	1.64898	5.45e-06	5.1e-05	Bt.2529.1.S1_at
AXIN2	axin 2	1.63769	6.66e-21	1.18e-18	Bt.4412.1.S1_at
INHBA	inhibin, beta A	1.63174	1.02e-14	5.26e-13	Bt.12760.1.S1_at
GRASP	GRP1 (general receptor for phosphoinositides 1)-associated scaffold protein	1.6122	1.13e-16	8.35e-15	Bt.27470.1.A1_at
CK730252	Accession CK730252	1.6089	1.5e-11	4.45e-10	Bt.25169.1.A1_at
NFKB1	nuclear factor of kappa light polypeptide gene enhancer in B-cells 1	1.60479	6.84e-21	1.2e-18	Bt.9309.1.A1_at
ZBTB10	zinc finger and BTB domain containing 10	1.59731	6.93e-20	9.17e-18	Bt.18894.1.A1_at
BP105658	Accession BP105658	1.5872	3.62e-16	2.5e-14	Bt.23676.1.S1_at
UPB1	Ureidopropionase, beta	1.58022	1.17e-13	5.15e-12	Bt.19006.2.A1_at
BE722116	Accession BE722116	1.56966	9.7e-18	8.87e-16	Bt.22141.2.S1_at
CK952663	Accession CK952663	1.56266	1.49e-23	4.89e-21	Bt.18643.1.A1_a_at
NYREN18	NEDD8 ultimate buster-1	1.55559	4.54e-14	2.11e-12	Bt.12732.1.S1_at
TM4SF1	transmembrane 4 L six family member 1	1.54805	3.88e-06	3.77e-05	Bt.6087.2.S1_a_at
DDIT4	DNA-damage-inducible transcript 4	1.54567	1.66e-12	5.86e-11	Bt.2091.1.S1_at
CH25H	cholesterol 25-hydroxylase	1.54478	1.61e-15	9.72e-14	Bt.1052.1.A1_at
RELB	v-rel reticuloendotheliosis viral oncogene homolog B	1.54056	2.07e-18	2.09e-16	Bt.17669.1.S1_a_at
BTG2	BTG family, member 2	1.5279	5.69e-16	3.78e-14	Bt.5326.2.S1_at
CB167904	Accession CB167904	1.52559	8.21e-18	7.66e-16	Bt.13967.1.A1_at
CK974498	Accession CK974498	1.51917	3.29e-17	2.8e-15	Bt.19349.1.A1_at
TNIP1	TNFAIP3 interacting protein 1	1.5091	1.66e-14	8.27e-13	Bt.5432.1.S1_at
CB423296	Accession CB423296	1.50711	1.5e-08	2.44e-07	Bt.20115.1.S1_at
JUP	Junction plakoglobin	1.5064	3.87e-19	4.41e-17	Bt.22141.1.S1_at
CCL22	chemokine (C-C motif) ligand 22	1.50229	2.38e-05	0.000194587	Bt.21088.1.S1_at
CK962939	Accession CK962939	1.49597	4.45e-10	1e-08	Bt.3051.1.S1_at
PRDM1	PR domain containing 1, with ZNF domain	1.49577	8.15e-18	7.66e-16	Bt.21482.3.A1_at
PTPN1	Protein tyrosine phosphatase, non-receptor type 1	1.48591	1.17e-23	3.94e-21	Bt.9542.2.S1_at
CK951297	Accession CK951297	1.47798	1.04e-20	1.7e-18	Bt.28285.1.S1_a_at
PNRC1	proline-rich nuclear receptor coactivator 1	1.47491	3.72e-16	2.54e-14	Bt.13991.2.S1_a_at
AW656252	Accession AW656252	1.46867	1.51e-19	1.88e-17	Bt.2318.1.A1_at
FOSL1	FOS-like antigen 1	1.46207	3.86e-09	7.16e-08	Bt.17885.1.A1_at
PNRC1	proline-rich nuclear receptor coactivator 1	1.45248	2.2e-17	1.94e-15	Bt.13991.2.S1_at
CB531797	Accession CB531797	1.44525	1.07e-14	5.49e-13	Bt.19724.1.A1_at
CB443368	Accession CB443368	1.43881	3.04e-13	1.25e-11	Bt.18355.1.A1_at
IER3	immediate early response 3	1.43665	1.81e-15	1.08e-13	Bt.2153.1.S1_at
H19	H19, imprinted maternally expressed transcript (non-protein coding)	1.4354	2.56e-15	1.52e-13	Bt.5348.1.S1_at
TMEM37	transmembrane protein 37	1.4287	0.00949072	0.035883	Bt.16583.1.S1_at
PEX5	peroxisomal biogenesis factor 5	1.42517	8.21e-12	2.57e-10	Bt.9054.1.A1_at
CK982422	Accession CK982422	1.42168	6.56e-13	2.56e-11	Bt.2501.1.S1_at
RYBP	RING1 and YY1 binding protein	1.41675	1.97e-22	5.01e-20	Bt.13833.1.S1_at
ICAM1	intercellular adhesion molecule 1	1.41213	2.47e-20	3.65e-18	Bt.5372.1.S1_at
SLC7A5	solute carrier family 7 (cationic amino acid transporter, y+ system), member 5	1.41082	1.19e-10	3.06e-09	Bt.5528.1.S1_at
CB452234	Accession CB452234	1.40942	4.03e-12	1.33e-10	Bt.20215.1.S1_at
BNBD10	beta-defensin 10	1.39932	7.44e-06	6.75e-05	Bt.26980.1.S1_at
SPTY2D1	SPT2, Suppressor of Ty, domain containing 1 (S. cerevisiae)	1.399	5.74e-17	4.58e-15	Bt.28539.1.S1_at
BATF	basic leucine zipper transcription factor, ATF-like	1.38614	1.86e-09	3.74e-08	Bt.9265.1.A1_at
TNIP1	TNFAIP3 interacting protein 1	1.38555	8e-17	6.22e-15	Bt.5432.3.S1_at
LGR4	leucine-rich repeat-containing G protein-coupled receptor 4	1.38034	6.53e-15	3.55e-13	Bt.17263.1.S1_at
BATF	basic leucine zipper transcription factor, ATF-like	1.37247	6.62e-10	1.45e-08	Bt.9265.2.S1_at
ARG2	Arginase, type II	1.36972	6.4e-22	1.42e-19	Bt.8624.2.S1_at
MAPK13	mitogen-activated protein kinase 13	1.36009	2.84e-06	2.86e-05	Bt.800.1.S1_at
CK952523	Accession CK952523	1.35599	7.55e-06	6.82e-05	Bt.15889.1.S1_at
CD33	CD33 molecule	1.35578	6.75e-05	0.000490253	Bt.26763.2.S1_at
CK849182	Accession CK849182	1.35565	8.91e-15	4.69e-13	Bt.10414.1.A1_at
LIN37	lin-37 homolog (C. elegans)	1.35545	5.32e-10	1.18e-08	Bt.29542.1.A1_at
CF930166	Accession CF930166	1.35064	4.86e-12	1.58e-10	Bt.2501.2.A1_at
BP105592	Accession BP105592	1.3465	4.78e-08	7.09e-07	Bt.24124.1.A1_at
XKR8	XK, Kell blood group complex subunit-related family, member 8	1.33396	1.57e-14	7.89e-13	Bt.24355.1.A1_at
LOC100140276	similar to jumonji domain containing 3	1.3292	2.28e-13	9.54e-12	Bt.9533.1.S1_at
CCL2	chemokine (C-C motif) ligand 2	1.32861	4.67e-05	0.000350581	Bt.2408.1.S1_at
CB468085	Accession CB468085	1.32634	4.33e-12	1.42e-10	Bt.17041.1.A1_at
CK952663	Accession CK952663	1.323	2.17e-24	1e-21	Bt.18643.1.A1_at
TNIP1	TNFAIP3 interacting protein 1	1.31608	1.59e-15	9.67e-14	Bt.5432.2.S1_at
CLEC4E	C-type lectin domain family 4, member E	1.31592	2.36e-11	6.68e-10	Bt.16271.2.A1_at
MYBPH	myosin binding protein H	1.31238	5.33e-12	1.72e-10	Bt.1068.1.A1_at
CB436518	Accession CB436518	1.30656	1.59e-15	9.67e-14	Bt.17286.1.A1_at
CD83	CD83 molecule	1.29591	0.0014389	0.00719105	Bt.19561.1.S1_at
AF451171	Accession AF451171	1.29429	1.79e-07	2.37e-06	Bt.12219.1.S1_at
CB428579	Accession CB428579	1.29282	2.39e-14	1.15e-12	Bt.10414.2.S1_at
GIMAP6	GTPase, IMAP family member 6	1.29254	1.03e-05	9.06e-05	Bt.21798.1.S1_at
CITED2	Cbp/p300-interacting transactivator, with Glu/Asp-rich carboxy-terminal domain, 2	1.2895	9.34e-24	3.32e-21	Bt.21607.1.S1_at
VEGFA	vascular endothelial growth factor A	1.28892	1.96e-07	2.58e-06	Bt.4138.2.S1_at
CB428771	Accession CB428771	1.2608	3.12e-08	4.77e-07	Bt.17330.1.A1_at
TSPAN13	tetraspanin 13	1.24763	3.52e-05	0.000274268	Bt.10098.1.S1_at
LRRC33	leucine rich repeat containing 33	1.24539	1.58e-12	5.63e-11	Bt.26537.1.S1_at
PRDM1	PR domain containing 1, with ZNF domain	1.24328	6.96e-15	3.76e-13	Bt.21482.2.S1_at
EPAS1	endothelial PAS domain protein 1	1.2414	4.9e-07	5.93e-06	Bt.4353.2.S1_at
SAMSN1	SAM domain, SH3 domain and nuclear localization signals 1	1.24139	2.69e-15	1.59e-13	Bt.28225.2.S1_at
CK834854	Accession CK834854	1.23903	1.8e-19	2.19e-17	Bt.16240.1.A1_at
CYR61	cysteine-rich, angiogenic inducer, 61	1.23785	3.2e-07	4.06e-06	Bt.22000.1.A1_at
PTGER4	prostaglandin E receptor 4 (subtype EP4)	1.23334	4.26e-19	4.77e-17	Bt.9662.1.S1_at
DLC1	deleted in liver cancer 1	1.2303	1.79e-10	4.37e-09	Bt.24236.1.S1_at
RSPRY1	ring finger and SPRY domain containing 1	1.23005	1.01e-20	1.67e-18	Bt.9244.1.A1_at
NFKBIB	Nuclear factor of kappa light polypeptide gene enhancer in B-cells inhibitor, beta	1.22865	5.23e-15	2.89e-13	Bt.20178.2.S1_at
BE721997	Accession BE721997	1.22678	1.76e-11	5.12e-10	Bt.19225.1.S1_at
NFKBIA	nuclear factor of kappa light polypeptide gene enhancer in B-cells inhibitor, alpha	1.22294	2.84e-15	1.66e-13	Bt.9027.1.S1_at
CXCL3	Chemokine (C-X-C motif) ligand 3	1.22268	5.64e-18	5.48e-16	Bt.16321.1.A1_at
MT1E	Metallothionein 1E	1.21984	5.33e-08	7.82e-07	Bt.14200.1.A1_at
TUFT1	tuftelin 1	1.21965	5e-08	7.39e-07	Bt.4989.1.S1_at
PROCR	protein C receptor, endothelial (EPCR)	1.21604	5.34e-06	5.01e-05	Bt.526.1.S1_at
CB464689	Accession CB464689	1.204	2.5e-13	1.04e-11	Bt.21841.2.A1_at
LOC531674	similar to Zinc finger protein 41	1.20346	5.88e-20	7.86e-18	Bt.25244.1.A1_at
ITGAV	integrin, alpha V (vitronectin receptor, alpha polypeptide, antigen CD51)	1.19688	1.23e-05	0.000107208	Bt.5273.1.S1_at
RCAN1	regulator of calcineurin 1	1.19306	1.98e-12	6.92e-11	Bt.6377.1.S1_at
SPRED1	sprouty-related, EVH1 domain containing 1	1.17896	9.46e-16	6e-14	Bt.23265.1.S1_at
CB427981	Accession CB427981	1.17379	1.83e-11	5.28e-10	Bt.21373.2.A1_at
SERPINB1	serpin peptidase inhibitor, clade B (ovalbumin), member 1	1.16792	8.74e-11	2.29e-09	Bt.27909.1.S1_at
AF348449	Accession AF348449	1.16602	4.31e-13	1.74e-11	Bt.8678.1.A1_at
ATF3	activating transcription factor 3	1.16535	1.38e-07	1.88e-06	Bt.18533.1.S1_at
ARHGAP5	Rho GTPase activating protein 5	1.16286	4.16e-15	2.32e-13	Bt.29288.1.A1_at
BIRC3	baculoviral IAP repeat-containing 3	1.16238	1.31e-18	1.37e-16	Bt.9391.1.A1_at
CB222784	Accession CB222784	1.1571	9.05e-10	1.92e-08	Bt.9870.1.S1_at
MSC	musculin (activated B-cell factor-1)	1.1541	1.75e-20	2.68e-18	Bt.26272.1.S1_at
AW315506	Accession AW315506	1.15364	8.25e-18	7.66e-16	Bt.799.1.S1_at
SOD2	superoxide dismutase 2, mitochondrial	1.14681	4.63e-15	2.57e-13	Bt.4748.1.S1_at
TFRC	transferrin receptor (p90, CD71)	1.14423	5.08e-07	6.12e-06	Bt.19482.1.A1_at
PNRC1	proline-rich nuclear receptor coactivator 1	1.14252	7.29e-18	6.97e-16	Bt.13991.1.A1_at
JUNB	jun B proto-oncogene	1.13636	1.02e-13	4.51e-12	Bt.20542.1.S1_at
CK772394	Accession CK772394	1.13508	0.00367197	0.0161057	Bt.20580.1.S1_at
INSIG1	insulin induced gene 1	1.13163	1.22e-16	8.97e-15	Bt.24614.1.S1_at
PCP4L1	Purkinje cell protein 4 like 1	1.12907	3.97e-09	7.32e-08	Bt.5420.1.A1_at
MVD	mevalonate (diphospho) decarboxylase	1.12672	7.15e-13	2.77e-11	Bt.3884.1.S1_at
BI537129	Accession BI537129	1.12568	1.07e-15	6.7e-14	Bt.16347.1.S1_at
ITGAV	integrin, alpha V (vitronectin receptor, alpha polypeptide, antigen CD51)	1.12334	2.48e-06	2.54e-05	Bt.5273.1.S2_at
CEBPD	CCAAT/enhancer binding protein (C/EBP), delta	1.1216	2.04e-12	7.1e-11	Bt.6406.1.S3_at
CD72	CD72 molecule	1.11989	1.92e-06	2.03e-05	Bt.21980.1.S1_at
PWWP2A	similar to PWWP domain-containing protein 2A	1.11696	1.71e-17	1.52e-15	Bt.27009.1.S1_at
PELI1	pellino homolog 1 (Drosophila)	1.11589	5.01e-13	1.99e-11	Bt.6284.1.S1_at
C16orf74_Hsa	chromosome 16 open reading frame 74	1.11344	1.76e-08	2.83e-07	Bt.22437.1.S1_at
CD80	CD80 molecule	1.113	2.39e-05	0.000194587	Bt.27986.1.A1_at
INTS6	integrator complex subunit 6	1.11253	2.94e-20	4.2e-18	Bt.8149.1.A1_at
ARID5A	AT rich interactive domain 5A (MRF1-like)	1.10972	2.99e-09	5.66e-08	Bt.744.1.S1_at
SESN2	sestrin 2	1.10507	9.38e-08	1.32e-06	Bt.9519.1.S1_at
RGS2	regulator of G-protein signaling 2, 24kDa	1.10376	3.3e-08	5.03e-07	Bt.10855.1.S1_at
CISH	cytokine inducible SH2-containing protein	1.10309	2.75e-06	2.79e-05	Bt.4321.1.S1_at
C1orf38_Hsa	chromosome 1 open reading frame 38	1.10282	2.03e-06	2.13e-05	Bt.22179.1.S1_at
BM446171	Accession BM446171	1.1007	1.32e-09	2.72e-08	Bt.9870.2.A1_at
RASSF4	Ras association (RalGDS/AF-6) domain family member 4	1.10019	1.57e-07	2.11e-06	Bt.4509.2.S1_at
GPR155	G protein-coupled receptor 155	1.09982	3.41e-08	5.17e-07	Bt.16545.1.A1_at
BCL2A1	BCL2-related protein A1	1.09756	2.63e-16	1.88e-14	Bt.7542.1.S1_at
CCL2	chemokine (C-C motif) ligand 2	1.09263	4.18e-05	0.000318662	Bt.2408.1.S1_s_at
AW416990	Accession AW416990	1.09202	9.1e-18	8.38e-16	Bt.1233.1.S1_at
RND3	Rho family GTPase 3	1.0894	1.15e-11	3.48e-10	Bt.1546.1.S1_at
IER2	immediate early response 2	1.08883	6.57e-11	1.75e-09	Bt.22194.1.S1_at
LOC100140797	similar to Uncharacterized protein C18orf8 (Colon cancer-associated protein Mic1) (Mic-1)	1.08673	1e-10	2.6e-09	Bt.23046.1.A1_at
RAB9A	RAB9A, member RAS oncogene family	1.08494	3.25e-20	4.59e-18	Bt.3243.2.S1_a_at
GFPT2	glutamine-fructose-6-phosphate transaminase 2	1.08283	9.11e-07	1.03e-05	Bt.8781.1.S1_at
HYAL2	hyaluronoglucosaminidase 2	1.08082	2.61e-12	8.94e-11	Bt.11947.1.S1_at
CDKN1A	cyclin-dependent kinase inhibitor 1A (p21, Cip1)	1.07502	3.98e-07	4.93e-06	Bt.2749.1.S1_at
CB419034	Accession CB419034	1.06887	4.1e-15	2.3e-13	Bt.21202.1.S1_at
TIMP1	TIMP metallopeptidase inhibitor 1	1.06772	2.22e-07	2.88e-06	Bt.632.1.S1_at
ABTB2	ankyrin repeat and BTB (POZ) domain containing 2	1.06583	0.00290366	0.0132594	Bt.26223.1.S1_at
GPX3	glutathione peroxidase 3 (plasma)	1.0623	8.62e-17	6.56e-15	Bt.12916.1.S1_at
SDC4	Syndecan 4	1.04869	2.68e-09	5.13e-08	Bt.14031.1.S1_at
BF655380	Accession BF655380	1.04866	4.53e-10	1.02e-08	Bt.22360.1.S1_at
CD80	CD80 molecule	1.04633	0.000203376	0.00130133	Bt.27986.1.S1_at
CDC37L1	cell division cycle 37 homolog (S. cerevisiae)-like 1	1.04368	5.15e-12	1.67e-10	Bt.9516.1.S1_at
RNF19B	ring finger protein 19B	1.03259	2.31e-09	4.52e-08	Bt.15692.1.A1_at
CK949319	Accession CK949319	1.03247	0.000162348	0.00106793	Bt.28627.1.S1_at
BAZ1A	bromodomain adjacent to zinc finger domain, 1A	1.03192	2.23e-12	7.74e-11	Bt.16661.1.A1_at
TRAF3	TNF receptor-associated factor 3	1.0284	5.02e-13	1.99e-11	Bt.18290.1.A1_at
INTS6	integrator complex subunit 6	1.02795	1.7e-18	1.75e-16	Bt.8149.2.S1_at
CK974343	Accession CK974343	1.02659	5.38e-05	0.000398778	Bt.29925.1.S1_at
CB431581	Accession CB431581	1.02638	8.57e-10	1.83e-08	Bt.14314.1.S1_at
BE753844	Accession BE753844	1.02564	7.32e-13	2.82e-11	Bt.7468.1.S1_at
TIMP1	TIMP metallopeptidase inhibitor 1	1.02377	5.49e-07	6.54e-06	Bt.632.1.S1_s_at
ARHGAP5	Rho GTPase activating protein 5	1.02066	1.58e-12	5.63e-11	Bt.14075.1.S1_at
CK849639	Accession CK849639	1.02043	5.92e-07	7.02e-06	Bt.4509.1.S1_at
RGS16	regulator of G-protein signaling 16	1.01943	1.55e-05	0.000131553	Bt.26612.2.S1_at
PCP4L1	Purkinje cell protein 4 like 1	1.01608	1.1e-08	1.84e-07	Bt.5420.1.A1_a_at
GPR132	G protein-coupled receptor 132	1.01363	1.56e-06	1.68e-05	Bt.20357.2.A1_at
MAFK	v-maf musculoaponeurotic fibrosarcoma oncogene homolog K (avian)	1.01253	3.45e-12	1.16e-10	Bt.19578.1.S1_at
DEDD	death effector domain containing	1.01228	3.72e-17	3.09e-15	Bt.15670.3.S1_at
SLC29A1	solute carrier family 29 (nucleoside transporters), member 1	1.01131	2.98e-05	0.000237226	Bt.21770.1.S1_at
LOC407171	Fc gamma 2 receptor	1.01108	0.00103023	0.00544144	Bt.28015.1.S1_at
SESN2	sestrin 2	1.01027	1.59e-07	2.14e-06	Bt.9519.3.S1_at
CB170964	Accession CB170964	1.00723	1.03e-05	9.05e-05	Bt.13284.1.A1_at
LOC100140997	hypothetical protein LOC100140997	1.00656	3.38e-08	5.13e-07	Bt.18946.1.A1_at
BDKRB2	bradykinin receptor B2	1.00371	4.13e-10	9.42e-09	Bt.19809.1.S1_at
FAM26F_Hsa	family with sequence similarity 26, member F	1.00361	0.00217037	0.010269	Bt.2212.1.S1_at
AV602975	Accession AV602975	1.00183	1.08e-15	6.7e-14	Bt.8885.2.A1_at
NFKBIB	nuclear factor of kappa light polypeptide gene enhancer in B-cells inhibitor, beta	0.997927	3.75e-08	5.67e-07	Bt.20178.1.S1_at
CDC2L2	cell division cycle 2-like 2 (PITSLRE proteins)	0.99783	2.65e-10	6.3e-09	Bt.20012.1.S1_at
TIMP1	TIMP metallopeptidase inhibitor 1	0.997501	4.65e-07	5.67e-06	Bt.27976.1.S1_at
RASSF4	Ras association (RalGDS/AF-6) domain family member 4	0.997209	7.18e-06	6.55e-05	Bt.20161.1.S1_at
SMPD3	Sphingomyelin phosphodiesterase 3, neutral membrane (neutral sphingomyelinase II)	0.996082	0.000140866	0.000941785	Bt.21927.3.S1_at
IL1RN	interleukin 1 receptor antagonist	0.990232	4.66e-09	8.44e-08	Bt.4199.1.S1_at
SAFB2	scaffold attachment factor B2	0.984873	5.14e-21	9.54e-19	Bt.8079.1.S1_a_at
PELI1	pellino homolog 1 (Drosophila)	0.98258	1.85e-10	4.49e-09	Bt.16606.1.A1_at
CCNYL1	Cyclin Y-like 1	0.982085	4.21e-14	1.98e-12	Bt.29953.2.S1_at
CLDN4	claudin 4	0.981616	3.45e-05	0.000269113	Bt.12177.1.S1_at
RGS16	regulator of G-protein signaling 16	0.980583	1.74e-08	2.81e-07	Bt.26612.1.S1_at
DENND5A	DENN/MADD domain containing 5A	0.97577	1.47e-22	3.86e-20	Bt.5406.1.S1_at
S68402	Accession S68402	0.969578	7.41e-10	1.6e-08	Bt.29794.1.A1_at
SQSTM1	sequestosome 1	0.969215	5.5e-09	9.79e-08	Bt.28031.1.S1_s_at
CXCL5	chemokine (C-X-C motif) ligand 5	0.967818	0.00306157	0.0138181	Bt.7165.1.S1_at
JAG1	jagged 1 (Alagille syndrome)	0.963487	2.71e-05	0.000217721	Bt.6125.2.S1_at
EPAS1	endothelial PAS domain protein 1	0.962979	6.08e-07	7.18e-06	Bt.4353.1.S1_at
CA8	Carbonic anhydrase VIII	0.960105	2.9e-06	2.91e-05	Bt.22726.1.A1_at
BE481022	Accession BE481022	0.959045	2.85e-11	7.95e-10	Bt.21373.1.S1_at
NUFIP1	nuclear fragile X mental retardation protein interacting protein 1	0.954032	9.01e-19	9.66e-17	Bt.27258.1.S1_at
CREB1	cAMP responsive element binding protein 1	0.951204	9.93e-12	3.06e-10	Bt.4183.1.S1_at
CB420367	Accession CB420367	0.949707	4.62e-13	1.85e-11	Bt.16347.2.A1_at
IFRD1	interferon-related developmental regulator 1	0.946531	2.26e-11	6.42e-10	Bt.14054.2.S1_at
TM4SF1	transmembrane 4 L six family member 1	0.946225	0.000316426	0.00192001	Bt.6087.1.S1_at
SAFB2	scaffold attachment factor B2	0.941373	2.11e-19	2.5e-17	Bt.8079.2.S1_a_at
MEMO1	mediator of cell motility 1	0.939921	3.16e-08	4.82e-07	Bt.9653.1.A1_at
NOS2	nitric oxide synthase 2, inducible	0.939796	1.01e-05	8.92e-05	Bt.23126.2.A1_at
RAB9A	RAB9A, member RAS oncogene family	0.933509	5e-18	4.9e-16	Bt.3243.1.S1_at
TP53RK	TP53 regulating kinase	0.932904	9.06e-13	3.44e-11	Bt.7465.2.A1_at
CK775036	Accession CK775036	0.929527	1.81e-05	0.000151638	Bt.24605.1.S1_at
GCLC	Glutamate-cysteine ligase, catalytic subunit	0.927178	7.91e-07	9.11e-06	Bt.16068.1.A1_at
LOC512915	similar to zinc finger and BTB domain containing 17	0.92619	4.31e-12	1.42e-10	Bt.3685.3.S1_at
M26245	Accession M26245	0.92546	4.59e-05	0.000345544	Bt.209.2.S1_a_at
CB427840	Accession CB427840	0.923665	3.18e-05	0.000250518	Bt.1739.2.S1_at
POLK	polymerase (DNA directed) kappa	0.923592	6.09e-11	1.63e-09	Bt.27081.1.S1_at
CB447630	Accession CB447630	0.922466	2.31e-09	4.52e-08	Bt.21040.2.A1_at
BF440269	Accession BF440269	0.920524	9.14e-07	1.03e-05	Bt.6800.1.A1_at
RILPL2	Rab interacting lysosomal protein-like 2	0.919904	7.01e-09	1.22e-07	Bt.4884.1.S1_at
PARP11	poly (ADP-ribose) polymerase family, member 11	0.918249	1.64e-09	3.33e-08	Bt.8984.1.S1_at
SKIL	SKI-like oncogene	0.917531	2.7e-11	7.61e-10	Bt.21213.1.S1_at
IL8	interleukin 8	0.916415	9.09e-14	4.07e-12	Bt.155.1.S1_at
CB170566	Accession CB170566	0.915508	1.26e-19	1.61e-17	Bt.14549.1.A1_at
TFCP2	transcription factor CP2	0.913828	2.2e-13	9.28e-12	Bt.17646.2.S1_at
MAP2K4	Mitogen-activated protein kinase kinase 4	0.91308	4.82e-08	7.14e-07	Bt.23717.1.A1_at
TFCP2	transcription factor CP2	0.911724	9.37e-15	4.9e-13	Bt.17646.1.A1_at
CK955069	Accession CK955069	0.91116	6.01e-14	2.74e-12	Bt.4930.1.S1_at
GTF2B	general transcription factor IIB	0.908216	1.14e-09	2.39e-08	Bt.5540.1.S1_a_at
CA035005	Accession CA035005	0.908122	6.82e-07	7.99e-06	Bt.12583.1.A1_at
CEBPD	CCAAT/enhancer binding protein (C/EBP), delta	0.906183	3.27e-12	1.1e-10	Bt.6406.2.A1_at
LYZ2	lysozyme C-2	0.90434	3.23e-05	0.000254297	Bt.209.1.S1_at
LOC512915	Similar to zinc finger and BTB domain containing 17	0.903678	2.21e-11	6.31e-10	Bt.3685.2.S1_at
LOC100138572	similar to N-acetyltransferase 6	0.902907	1.75e-11	5.09e-10	Bt.1894.1.S1_at
RIPK2	receptor-interacting serine-threonine kinase 2	0.90145	2.21e-13	9.28e-12	Bt.12197.2.S1_a_at
LYZ2	lysozyme C-2	0.900326	3.95e-05	0.000304307	Bt.209.1.S1_x_at
CB534578	Accession CB534578	0.898544	1.97e-14	9.73e-13	Bt.19800.1.A1_at
C16H1ORF55	chromosome 1 open reading frame 55 ortholog	0.897745	2.79e-17	2.39e-15	Bt.2391.1.S1_at
CK774004	Accession CK774004	0.895715	5.14e-06	4.86e-05	Bt.19945.1.A1_at
HYAL1	hyaluronoglucosaminidase 1	0.894911	1.48e-07	2e-06	Bt.4740.1.S1_at
AF451188	Accession AF451188	0.892578	7.26e-15	3.91e-13	Bt.15896.1.S1_at
DEDD	death effector domain containing	0.888656	5.84e-15	3.2e-13	Bt.15670.2.S1_at
RBM43	RNA binding motif protein 43	0.8883	5.98e-06	5.55e-05	Bt.26426.1.A1_at
BM105999	Accession BM105999	0.887921	1.12e-10	2.87e-09	Bt.14032.1.S1_at
N4BP3_Hsa	Nedd4 binding protein 3	0.887645	1.18e-12	4.38e-11	Bt.29365.1.A1_at
FOSL2	FOS-like antigen 2	0.887386	9.03e-06	8.06e-05	Bt.6507.1.S1_at
FZD4	Frizzled homolog 4 (Drosophila)	0.883722	1.87e-07	2.47e-06	Bt.1739.1.S1_at
IL1R1	interleukin 1 receptor, type I	0.878521	2.26e-09	4.43e-08	Bt.24073.1.S1_at
SLC25A19	solute carrier family 25 (mitochondrial thiamine pyrophosphate carrier), member 19	0.877797	1.22e-08	2.02e-07	Bt.22773.1.S1_at
CA5B	carbonic anhydrase VB, mitochondrial	0.876746	5.39e-09	9.61e-08	Bt.26040.1.A1_at
CK770697	Accession CK770697	0.873281	1.92e-11	5.51e-10	Bt.21941.1.S1_at
MTHFD2	methylenetetrahydrofolate dehydrogenase (NADP+ dependent) 2, methenyltetrahydrofolate cyclohydrolase	0.87305	1.93e-05	0.000160753	Bt.6685.1.S1_at
DNMBP	dynamin binding protein	0.870434	6.56e-11	1.75e-09	Bt.12081.1.S1_at
S68402	Accession S68402	0.870133	2.99e-09	5.66e-08	Bt.29794.1.S1_at
NAT12	N-acetyltransferase 12 (GCN5-related, putative)	0.86879	2.3e-16	1.65e-14	Bt.6398.1.S1_at
CB468355	Accession CB468355	0.868598	0.0105109	0.0390168	Bt.10993.1.S1_at
CB418472	Accession CB418472	0.863882	7.77e-14	3.5e-12	Bt.16124.2.S1_at
ARRDC2	arrestin domain containing 2	0.863342	4.44e-08	6.66e-07	Bt.26760.1.S1_at
CCDC80	coiled-coil domain containing 80	0.862835	5.45e-05	0.00040259	Bt.7788.1.S1_at
CB432950	Accession CB432950	0.860709	2.81e-11	7.89e-10	Bt.16994.2.A1_at
IPMK	Inositol polyphosphate multikinase	0.858427	7.01e-17	5.49e-15	Bt.25055.1.A1_at
CB460046	Accession CB460046	0.85783	7.07e-12	2.24e-10	Bt.19248.1.A1_at
PSTPIP2	proline-serine-threonine phosphatase interacting protein 2	0.853772	1.81e-07	2.4e-06	Bt.28073.1.S1_at
CK964325	Accession CK964325	0.853015	1.3e-10	3.27e-09	Bt.17444.1.S1_at
OTUD4	similar to OTU domain-containing protein 4 (HIV-1-induced protein HIN-1)	0.850787	5.45e-17	4.38e-15	Bt.16126.1.S1_at
ECT2	epithelial cell transforming sequence 2 oncogene	0.85064	1.27e-10	3.22e-09	Bt.28366.2.S1_at
DPH3	DPH3, KTI11 homolog (S. cerevisiae)	0.848427	1.11e-10	2.85e-09	Bt.6145.1.S1_at
TMEM185A	transmembrane protein 185A	0.847056	9.09e-11	2.37e-09	Bt.24898.1.S1_at
CK773562	Accession CK773562	0.844011	0.0014571	0.00726976	Bt.3532.1.A1_at
GJB2	gap junction protein, beta 2, 26kDa	0.843201	0.0112402	0.041366	Bt.9760.1.S1_at
OTUD4	similar to OTU domain-containing protein 4 (HIV-1-induced protein HIN-1)	0.841816	1.13e-14	5.78e-13	Bt.24167.1.S1_at
PIM1	pim-1 oncogene	0.83785	5.51e-09	9.79e-08	Bt.272.1.S1_at
CB421648	Accession CB421648	0.837747	8.58e-05	0.000609075	Bt.16176.1.A1_at
CK968180	Accession CK968180	0.834223	9.75e-07	1.09e-05	Bt.20318.2.S1_at
EZH2	enhancer of zeste homolog 2 (Drosophila)	0.832631	2.5e-06	2.55e-05	Bt.16094.1.S1_at
CDC37L1	Cell division cycle 37 homolog (S. cerevisiae)-like 1	0.832484	1.55e-13	6.69e-12	Bt.9516.2.A1_at
NCK1	NCK adaptor protein 1	0.831414	2.26e-09	4.43e-08	Bt.6588.1.S1_at
CB431053	Accession CB431053	0.826783	0.00310152	0.013963	Bt.17493.1.A1_at
SUZ12	suppressor of zeste 12 homolog (Drosophila)	0.824454	3.38e-15	1.94e-13	Bt.24502.1.S1_at
CB442854	Accession CB442854	0.823334	2.37e-13	9.9e-12	Bt.18331.1.A1_at
RFX5	regulatory factor X, 5 (influences HLA class II expression)	0.82261	1.77e-11	5.13e-10	Bt.22646.1.S1_at
NUPR1	nuclear protein, transcriptional regulator, 1	0.821742	2.91e-08	4.48e-07	Bt.23597.1.S1_at
CDR2	cerebellar degeneration-related protein 2, 62kDa	0.815672	3.93e-10	9.06e-09	Bt.15847.1.S1_at
HPSE	heparanase	0.814112	0.00452443	0.0191361	Bt.8127.1.S1_at
NFYA	Nuclear transcription factor Y, alpha	0.813189	1.95e-10	4.71e-09	Bt.25799.1.A1_at
CK946845	Accession CK946845	0.813008	3.77e-11	1.03e-09	Bt.28929.1.S1_at
CK778952	Accession CK778952	0.811905	7.82e-05	0.000560477	Bt.27171.1.A1_at
USP12	ubiquitin specific peptidase 12	0.811482	9.25e-09	1.57e-07	Bt.24513.1.S1_at
CDGAP_Hsa	Cdc42 GTPase-activating protein	0.811159	1.93e-06	2.03e-05	Bt.19281.1.A1_at
CK982730	Accession CK982730	0.811152	1.61e-09	3.27e-08	Bt.28367.1.S1_at
CDO1	cysteine dioxygenase, type I	0.806356	3.33e-08	5.07e-07	Bt.2723.1.A1_at
SEC22B	SEC22 vesicle trafficking protein homolog B (S. cerevisiae)	0.803805	1.2e-10	3.07e-09	Bt.4616.2.S1_at
BM251341	Accession BM251341	0.80274	3.55e-17	2.97e-15	Bt.21841.1.A1_at
RASA2	RAS p21 protein activator 2	0.797789	7.53e-10	1.62e-08	Bt.21170.1.A1_at
STAT5A	signal transducer and activator of transcription 5A	0.794449	4.05e-10	9.32e-09	Bt.4641.1.S1_at
TANK	TRAF family member-associated NFKB activator	0.793697	3.88e-12	1.3e-10	Bt.13331.2.S1_a_at
CB538772	Accession CB538772	0.793677	9.32e-06	8.3e-05	Bt.19945.2.A1_at
CB429913	Accession CB429913	0.790422	1.46e-09	2.99e-08	Bt.17444.2.A1_at
POLB	polymerase (DNA directed), beta	0.788733	9.13e-07	1.03e-05	Bt.27181.1.A1_at
CB440332	Accession CB440332	0.788049	1.21e-11	3.62e-10	Bt.9373.1.S1_at
TBC1D8	TBC1 domain family, member 8 (with GRAM domain)	0.78788	7.13e-05	0.00051413	Bt.6705.1.S1_at
SOCS1	suppressor of cytokine signaling 1	0.787827	1.06e-05	9.33e-05	Bt.1736.1.A1_at
SPRY4	Sprouty homolog 4 (Drosophila)	0.783684	0.00109442	0.005732	Bt.18631.1.A1_at
CDC42EP2	CDC42 effector protein (Rho GTPase binding) 2	0.783016	0.00119324	0.00616387	Bt.20259.1.S1_at
F5	coagulation factor V (proaccelerin, labile factor)	0.78259	8.46e-06	7.59e-05	Bt.4130.1.S1_at
SAMSN1	SAM domain, SH3 domain and nuclear localization signals 1	0.781832	8.48e-13	3.23e-11	Bt.28225.1.A1_at
LMNA	lamin A/C	0.77923	1.38e-12	5.01e-11	Bt.28432.1.S1_at
TWISTNB	TWIST neighbor	0.778994	7.25e-11	1.92e-09	Bt.13392.1.S1_at
NOS2	nitric oxide synthase 2, inducible	0.775375	3.19e-05	0.000251563	Bt.23126.2.S1_at
UBAP1	Ubiquitin associated protein 1	0.775327	1.39e-12	5.04e-11	Bt.26219.1.A1_at
IRF8	interferon regulatory factor 8	0.773906	4.29e-06	4.13e-05	Bt.13902.2.S1_a_at
IER2	immediate early response 2	0.771739	1.42e-12	5.14e-11	Bt.22194.2.S1_at
ARRDC2	arrestin domain containing 2	0.768947	9.34e-08	1.32e-06	Bt.26760.2.S1_a_at
PIK3R1	phosphoinositide-3-kinase, regulatory subunit 1 (alpha)	0.767573	5.16e-07	6.2e-06	Bt.7236.1.S1_at
ECT2	epithelial cell transforming sequence 2 oncogene	0.766262	3.07e-09	5.78e-08	Bt.28366.1.A1_at
CB456579	Accession CB456579	0.766129	1.81e-10	4.39e-09	Bt.4484.1.S1_at
CK849256	Accession CK849256	0.765084	2.15e-06	2.23e-05	Bt.27757.1.S1_at
AU278969	Accession AU278969	0.763323	0.000255851	0.00159286	Bt.12466.1.A1_at
LTA	lymphotoxin alpha (TNF superfamily, member 1)	0.763283	1.39e-05	0.000118683	Bt.27067.1.A1_at
ANXA3	annexin A3	0.760473	0.00287525	0.0131538	Bt.6775.1.S1_at
MTHFD2	methylenetetrahydrofolate dehydrogenase (NADP+ dependent) 2, methenyltetrahydrofolate cyclohydrolase	0.759653	0.00130895	0.00665657	Bt.20862.1.A1_at
CAMK2N1	Calcium/calmodulin-dependent protein kinase II inhibitor 1	0.75674	2.22e-06	2.29e-05	Bt.16230.1.S1_at
FRMD6	FERM domain containing 6	0.755994	0.000723003	0.00399669	Bt.10883.1.S1_at
LOC505766	similar to BMP-2-inducible protein kinase (BIKe)	0.755895	2.73e-16	1.94e-14	Bt.11349.1.A1_at
SLAMF8	SLAM family member 8	0.755328	0.00212347	0.0100662	Bt.12636.1.A1_at
CK771088	Accession CK771088	0.754543	0.00168078	0.0082409	Bt.3251.1.S1_at
IER5	immediate early response 5	0.754501	2.22e-14	1.08e-12	Bt.16337.1.A1_at
RRAS2	Related RAS viral (r-ras) oncogene homolog 2	0.754232	1.3e-10	3.27e-09	Bt.3504.1.S1_at
PRPF40B	PRP40 pre-mRNA processing factor 40 homolog B (S. cerevisiae)	0.753553	2.36e-09	4.6e-08	Bt.5455.1.S1_at
CASP4	caspase 4, apoptosis-related cysteine peptidase	0.752471	4.31e-10	9.74e-09	Bt.16018.1.S1_a_at
ACTN1	actinin, alpha 1	0.752417	0.000135988	0.000912874	Bt.7700.1.S1_at
KCNJ2	potassium inwardly-rectifying channel, subfamily J, member 2	0.752371	0.000186461	0.00120076	Bt.126.1.S2_at
C16H1ORF55	chromosome 1 open reading frame 55 ortholog	0.751263	7.7e-15	4.13e-13	Bt.2391.2.S1_a_at
KDM4B	lysine (K)-specific demethylase 4B	0.74932	0.00338039	0.014996	Bt.1983.1.S1_at
DUSP16	dual specificity phosphatase 16	0.746433	1.76e-05	0.000148039	Bt.14051.1.S1_at
CRKRS	Cdc2-related kinase, arginine/serine-rich	0.745916	3.4e-21	6.72e-19	Bt.26005.1.A1_at
CB444764	Accession CB444764	0.745809	8.49e-07	9.72e-06	Bt.24204.1.A1_at
PHF20	PHD finger protein 20	0.743832	5.14e-08	7.56e-07	Bt.20683.1.S1_at
CK773021	Accession CK773021	0.742631	0.000422191	0.0024901	Bt.26777.1.S1_at
ERRFI1	ERBB receptor feedback inhibitor 1	0.7425	3.72e-11	1.02e-09	Bt.23905.1.A1_at
PDPN	podoplanin	0.742029	1.63e-07	2.18e-06	Bt.12295.1.S1_at
2003-03-01	membrane-associated ring finger (C3HC4) 3	0.740008	5.94e-06	5.51e-05	Bt.15808.1.S1_at
P2RY1	purinergic receptor P2Y, G-protein coupled, 1	0.739628	1.19e-06	1.31e-05	Bt.303.1.S1_at
SNX11	sorting nexin 11	0.73934	2.95e-11	8.17e-10	Bt.26075.1.S1_at
VCL	vinculin	0.738207	7.28e-08	1.04e-06	Bt.20821.1.A1_at
SIN3A	SIN3 homolog A, transcription regulator (yeast)	0.73732	8.52e-10	1.82e-08	Bt.23491.1.S1_at
BLZF1	basic leucine zipper nuclear factor 1	0.73595	5.13e-11	1.38e-09	Bt.8885.1.S1_at
MADCAM1	mucosal vascular addressin cell adhesion molecule 1	0.735875	0.000427241	0.00251751	Bt.29258.1.A1_a_at
VPS39	vacuolar protein sorting 39 homolog (S. cerevisiae)	0.733812	4.18e-09	7.7e-08	Bt.26861.2.S1_a_at
ZMIZ2	zinc finger, MIZ-type containing 2	0.733374	1.27e-08	2.09e-07	Bt.4755.1.S1_at
HEXIM1	Hexamethylene bis-acetamide inducible 1	0.733273	5.24e-12	1.69e-10	Bt.20728.1.A1_at
BF073200	Accession BF073200	0.732185	0.00379546	0.0165539	Bt.19559.1.S1_at
MTHFD2	Methylenetetrahydrofolate dehydrogenase (NADP+ dependent) 2, methenyltetrahydrofolate cyclohydrolase	0.730537	7.08e-06	6.46e-05	Bt.6685.2.A1_at
RASGEF1B	RasGEF domain family, member 1B	0.730522	1.87e-09	3.75e-08	Bt.27826.1.S1_at
AW464698	Accession AW464698	0.729375	1.37e-06	1.48e-05	Bt.20115.2.S1_at
SLC25A19	solute carrier family 25 (mitochondrial thiamine pyrophosphate carrier), member 19	0.727711	1.96e-07	2.57e-06	Bt.22773.2.S1_at
CB456543	Accession CB456543	0.72629	1.61e-06	1.72e-05	Bt.8993.1.S1_at
DAPP1	dual adaptor of phosphotyrosine and 3-phosphoinositides	0.725595	1.84e-05	0.000153726	Bt.24335.1.S1_at
C15orf48_Hsa	chromosome 15 open reading frame 48	0.72429	1.39e-12	5.03e-11	Bt.9774.1.S1_a_at
RHOF	ras homolog gene family, member F (in filopodia)	0.720703	5.29e-07	6.35e-06	Bt.12561.1.S1_at
CK845991	Accession CK845991	0.719028	7.54e-06	6.82e-05	Bt.5998.1.S1_at
CB535112	Accession CB535112	0.717945	1e-06	1.12e-05	Bt.19826.1.A1_at
ACTG2	actin, gamma 2, smooth muscle, enteric	0.717379	0.00138177	0.0069502	Bt.9714.1.S1_at
ERRFI1	ERBB receptor feedback inhibitor 1	0.715804	1.31e-10	3.28e-09	Bt.23905.2.S1_at
S100A8	S100 calcium binding protein A8	0.715434	0.00801639	0.0310738	Bt.9360.1.S1_at
JPH1	junctophilin 1	0.715313	0.00252552	0.0117133	Bt.16236.1.A1_at
WDR54	WD repeat domain 54	0.714048	2.31e-06	2.38e-05	Bt.28395.1.S1_at
RNF19A	ring finger protein 19A	0.712859	3.33e-17	2.82e-15	Bt.3494.1.A1_s_at
FLYWCH2	FLYWCH family member 2	0.712601	9.37e-10	1.98e-08	Bt.5681.1.S1_at
SEC22B	SEC22 vesicle trafficking protein homolog B (S. cerevisiae)	0.71151	4.1e-10	9.36e-09	Bt.27306.1.A1_at
GADD45B	growth arrest and DNA-damage-inducible, beta	0.711467	8.88e-09	1.51e-07	Bt.4371.1.S1_at
CB424072	Accession CB424072	0.710839	0.0120258	0.0437523	Bt.16831.1.A1_at
TXNL1	Thioredoxin-like 1	0.71003	1.17e-17	1.06e-15	Bt.9716.1.A1_at
PPT2	palmitoyl-protein thioesterase 2	0.706194	0.00140967	0.00706769	Bt.28102.1.S1_at
STBD1	starch binding domain 1	0.704265	3.26e-05	0.00025599	Bt.8441.1.A1_at
SNX10	sorting nexin 10	0.704135	6.36e-09	1.11e-07	Bt.27822.2.S1_at
HYAL2	Hyaluronoglucosaminidase 2	0.702849	2.8e-13	1.16e-11	Bt.29683.1.A1_at
BCL3	B-cell CLL/lymphoma 3	0.701731	3.59e-07	4.49e-06	Bt.16930.1.A1_at
DENND3	DENN/MADD domain containing 3	0.700454	0.00312436	0.0140455	Bt.23557.1.S1_at
PAPOLG	Poly(A) polymerase gamma	0.699843	7.19e-13	2.78e-11	Bt.27041.1.A1_at
CK965687	Accession CK965687	0.696839	3.15e-05	0.000248804	Bt.29312.1.A1_at
ITPRIP	inositol 1,4,5-triphosphate receptor interacting protein	0.695255	9.15e-07	1.03e-05	Bt.26784.1.S1_at
GPR132	G protein-coupled receptor 132	0.692017	2.21e-06	2.28e-05	Bt.20357.1.S1_at
ECE1	endothelin converting enzyme 1	0.690906	0.00517218	0.0213956	Bt.4378.1.S1_at
CB420640	Accession CB420640	0.68927	0.00180597	0.00876149	Bt.16491.1.A1_at
RNF19A	ring finger protein 19A	0.687179	1.06e-14	5.48e-13	Bt.28207.1.S1_at
CK952463	Accession CK952463	0.686725	0.00118247	0.00611845	Bt.11109.1.S1_at
TXNL1	Thioredoxin-like 1	0.68528	1.93e-09	3.84e-08	Bt.9716.2.S1_at
SLCO4A1	Solute carrier organic anion transporter family, member 4A1	0.684618	4.11e-05	0.000314225	Bt.27240.2.S1_at
HSPA1A	Heat shock 70kDa protein 1A	0.683286	0.00550242	0.0225666	Bt.23161.2.A1_at
MYBPH	myosin binding protein H	0.678144	5.41e-07	6.46e-06	Bt.1068.2.S1_at
PPP1R15B	protein phosphatase 1, regulatory (inhibitor) subunit 15B	0.678037	5.44e-06	5.1e-05	Bt.24282.3.S1_at
MEMO1	mediator of cell motility 1	0.677164	1.67e-07	2.23e-06	Bt.9653.2.S1_at
PELI1	pellino homolog 1 (Drosophila)	0.676977	3.41e-10	7.97e-09	Bt.6490.2.S1_at
BG359092	Accession BG359092	0.676968	0.00402446	0.0173639	Bt.13289.2.S1_at
CA2	carbonic anhydrase II	0.676611	0.00175749	0.00856303	Bt.22854.1.S1_at
OLR1	oxidized low density lipoprotein (lectin-like) receptor 1	0.676301	0.000181321	0.00117288	Bt.367.1.S1_at
GPR65	G protein-coupled receptor 65	0.67579	0.000142497	0.000950415	Bt.21026.1.S1_at
ERBB2IP	erbb2 interacting protein	0.674673	2.83e-11	7.92e-10	Bt.18026.1.A1_at
LOC533883	Similar to Uncharacterized protein KIAA1671	0.673322	8.53e-07	9.74e-06	Bt.28655.1.S1_at
NCF1	neutrophil cytosolic factor 1	0.672834	1.75e-06	1.85e-05	Bt.142.1.S1_at
VCL	vinculin	0.672751	3.1e-05	0.000244818	Bt.27886.1.S1_s_at
LOC782359	similar to BCL2 binding component 3	0.671939	0.00019468	0.00124826	Bt.27807.1.A1_at
ETS2	v-ets erythroblastosis virus E26 oncogene homolog 2 (avian)	0.671484	0.00309637	0.0139449	Bt.5774.1.S1_at
TMEM45B	transmembrane protein 45B	0.668563	6.43e-07	7.56e-06	Bt.27029.1.S1_at
ERCC6L	excision repair cross-complementing rodent repair deficiency, complementation group 6-like	0.667677	7.07e-06	6.46e-05	Bt.7620.1.S1_at
CB165266	Accession CB165266	0.66713	0.00170282	0.008326	Bt.13289.1.S1_at
TSFM	Ts translation elongation factor, mitochondrial	0.666045	4.46e-06	4.28e-05	Bt.532.1.S1_at
HYOU1	Hypoxia up-regulated 1	0.666026	5.29e-10	1.18e-08	Bt.6149.1.S1_at
BP104182	Accession BP104182	0.664671	2.27e-05	0.000185769	Bt.23618.1.A1_at
NYREN18	NEDD8 ultimate buster-1	0.664195	4.03e-07	4.98e-06	Bt.12732.2.S1_at
CKAP2L	cytoskeleton associated protein 2-like	0.662322	0.00166659	0.00817455	Bt.5578.1.S1_at
SLCO4A1	Solute carrier organic anion transporter family, member 4A1	0.660714	0.000935399	0.00498519	Bt.27240.1.A1_at
LOC517354	similar to fractalkine	0.660069	0.00825177	0.0318903	Bt.1275.1.S1_at
RSBN1	round spermatid basic protein 1	0.66003	1.19e-09	2.47e-08	Bt.18519.1.A1_at
SIDT2	SID1 transmembrane family, member 2	0.657901	7.55e-06	6.82e-05	Bt.20099.1.S1_at
MAP2K4	mitogen-activated protein kinase kinase 4	0.657342	1.08e-11	3.31e-10	Bt.15768.1.S1_at
CK957877	Accession CK957877	0.656032	0.0128567	0.0460745	Bt.6069.1.S1_at
CB427033	Accession CB427033	0.655468	2.12e-06	2.21e-05	Bt.22215.2.A1_at
RALGDS	ral guanine nucleotide dissociation stimulator	0.654915	0.000324846	0.00196727	Bt.20511.1.S1_at
HYAL2	Hyaluronoglucosaminidase 2	0.653393	1.14e-11	3.47e-10	Bt.29683.1.S1_x_at
ARRDC4	arrestin domain containing 4	0.651299	0.000880957	0.00472949	Bt.9792.1.S1_at
FAM129A	family with sequence similarity 129, member A	0.650973	0.00419204	0.0179686	Bt.4645.1.S1_at
TJP2	tight junction protein 2 (zona occludens 2)	0.649922	0.00720195	0.0283317	Bt.20601.1.A1_at
SNN	stannin	0.647372	5.43e-12	1.74e-10	Bt.9947.1.S1_at
TIMELESS	Timeless homolog (Drosophila)	0.646137	3.92e-07	4.87e-06	Bt.22067.1.S1_at
BDKRB2	bradykinin receptor B2	0.645731	1.82e-08	2.92e-07	Bt.19809.2.A1_at
HYOU1	Hypoxia up-regulated 1	0.644565	2.43e-09	4.71e-08	Bt.6149.2.S1_at
DNTT	deoxynucleotidyltransferase, terminal	0.64301	0.000714301	0.00395425	Bt.329.1.S1_at
SLAMF7	SLAM family member 7	0.640709	1.27e-13	5.54e-12	Bt.6980.1.S1_at
TJP2	Tight junction protein 2 (zona occludens 2)	0.639859	0.00663121	0.0263617	Bt.20601.2.S1_at
SNAI1	snail homolog 1 (Drosophila)	0.638988	4.47e-13	1.79e-11	Bt.3046.3.S1_a_at
OPTN	optineurin	0.638049	4.76e-06	4.53e-05	Bt.17777.1.S1_at
BI536806	Accession BI536806	0.634887	2.42e-05	0.000196941	Bt.3171.1.A1_at
SPON1	Spondin 1, extracellular matrix protein	0.634594	2.63e-06	2.68e-05	Bt.9640.1.A1_at
AEBP2	AE binding protein 2	0.633822	6.88e-06	6.3e-05	Bt.17239.2.A1_at
LBH	limb bud and heart development homolog (mouse)	0.633609	3.04e-06	3.03e-05	Bt.17942.1.S1_at
DUSP1	dual specificity phosphatase 1	0.633321	2.36e-08	3.68e-07	Bt.1658.1.S1_at
MESDC1	mesoderm development candidate 1	0.632941	2.19e-14	1.07e-12	Bt.11035.1.S1_at
SLC2A3	solute carrier family 2 (facilitated glucose transporter), member 3	0.632921	0.0012119	0.00624733	Bt.3964.1.S1_at
CD83	CD83 molecule	0.632902	1.31e-12	4.77e-11	Bt.3841.1.S1_at
BCL3	B-cell CLL/lymphoma 3	0.632138	3.55e-07	4.45e-06	Bt.16930.2.S1_at
TBC1D9	TBC1 domain family, member 9 (with GRAM domain)	0.631322	3.6e-10	8.38e-09	Bt.24678.1.A1_at
CK959306	Accession CK959306	0.630308	5.3e-17	4.31e-15	Bt.3884.2.S1_at
NT5C3	5'-nucleotidase, cytosolic III	0.630178	5.59e-08	8.19e-07	Bt.21803.1.A1_at
ECE1	endothelin converting enzyme 1	0.629527	0.00540589	0.0222161	Bt.24750.2.S1_a_at
CB420418	Accession CB420418	0.627963	0.000917493	0.00490236	Bt.18979.1.S1_at
HAS2	hyaluronan synthase 2	0.624353	0.000889761	0.00476852	Bt.12927.1.S1_at
C1orf38_Hsa	chromosome 1 open reading frame 38	0.623165	5.44e-05	0.000401923	Bt.22179.2.S1_at
TMEM2	Transmembrane protein 2	0.619194	7.74e-07	8.96e-06	Bt.17754.1.A1_at
MADCAM1	mucosal vascular addressin cell adhesion molecule 1	0.618691	0.00158249	0.00781753	Bt.29258.1.A1_at
SPEN	Spen homolog, transcriptional regulator (Drosophila)	0.618452	4.73e-10	1.06e-08	Bt.5804.1.S1_at
TP53RK	TP53 regulating kinase	0.618323	1.04e-10	2.7e-09	Bt.7465.1.A1_at
RGS16	regulator of G-protein signaling 16	0.617781	1.77e-09	3.58e-08	Bt.4133.1.S1_at
CB455885	Accession CB455885	0.617541	9.73e-09	1.65e-07	Bt.22181.1.A1_at
FMNL3	formin-like 3	0.616078	1.11e-10	2.87e-09	Bt.1411.1.S1_at
PRDM1	PR domain containing 1, with ZNF domain	0.615507	4.23e-09	7.77e-08	Bt.21482.1.A1_at
PARP11	poly (ADP-ribose) polymerase family, member 11	0.612987	6.08e-09	1.07e-07	Bt.16180.1.S1_at
BE666048	Accession BE666048	0.611745	1.32e-05	0.00011378	Bt.7349.1.S1_at
OPTN	optineurin	0.608067	8.89e-05	0.00062767	Bt.17777.2.S1_at
CA8	carbonic anhydrase VIII	0.606913	5.41e-05	0.000400529	Bt.22726.3.S1_a_at
BE756823	Accession BE756823	0.605854	0.00290919	0.01327	Bt.5912.1.S1_at
CASP4	caspase 4, apoptosis-related cysteine peptidase	0.602226	4.62e-10	1.04e-08	Bt.16018.1.S2_at
RNF144B	ring finger protein 144B	0.601367	0.00773819	0.0300986	Bt.6796.1.A1_at
BI848867	Accession BI848867	0.60128	2.42e-10	5.8e-09	Bt.8914.1.S1_at
CK770939	Accession CK770939	0.600507	9.89e-05	0.000691022	Bt.20522.1.S1_at
INTS6	integrator complex subunit 6	0.600309	3.19e-12	1.08e-10	Bt.3790.1.S1_at
LOC100270684	hypothetical protein LOC100270684	0.600174	3.24e-06	3.2e-05	Bt.3651.2.A1_at
CSRP2	cysteine and glycine-rich protein 2	0.60005	0.000183021	0.00118142	Bt.2262.1.S1_at
SRI	Sorcin	0.59611	4.65e-06	4.44e-05	Bt.15882.3.S1_at
CB429364	Accession CB429364	0.594552	0.00117719	0.00609618	Bt.20694.1.A1_at
BP103828	Accession BP103828	0.594506	0.00192443	0.00926035	Bt.23977.1.A1_at
CB458693	Accession CB458693	0.594263	8.94e-08	1.27e-06	Bt.15589.1.A1_at
CK947597	Accession CK947597	0.593167	0.000135288	0.000909644	Bt.28945.1.A1_at
CK847857	Accession CK847857	0.592473	1.71e-05	0.00014425	Bt.21207.1.A1_at
OPTN	optineurin	0.59209	0.000504881	0.00292176	Bt.17777.3.S1_at
NAT12	N-acetyltransferase 12 (GCN5-related, putative)	0.591225	1.77e-12	6.22e-11	Bt.2542.1.S1_at
BP108971	Accession BP108971	0.590446	1.44e-07	1.95e-06	Bt.15554.1.A1_at
UPB1	ureidopropionase, beta	0.587754	0.00179423	0.00870792	Bt.19006.1.A1_at
C14orf118_Hsa	chromosome 14 open reading frame 118	0.587233	1.42e-09	2.91e-08	Bt.25032.1.A1_at
BM362889	Accession BM362889	0.584166	0.00223864	0.0105523	Bt.9443.1.S1_at
BID	BH3 interacting domain death agonist	0.583041	8e-06	7.2e-05	Bt.3222.1.A1_at
RWDD4A	RWD domain containing 4A	0.5817	2.03e-09	4.03e-08	Bt.10727.1.S1_at
PIK3R5	phosphoinositide-3-kinase, regulatory subunit 5	0.58112	0.00866656	0.0331703	Bt.24675.1.S1_at
LRRC36	leucine rich repeat containing 36	0.580783	4.35e-09	7.95e-08	Bt.3149.1.S1_at
SIRT1	Sirtuin (silent mating type information regulation 2 homolog) 1 (S. cerevisiae)	0.58073	1.66e-09	3.37e-08	Bt.13818.1.S1_at
RRN3	RRN3 RNA polymerase I transcription factor homolog (S. cerevisiae)	0.579434	4.77e-14	2.21e-12	Bt.24213.2.S1_at
VCAM1	vascular cell adhesion molecule 1	0.579364	0.00694718	0.0274423	Bt.7043.2.S1_a_at
CK847122	Accession CK847122	0.578331	0.00301724	0.0136727	Bt.27893.1.S1_at
IFRD1	interferon-related developmental regulator 1	0.578179	4.66e-08	6.95e-07	Bt.14054.1.A1_at
HEXIM2	hexamthylene bis-acetamide inducible 2	0.577456	1.24e-14	6.3e-13	Bt.13219.1.S1_at
CK983156	Accession CK983156	0.574267	0.00111819	0.00583682	Bt.10232.1.A1_at
CEBPD	CCAAT/enhancer binding protein (C/EBP), delta	0.573975	9.93e-08	1.39e-06	Bt.6406.1.S2_at
CK940228	Accession CK940228	0.572259	0.000396548	0.00235022	Bt.11605.1.S1_at
CB445472	Accession CB445472	0.570488	5.25e-05	0.000389968	Bt.18509.1.A1_at
UBE2S	ubiquitin-conjugating enzyme E2S	0.569322	3.72e-07	4.64e-06	Bt.21408.1.S1_at
HYOU1	Hypoxia up-regulated 1	0.568894	4.86e-07	5.89e-06	Bt.6149.3.S1_at
WTAP	Wilms tumor 1 associated protein	0.568815	3.52e-09	6.56e-08	Bt.6777.2.S1_at
UBE2W	ubiquitin-conjugating enzyme E2W (putative)	0.566587	4.28e-10	9.71e-09	Bt.6793.1.S1_at
MOCOS	molybdenum cofactor sulfurase	0.562822	0.000820706	0.00444514	Bt.2610.1.S1_at
PLAT	plasminogen activator, tissue	0.560893	0.000751445	0.00412317	Bt.12302.1.S1_at
CB457564	Accession CB457564	0.560547	2.05e-07	2.67e-06	Bt.15589.2.S1_at
NAT12	N-acetyltransferase 12 (GCN5-related, putative)	0.55933	3e-15	1.75e-13	Bt.11914.1.A1_at
SLC11A2	solute carrier family 11 (proton-coupled divalent metal ion transporters), member 2	0.558902	2.35e-07	3.04e-06	Bt.8328.1.S1_at
LOC785570	Similar to Uncharacterized protein KIAA1033	0.558802	1.86e-08	2.96e-07	Bt.16116.1.A1_at
PTGER2	prostaglandin E receptor 2 (subtype EP2), 53kDa	0.558206	0.00291451	0.0132894	Bt.12301.1.S1_at
NUP50	nucleoporin 50kDa	0.557849	6.34e-07	7.47e-06	Bt.22695.1.S1_at
IRF8	interferon regulatory factor 8	0.556604	0.00011935	0.000817057	Bt.13902.1.S1_at
NUPL2	nucleoporin like 2	0.556114	5.18e-06	4.89e-05	Bt.19401.1.A1_at
SERPINB1	Serpin peptidase inhibitor, clade B (ovalbumin), member 1	0.555532	1.43e-10	3.56e-09	Bt.7629.1.S1_at
CREB3L1	CAMP responsive element binding protein 3-like 1	0.554008	0.000729813	0.00402221	Bt.2236.1.S1_at
CK961063	Accession CK961063	0.554002	0.00423359	0.0181155	Bt.10111.1.S1_at
FAM43A_Hsa	family with sequence similarity 43, member A	0.553298	0.00501148	0.0208348	Bt.27193.1.A1_at
CTGF	connective tissue growth factor	0.551241	0.0123214	0.0446839	Bt.5240.1.S1_at
FBRS	Fibrosin	0.550837	8.87e-10	1.89e-08	Bt.6889.1.S1_at
ARL4A	ADP-ribosylation factor-like 4A	0.550391	1.33e-05	0.000114525	Bt.7170.1.S1_at
TP53INP1	tumor protein p53 inducible nuclear protein 1	0.549055	5.87e-05	0.000431168	Bt.26672.1.S1_at
ITGA5	integrin, alpha 5 (fibronectin receptor, alpha polypeptide)	0.548791	0.00290917	0.01327	Bt.15707.1.S1_at
CSTF2	cleavage stimulation factor, 3' pre-RNA, subunit 2, 64kDa	0.547537	4.07e-10	9.33e-09	Bt.3723.1.S1_at
UBE2J1	Ubiquitin-conjugating enzyme E2, J1 (UBC6 homolog, yeast)	0.547186	5.16e-06	4.87e-05	Bt.23894.1.A1_at
C12H13orf27	chromosome 13 open reading frame 27 ortholog	0.546824	3.95e-09	7.31e-08	Bt.24805.1.A1_at
CK973613	Accession CK973613	0.545929	2.63e-06	2.67e-05	Bt.29477.1.A1_at
CCNE2	cyclin E2	0.54534	0.0100314	0.0375733	Bt.16141.1.S1_at
BF652874	Accession BF652874	0.543302	0.00441548	0.0187777	Bt.27893.3.S1_a_at
B4GALT5	UDP-Gal:betaGlcNAc beta 1,4- galactosyltransferase, polypeptide 5	0.543167	0.000128714	0.000870146	Bt.13147.1.A1_at
CCDC88A	Coiled-coil domain containing 88A	0.542717	3.48e-07	4.37e-06	Bt.21999.1.S1_at
SLC1A2	solute carrier family 1 (glial high affinity glutamate transporter), member 2	0.540768	4.46e-07	5.47e-06	Bt.16310.1.A1_at
CK776309	Accession CK776309	0.540693	0.00143102	0.00716028	Bt.26299.1.A1_at
PRDM1	PR domain containing 1, with ZNF domain	0.540401	9.36e-09	1.59e-07	Bt.13214.1.S1_at
POLE2	polymerase (DNA directed), epsilon 2 (p59 subunit)	0.539358	0.00119373	0.00616387	Bt.16886.1.A1_a_at
ATP1A1	ATPase, Na+/K+ transporting, alpha 1 polypeptide	0.53777	4.44e-07	5.44e-06	Bt.21223.1.S1_at
MBOAT1	Membrane bound O-acyltransferase domain containing 1	0.536728	2.49e-05	0.000202049	Bt.20276.1.S1_at
DPH3	DPH3, KTI11 homolog (S. cerevisiae)	0.535958	1.04e-08	1.75e-07	Bt.27942.1.A1_at
AF451189	Accession AF451189	0.535421	1.64e-07	2.2e-06	Bt.3735.3.S1_at
C1GALT1	Core 1 synthase, glycoprotein-N-acetylgalactosamine 3-beta-galactosyltransferase, 1	0.534019	1.9e-10	4.59e-09	Bt.22740.1.A1_at
VPS39	vacuolar protein sorting 39 homolog (S. cerevisiae)	0.533556	3.3e-07	4.17e-06	Bt.26861.1.S1_at
CK942651	Accession CK942651	0.532574	3.44e-07	4.33e-06	Bt.21736.1.A1_at
CK727630	Accession CK727630	0.531019	2.2e-08	3.45e-07	Bt.25192.1.S1_at
BM434841	Accession BM434841	0.530821	8.8e-07	1e-05	Bt.9719.2.A1_at
BM258790	Accession BM258790	0.525898	2.91e-08	4.47e-07	Bt.9399.1.S1_at
MLLT11	myeloid/lymphoid or mixed-lineage leukemia (trithorax homolog, Drosophila); translocated to, 11	0.524722	9.93e-08	1.39e-06	Bt.3735.1.A1_at
RGMB	RGM domain family, member B	0.524482	2.26e-05	0.000185214	Bt.28209.1.S1_at
SEC22B	SEC22 vesicle trafficking protein homolog B (S. cerevisiae)	0.522343	7.89e-15	4.19e-13	Bt.4616.1.S1_at
NGF	nerve growth factor (beta polypeptide)	0.520918	9.54e-08	1.34e-06	Bt.12757.1.S1_at
PRPF39	PRP39 pre-mRNA processing factor 39 homolog (S. cerevisiae)	0.519402	4.92e-05	0.000367306	Bt.20697.2.A1_at
TAOK3	TAO kinase 3	0.518583	5.27e-06	4.95e-05	Bt.27168.1.A1_a_at
NFIL3	nuclear factor, interleukin 3 regulated	0.516075	4.6e-05	0.000345831	Bt.27854.2.S1_at
B4GALT5	UDP-Gal:betaGlcNAc beta 1,4- galactosyltransferase, polypeptide 5	0.516062	0.000359634	0.00215072	Bt.13147.1.S1_at
MAP3K7IP2	mitogen-activated protein kinase kinase kinase 7 interacting protein 2	0.514915	4.34e-07	5.33e-06	Bt.3378.1.S1_at
LOC782395	similar to malignant fibrous histiocytoma amplified sequence 1	0.514241	6.63e-05	0.000481786	Bt.4218.2.S1_a_at
PRKCDBP	protein kinase C, delta binding protein	0.51376	3.01e-05	0.000239279	Bt.2285.1.A1_at
CB466106	Accession CB466106	0.513444	1.17e-07	1.62e-06	Bt.11791.2.S1_at
TRAF3	TNF receptor-associated factor 3	0.510758	5.72e-09	1.01e-07	Bt.18290.2.S1_at
BCAM	basal cell adhesion molecule (Lutheran blood group)	0.509388	1.39e-05	0.000118683	Bt.7873.1.S2_at
BI774755	Accession BI774755	0.506873	0.000121916	0.000832788	Bt.10870.1.S1_at
ZFP36	zinc finger protein 36, C3H type, homolog (mouse)	0.506669	2.75e-05	0.000220541	Bt.3863.1.S1_at
RASSF2	Ras association (RalGDS/AF-6) domain family member 2	0.505056	4.6e-05	0.000345792	Bt.8138.1.S1_at
MEN1	multiple endocrine neoplasia I	0.504384	4.49e-07	5.49e-06	Bt.26871.1.S1_at
FGR	Gardner-Rasheed feline sarcoma viral (v-fgr) oncogene homolog	0.504255	0.00036551	0.0021848	Bt.15822.1.S1_at
CF766597	Accession CF766597	0.50361	9.09e-11	2.37e-09	Bt.16754.1.S1_at
PAQR3	progestin and adipoQ receptor family member III	0.501089	0.00480134	0.02014	Bt.18251.1.A1_at
CB430170	Accession CB430170	0.500236	7.07e-06	6.46e-05	Bt.17432.1.S1_at
BP105827	Accession BP105827	0.494941	4.4e-06	4.22e-05	Bt.24139.1.A1_at
ZNRF1	zinc and ring finger 1	0.494922	3.69e-07	4.6e-06	Bt.15887.2.S1_a_at
CB457025	Accession CB457025	0.494917	2.36e-07	3.04e-06	Bt.19147.1.A1_at
CB435519	Accession CB435519	0.494531	0.00151008	0.00750456	Bt.17837.1.A1_at
CSNK1A1	Casein kinase 1, alpha 1	0.494516	2.07e-06	2.16e-05	Bt.17037.1.A1_at
SMAD3	SMAD family member 3	0.49445	0.000356724	0.00213434	Bt.3523.1.A1_at
TMEM64	Transmembrane protein 64	0.494	0.000743893	0.00408895	Bt.21959.1.S1_at
MED30	mediator complex subunit 30	0.492822	1.25e-07	1.73e-06	Bt.22622.2.S1_at
BYSL	bystin-like	0.491609	4.25e-09	7.78e-08	Bt.12969.2.A1_at
FADD	Fas (TNFRSF6)-associated via death domain	0.490445	0.00182082	0.00881118	Bt.3682.1.S1_at
PCID2	PCI domain containing 2	0.489459	2.23e-10	5.38e-09	Bt.20233.1.S1_at
ZFYVE1	zinc finger, FYVE domain containing 1	0.488907	5.92e-06	5.49e-05	Bt.17771.2.A1_at
LOC510442	similar to DOT1-like, histone H3 methyltransferase	0.487739	4.51e-05	0.000341006	Bt.26580.1.A1_at
TACC3	transforming, acidic coiled-coil containing protein 3	0.487395	4.38e-06	4.2e-05	Bt.8743.1.S1_at
DENND4A	DENN/MADD domain containing 4A	0.487071	4.15e-06	4e-05	Bt.1615.1.A1_at
CPEB2	cytoplasmic polyadenylation element binding protein 2	0.485995	2.27e-06	2.35e-05	Bt.8979.1.A1_at
PHAX	phosphorylated adaptor for RNA export	0.485592	1.28e-10	3.26e-09	Bt.13713.2.S1_at
RSRC2	arginine/serine-rich coiled-coil 2	0.483306	6.22e-12	1.98e-10	Bt.22064.1.A1_at
STX4	syntaxin 4	0.482927	2.11e-05	0.000174438	Bt.3076.1.S1_at
CK770537	Accession CK770537	0.482451	0.00198073	0.00949816	Bt.26609.1.S1_at
NCOA7	nuclear receptor coactivator 7	0.481937	7.87e-06	7.08e-05	Bt.1029.1.S1_at
CDGAP_Hsa	Cdc42 GTPase-activating protein	0.481883	1.03e-05	9.05e-05	Bt.19281.2.S1_at
PLBD1	phospholipase B domain containing 1	0.481624	0.0109886	0.0405361	Bt.12805.1.S1_at
CCDC99	coiled-coil domain containing 99	0.480665	0.00363342	0.0159535	Bt.25837.1.S1_at
IER5L	immediate early response 5-like	0.480144	0.000608097	0.00343025	Bt.1695.1.A1_at
CK771070	Accession CK771070	0.479409	0.00248706	0.0115564	Bt.25581.1.A1_at
CB539007	Accession CB539007	0.478212	2.46e-05	0.000200256	Bt.12579.2.A1_at
DENR	density-regulated protein	0.476906	1.32e-06	1.43e-05	Bt.13216.2.A1_at
CB468061	Accession CB468061	0.475068	1.76e-08	2.83e-07	Bt.11791.1.A1_at
ID2	inhibitor of DNA binding 2, dominant negative helix-loop-helix protein	0.472736	0.000946116	0.00503583	Bt.2415.1.S1_at
CK816668	Accession CK816668	0.472637	0.000268031	0.00166038	Bt.26452.1.A1_at
PRKCD	protein kinase C, delta	0.472233	4.42e-05	0.000335392	Bt.1027.1.S1_at
TLE1	Transducin-like enhancer of split 1 (E(sp1) homolog, Drosophila)	0.472071	0.00128845	0.00656845	Bt.26586.1.S1_at
PTBP1	polypyrimidine tract binding protein 1	0.469168	1.31e-07	1.8e-06	Bt.9031.1.S1_at
RPL22L1	ribosomal protein L22-like 1	0.46773	6.35e-05	0.000463016	Bt.4952.2.S1_a_at
CB445634	Accession CB445634	0.465834	1.53e-09	3.12e-08	Bt.16124.1.A1_at
PYCR2	pyrroline-5-carboxylate reductase family, member 2	0.464169	2.69e-06	2.73e-05	Bt.7679.1.S1_at
MBOAT1	membrane bound O-acyltransferase domain containing 1	0.464011	0.00023989	0.00150936	Bt.20276.2.A1_at
NINJ1	ninjurin 1	0.46347	0.00491466	0.0205146	Bt.6219.1.S1_at
FOXK2	forkhead box K2	0.462355	6.44e-10	1.41e-08	Bt.21181.1.S1_at
CDC42EP2	CDC42 effector protein (Rho GTPase binding) 2	0.459662	0.000861993	0.00464774	Bt.20259.2.S1_at
PCTK2	PCTAIRE protein kinase 2	0.459242	3.07e-09	5.77e-08	Bt.23576.1.A1_at
COG8	component of oligomeric golgi complex 8	0.458875	1.02e-06	1.14e-05	Bt.4243.1.A1_at
UGDH	UDP-glucose dehydrogenase	0.458873	1.78e-07	2.36e-06	Bt.5538.1.S1_at
FAS	Fas (TNF receptor superfamily, member 6)	0.458707	0.0114391	0.0419862	Bt.4345.1.S1_at
HCK	hemopoietic cell kinase	0.458109	4.55e-07	5.55e-06	Bt.22050.1.S1_at
CB453821	Accession CB453821	0.456234	1.13e-11	3.43e-10	Bt.18040.1.A1_at
TP53I11	tumor protein p53 inducible protein 11	0.454776	0.000453439	0.00264555	Bt.22264.1.S1_at
CK949416	Accession CK949416	0.454653	5.75e-06	5.36e-05	Bt.23859.1.S1_at
SERPINB9	Serpin peptidase inhibitor, clade B (ovalbumin), member 9	0.452725	3.13e-08	4.8e-07	Bt.1364.3.A1_at
CK972530	Accession CK972530	0.451736	1.39e-10	3.46e-09	Bt.1915.1.S1_at
KTN1	kinectin 1 (kinesin receptor)	0.450075	1.02e-11	3.13e-10	Bt.8032.1.S1_at
RFK	Riboflavin kinase	0.450017	3.46e-07	4.35e-06	Bt.13743.1.A1_at
PDXK	pyridoxal (pyridoxine, vitamin B6) kinase	0.449976	0.00280485	0.0128887	Bt.7641.2.S1_a_at
CK774017	Accession CK774017	0.448474	2.4e-09	4.65e-08	Bt.16737.1.A1_at
TBC1D4	TBC1 domain family, member 4	0.448112	0.00154932	0.00768115	Bt.3606.1.S1_at
PCP4L1	Purkinje cell protein 4 like 1	0.446734	1.37e-06	1.48e-05	Bt.5420.3.A1_at
PPP1CC	protein phosphatase 1, catalytic subunit, gamma isoform	0.44655	5.23e-06	4.93e-05	Bt.9578.1.S1_at
EIF2S2	Eukaryotic translation initiation factor 2, subunit 2 beta, 38kDa	0.445782	4.96e-08	7.34e-07	Bt.3458.2.S1_at
SGK1	serum/glucocorticoid regulated kinase 1	0.445144	6.76e-06	6.21e-05	Bt.16123.2.S1_a_at
CB446557	Accession CB446557	0.443125	0.00232989	0.0109282	Bt.18636.1.S1_at
CK848881	Accession CK848881	0.44249	0.000257681	0.00160241	Bt.27420.1.A1_at
LOC513687	similar to Uncharacterized protein C1orf160	0.441995	0.0002775	0.00171307	Bt.16342.1.A1_at
CHCHD7	coiled-coil-helix-coiled-coil-helix domain containing 7	0.439477	1.07e-06	1.18e-05	Bt.9833.1.S1_a_at
TMBIM4	Transmembrane BAX inhibitor motif containing 4	0.439349	0.000346182	0.00207884	Bt.8870.1.A1_at
TOR1AIP1	torsin A interacting protein 1	0.438511	1.33e-06	1.45e-05	Bt.19402.1.A1_at
CB423395	Accession CB423395	0.437357	6.23e-08	9.07e-07	Bt.16754.2.A1_at
CKAP4	Cytoskeleton-associated protein 4	0.437297	0.00312884	0.0140606	Bt.3071.1.S1_at
TBC1D24	TBC1 domain family, member 24	0.436213	2.08e-05	0.000172424	Bt.3308.1.S1_at
RAPGEF2	Rap guanine nucleotide exchange factor (GEF) 2	0.436196	0.00238607	0.0111496	Bt.8730.1.S1_at
SIRT1	Sirtuin (silent mating type information regulation 2 homolog) 1 (S. cerevisiae)	0.436151	9.01e-07	1.02e-05	Bt.20465.1.S1_at
VCAN	versican	0.435876	0.0116494	0.0425695	Bt.5395.1.S1_a_at
TRIM47	Tripartite motif-containing 47	0.434498	0.00445403	0.0189091	Bt.24373.1.S1_at
FOSL2	FOS-like antigen 2	0.434484	0.0109588	0.0404382	Bt.4441.1.S1_at
ABL1	c-abl oncogene 1, receptor tyrosine kinase	0.432744	1.23e-05	0.000107208	Bt.28298.1.S1_at
DPH3	DPH3, KTI11 homolog (S. cerevisiae)	0.432594	2.48e-05	0.000201662	Bt.13929.2.S1_at
PIGH	phosphatidylinositol glycan anchor biosynthesis, class H	0.429939	0.000550337	0.00314598	Bt.16133.1.A1_at
BTG1	B-cell translocation gene 1, anti-proliferative	0.42954	6.42e-16	4.23e-14	Bt.4725.1.S1_at
LOC529859	similar to KIAA1632	0.428543	1.02e-05	9.02e-05	Bt.20768.1.S1_at
SMPD3	sphingomyelin phosphodiesterase 3, neutral membrane (neutral sphingomyelinase II)	0.428512	0.00347996	0.0153883	Bt.3716.1.A1_at
PPIF	Peptidylprolyl isomerase F (cyclophilin F)	0.42797	0.00119324	0.00616387	Bt.9791.1.S1_at
BNBD-4	neutrophil beta-defensin 4	0.427486	0.00467422	0.0196827	Bt.146.1.S1_at
CK776366	Accession CK776366	0.427081	2e-06	2.1e-05	Bt.26972.1.A1_at
AF451174	Accession AF451174	0.427066	0.000128001	0.000866748	Bt.12209.1.S1_at
KLHL10	kelch-like 10 (Drosophila)	0.425383	0.000927297	0.00494837	Bt.8178.1.S1_at
TMEM184C	transmembrane protein 184C	0.42505	9.54e-07	1.07e-05	Bt.10304.1.S1_at
RCL1	RNA terminal phosphate cyclase-like 1	0.424908	1.31e-05	0.000113541	Bt.27964.1.A1_at
UTP15	UTP15, U3 small nucleolar ribonucleoprotein, homolog (S. cerevisiae)	0.42483	2.17e-07	2.81e-06	Bt.13342.1.S1_at
PVRL2	Poliovirus receptor-related 2 (herpesvirus entry mediator B)	0.424462	0.00178264	0.00865506	Bt.4943.1.S1_at
PRNP	prion protein (p27-30) (Creutzfeldt-Jakob disease, Gerstmann-Strausler-Scheinker syndrome, fatal familial insomnia)	0.424384	0.00290769	0.01327	Bt.4737.1.S2_at
VASP	vasodilator-stimulated phosphoprotein	0.424329	2.7e-05	0.000216813	Bt.29377.1.S1_at
CK847652	Accession CK847652	0.423031	2.65e-10	6.3e-09	Bt.21334.1.S1_at
DEDD	Death effector domain containing	0.420542	5.75e-09	1.02e-07	Bt.15670.1.S1_at
CB433394	Accession CB433394	0.418236	4.86e-07	5.88e-06	Bt.22614.1.S1_at
PAPOLG	poly(A) polymerase gamma	0.418159	1.61e-07	2.15e-06	Bt.24299.1.A1_at
TRAF6	TNF receptor-associated factor 6	0.417216	1.39e-07	1.9e-06	Bt.20349.1.S1_at
ERBB2IP	erbb2 interacting protein	0.416771	1.63e-07	2.19e-06	Bt.22737.1.S1_at
CK834005	Accession CK834005	0.416724	0.00115104	0.0059907	Bt.28558.1.S1_at
RBPMS	RNA binding protein with multiple splicing	0.416534	0.000236399	0.0014904	Bt.11525.1.S1_a_at
PPP1R15B	Protein phosphatase 1, regulatory (inhibitor) subunit 15B	0.415845	2.65e-05	0.000213504	Bt.24282.1.A1_at
DPH3	DPH3, KTI11 homolog (S. cerevisiae)	0.414947	4.58e-06	4.38e-05	Bt.13929.1.A1_at
RQCD1	RCD1 required for cell differentiation1 homolog (S. pombe)	0.414067	1.11e-05	9.73e-05	Bt.13947.2.A1_at
PRNP	prion protein (p27-30) (Creutzfeldt-Jakob disease, Gerstmann-Strausler-Scheinker syndrome, fatal familial insomnia)	0.413656	0.00193504	0.00930062	Bt.4737.1.S2_s_at
KIAA0391_Hsa	KIAA0391	0.412525	0.00357384	0.0157251	Bt.9142.1.A1_at
NR3C1	nuclear receptor subfamily 3, group C, member 1 (glucocorticoid receptor)	0.412252	1.27e-05	0.000110396	Bt.22888.1.S1_at
BM251639	Accession BM251639	0.412169	1.3e-10	3.27e-09	Bt.9193.1.S1_at
AV607907	Accession AV607907	0.411678	3.67e-08	5.55e-07	Bt.22374.1.S1_at
SDAD1	SDA1 domain containing 1	0.411561	5.06e-06	4.8e-05	Bt.19687.2.S1_at
TRIM25	tripartite motif-containing 25	0.411434	0.00514882	0.0213132	Bt.13869.1.A1_at
PANK3	pantothenate kinase 3	0.410992	1.11e-08	1.86e-07	Bt.26736.2.S1_at
MTFR1	mitochondrial fission regulator 1	0.410319	0.000517417	0.00298306	Bt.24259.3.S1_at
ZNF509	zinc finger protein 509	0.409668	4.53e-06	4.34e-05	Bt.10626.1.A1_at
NUFIP2	nuclear fragile X mental retardation protein interacting protein 2	0.409346	0.000117947	0.000808786	Bt.25725.1.A1_at
TRA2A	transformer 2 alpha homolog (Drosophila)	0.408748	3.52e-06	3.46e-05	Bt.23556.1.S1_at
DDX21	DEAD (Asp-Glu-Ala-Asp) box polypeptide 21	0.408593	2.12e-08	3.35e-07	Bt.19693.1.S1_at
CB458333	Accession CB458333	0.407927	2.4e-05	0.000195644	Bt.19198.1.A1_at
ACSL3	acyl-CoA synthetase long-chain family member 3	0.405527	3.48e-05	0.000270954	Bt.17121.1.S1_at
TRAF7	TNF receptor-associated factor 7	0.405443	6.04e-06	5.58e-05	Bt.2084.1.S1_at
SNAP23	synaptosomal-associated protein, 23kDa	0.404209	8.5e-12	2.66e-10	Bt.8570.1.A1_at
PTGES	prostaglandin E synthase	0.40319	0.0132132	0.0470943	Bt.8953.1.S1_at
FAM119B	family with sequence similarity 119, member B	0.403046	0.000178637	0.00115914	Bt.7067.1.A1_at
DNPEP	aspartyl aminopeptidase	0.40303	0.00123937	0.00636255	Bt.20307.1.S1_at
CB452326	Accession CB452326	0.401497	4.31e-05	0.000328157	Bt.18967.1.A1_at
TP53I11	tumor protein p53 inducible protein 11	0.400919	0.00160072	0.00789569	Bt.22264.2.A1_a_at
PIGH	phosphatidylinositol glycan anchor biosynthesis, class H	0.400613	0.00148937	0.00741049	Bt.16133.2.S1_at
CORO1C	coronin, actin binding protein, 1C	0.4005	0.00575943	0.0234583	Bt.656.2.S1_at
NFIL3	nuclear factor, interleukin 3 regulated	0.397564	0.000223617	0.00141556	Bt.27854.1.S1_at
ALAS1	aminolevulinate, delta-, synthase 1	0.397004	0.000592578	0.00335049	Bt.15857.1.S1_at
GSDMB	gasdermin B	0.396931	0.002343	0.0109814	Bt.24724.1.S1_at
CK816977	Accession CK816977	0.396548	0.00263416	0.0121717	Bt.26478.1.A1_at
2011-09-01	Septin 11	0.396464	0.00529651	0.0218301	Bt.23308.1.S1_at
RRN3	RRN3 RNA polymerase I transcription factor homolog (S. cerevisiae)	0.395971	9.65e-12	2.99e-10	Bt.24213.1.A1_at
CK968689	Accession CK968689	0.3951	0.00598216	0.0241593	Bt.14737.2.S1_at
RAB8B	RAB8B, member RAS oncogene family	0.393667	2.08e-05	0.000172042	Bt.16901.1.A1_at
BF706173	Accession BF706173	0.393056	1.64e-11	4.85e-10	Bt.8570.2.S1_at
CK967661	Accession CK967661	0.39058	0.00559014	0.0228586	Bt.11062.1.A1_at
CK979570	Accession CK979570	0.390211	0.00018358	0.00118441	Bt.29598.1.A1_at
CHD2	chromodomain helicase DNA binding protein 2	0.389231	0.000324095	0.00196463	Bt.26123.1.S1_at
CB425844	Accession CB425844	0.388081	7.15e-09	1.24e-07	Bt.17041.2.S1_at
CK970787	Accession CK970787	0.386997	0.000218615	0.00138672	Bt.16839.1.S1_at
TAOK3	TAO kinase 3	0.386945	5.1e-07	6.13e-06	Bt.1682.1.S1_at
BI535736	Accession BI535736	0.385938	0.00128623	0.00655984	Bt.22614.2.S1_at
C14orf118_Hsa	chromosome 14 open reading frame 118	0.385364	3e-09	5.67e-08	Bt.25032.2.S1_at
TOR1A	Torsin family 1, member A (torsin A)	0.383795	9.5e-06	8.42e-05	Bt.19057.1.S1_at
CK979753	Accession CK979753	0.38369	0.0103397	0.0384732	Bt.24307.1.A1_at
CHI3L1	chitinase 3-like 1 (cartilage glycoprotein-39)	0.383539	0.00241696	0.0112643	Bt.5238.1.S1_at
ABHD2	abhydrolase domain containing 2	0.382832	0.00176845	0.00860632	Bt.27404.1.S1_at
CB464733	Accession CB464733	0.381918	2.49e-06	2.55e-05	Bt.26748.1.A1_at
APPBP2	amyloid beta precursor protein (cytoplasmic tail) binding protein 2	0.381806	4.58e-08	6.83e-07	Bt.16130.1.S1_at
OXNAD1	oxidoreductase NAD-binding domain containing 1	0.37928	1.02e-07	1.42e-06	Bt.8970.1.S1_at
TLE1	transducin-like enhancer of split 1 (E(sp1) homolog, Drosophila)	0.378726	1.01e-09	2.12e-08	Bt.3589.2.A1_at
MCM2	cyclin L1	0.377924	7.89e-07	9.09e-06	Bt.17932.1.S1_at
SRI	sorcin	0.377464	2.09e-06	2.18e-05	Bt.15882.2.S1_a_at
ANKRD12	ankyrin repeat domain 12	0.375361	1.85e-05	0.000155038	Bt.22626.2.S1_at
SYAP1	synapse associated protein 1, SAP47 homolog (Drosophila)	0.3752	8.08e-09	1.39e-07	Bt.8054.2.S1_a_at
RBM7	RNA binding motif protein 7	0.374332	1.86e-06	1.97e-05	Bt.17261.1.S1_at
MYLIP	myosin regulatory light chain interacting protein	0.372537	0.00203068	0.00970324	Bt.6814.1.S1_at
WWC2	WW and C2 domain containing 2	0.37185	0.0116795	0.042667	Bt.19774.2.S1_at
MCM2	cyclin L1	0.370646	6.25e-07	7.37e-06	Bt.17932.2.S1_a_at
PRPF39	PRP39 pre-mRNA processing factor 39 homolog (S. cerevisiae)	0.370577	0.000318018	0.00192873	Bt.20697.1.S1_at
GTF2F1	general transcription factor IIF, polypeptide 1, 74kDa	0.370474	0.000123837	0.000844062	Bt.3359.1.S1_at
AP4S1	adaptor-related protein complex 4, sigma 1 subunit	0.370124	0.0020791	0.00989364	Bt.26567.1.S1_at
LOC535064	similar to U2 small nuclear ribonucleoprotein auxiliary factor 35 kDa subunit-related protein 2 (U2(RNU2) small nuclear RNA auxiliary factor 1-like 2) (CCCH type zinc finger, RNA-binding motif and serine/arginine rich protein 2) (Renal carcinoma an	0.368263	5.74e-07	6.83e-06	Bt.21842.1.A1_at
GINS4	GINS complex subunit 4 (Sld5 homolog)	0.368112	0.00234232	0.0109814	Bt.1804.1.S1_at
CB433451	Accession CB433451	0.367629	0.00391266	0.016958	Bt.17726.1.A1_at
MGC128424	hypothetical protein MGC128424	0.367061	1.09e-06	1.2e-05	Bt.11245.1.S1_at
C3H1orf77	chromosome 1 open reading frame 77 ortholog	0.366108	0.000108506	0.000749836	Bt.1342.2.S1_at
CB531662	Accession CB531662	0.365637	1.47e-05	0.000125568	Bt.19720.1.A1_at
SIGLEC10	sialic acid binding Ig-like lectin 10	0.364849	0.000145124	0.000965345	Bt.15967.1.S1_at
AV616149	Accession AV616149	0.362752	0.00420417	0.0180082	Bt.26071.2.S1_at
IFNAR2	interferon (alpha, beta and omega) receptor 2	0.362403	0.000106086	0.000735977	Bt.5508.1.S1_at
CK770297	Accession CK770297	0.361911	0.00397052	0.0171847	Bt.6987.1.S1_at
VPS37A	vacuolar protein sorting 37 homolog A (S. cerevisiae)	0.361025	3.74e-06	3.65e-05	Bt.27829.2.S1_at
PAK1IP1	PAK1 interacting protein 1	0.360719	1.44e-05	0.000123443	Bt.27921.1.S1_at
ZFYVE1	zinc finger, FYVE domain containing 1	0.360449	4.57e-07	5.57e-06	Bt.17771.1.S1_at
PAFAH2	platelet-activating factor acetylhydrolase 2, 40kDa	0.360049	0.00128915	0.00656933	Bt.4013.1.S1_at
MEMO1	mediator of cell motility 1	0.359929	2.05e-07	2.67e-06	Bt.27215.1.S1_at
ARF6	ADP-ribosylation factor 6	0.358065	3.63e-05	0.000281092	Bt.20269.1.S1_at
FBXL3	F-box and leucine-rich repeat protein 3	0.357027	0.000437814	0.00257128	Bt.9186.1.A1_at
C21H14orf142	chromosome 14 open reading frame 142 ortholog	0.356295	8.31e-07	9.51e-06	Bt.8272.1.S1_at
LOC510012	similar to SCL/TAL1 interrupting locus	0.354339	0.000614972	0.00345981	Bt.15733.1.A1_at
MLL5	myeloid/lymphoid or mixed-lineage leukemia 5 (trithorax homolog, Drosophila)	0.35328	0.000135209	0.000909611	Bt.14137.2.S1_a_at
AMPD2	adenosine monophosphate deaminase 2 (isoform L)	0.352972	0.000236106	0.00148931	Bt.15751.1.S1_at
AEBP2	AE binding protein 2	0.352542	4.51e-08	6.74e-07	Bt.9715.1.S1_at
CCDC117	coiled-coil domain containing 117	0.352305	3.1e-07	3.94e-06	Bt.18408.1.A1_at
STAT3	Signal transducer and activator of transcription 3 (acute-phase response factor)	0.352091	0.00288556	0.0131961	Bt.15334.2.A1_at
GCLC	Glutamate-cysteine ligase, catalytic subunit	0.351635	1.13e-06	1.25e-05	Bt.19499.1.S1_at
CSNK1A1	Casein kinase 1, alpha 1	0.35119	0.0001703	0.00110967	Bt.17037.2.S1_at
C9orf150_Hsa	chromosome 9 open reading frame 150	0.350664	0.00829567	0.0319968	Bt.12634.1.A1_at
DENND4A	DENN/MADD domain containing 4A	0.349055	3.62e-05	0.000280439	Bt.27811.1.S1_at
CB435612	Accession CB435612	0.348258	0.00018965	0.00121911	Bt.17948.2.A1_at
VPS37A	vacuolar protein sorting 37 homolog A (S. cerevisiae)	0.346907	9.42e-07	1.06e-05	Bt.27829.1.A1_at
FICD	FIC domain containing	0.346737	5.25e-05	0.000389968	Bt.19999.1.A1_at
ODC1	ornithine decarboxylase 1	0.346233	0.000156958	0.00103466	Bt.7133.1.S1_at
DGCR14	DiGeorge syndrome critical region gene 14	0.345773	0.00938399	0.0355226	Bt.7875.1.A1_at
MAP3K7IP2	mitogen-activated protein kinase kinase kinase 7 interacting protein 2	0.34546	8.74e-08	1.24e-06	Bt.3163.1.A1_at
YRDC	yrdC domain containing (E. coli)	0.345162	2.39e-06	2.47e-05	Bt.10854.1.S1_at
CDC5L	CDC5 cell division cycle 5-like (S. pombe)	0.344685	0.000109259	0.00075462	Bt.11865.1.A1_at
SQSTM1	sequestosome 1	0.344371	7.92e-10	1.7e-08	Bt.4869.1.S1_at
Gcap14_Mmu	granule cell antiserum positive 14	0.343666	0.000207725	0.00132507	Bt.25845.1.S1_at
ORC4L	origin recognition complex, subunit 4-like (yeast)	0.343385	6.5e-07	7.64e-06	Bt.13189.2.S1_at
SBNO2	strawberry notch homolog 2 (Drosophila)	0.340323	0.0058346	0.0236855	Bt.10014.1.S1_at
EIF6	eukaryotic translation initiation factor 6	0.339927	0.000452478	0.00264432	Bt.4426.1.S1_at
SMAP2	small ArfGAP2	0.339465	7.93e-05	0.000567923	Bt.7555.1.S1_at
RNF2	Ring finger protein 2	0.339177	8.06e-06	7.25e-05	Bt.11966.1.A1_at
CB452251	Accession CB452251	0.338546	0.000455729	0.00265643	Bt.8384.1.S1_at
ZFAND3	zinc finger, AN1-type domain 3	0.338326	0.0100118	0.0375222	Bt.23708.1.A1_at
CK946253	Accession CK946253	0.337983	2.45e-09	4.73e-08	Bt.15926.1.S1_at
SGK1	serum/glucocorticoid regulated kinase 1	0.337937	8.22e-06	7.38e-05	Bt.16123.1.S1_at
C1orf124	chromosome 1 open reading frame 124 ortholog	0.336204	0.000231773	0.00146421	Bt.26816.1.S1_at
AEBP2	AE binding protein 2	0.332572	0.000273442	0.00169137	Bt.17239.1.A1_at
MAPK6	mitogen-activated protein kinase 6	0.33093	0.00103985	0.0054808	Bt.18165.1.A1_at
TRAF6	TNF receptor-associated factor 6	0.33082	1.86e-06	1.97e-05	Bt.20349.2.S1_at
NGDN	neuroguidin, EIF4E binding protein	0.330682	3.34e-08	5.08e-07	Bt.9759.1.S1_a_at
UAP1	UDP-N-acteylglucosamine pyrophosphorylase 1	0.330664	0.0102299	0.0381214	Bt.22527.1.A1_at
CK957113	Accession CK957113	0.32978	0.000455476	0.0026562	Bt.29135.1.A1_at
ACSL5	acyl-CoA synthetase long-chain family member 5	0.329636	0.00279811	0.0128624	Bt.15886.1.S1_at
AHR	aryl hydrocarbon receptor	0.328645	0.000307264	0.00187356	Bt.13046.1.S1_at
C3H1orf77	chromosome 1 open reading frame 77 ortholog	0.328346	1.29e-05	0.000111516	Bt.1342.2.S1_a_at
SLC25A34	solute carrier family 25, member 34	0.327978	0.00328998	0.0146787	Bt.9855.1.S1_at
CK779959	Accession CK779959	0.327387	7.52e-06	6.81e-05	Bt.26403.1.A1_at
SMAP2	small ArfGAP2	0.327258	0.00105528	0.00555039	Bt.7555.2.S1_at
CK846762	Accession CK846762	0.32714	0.0129611	0.0463952	Bt.24112.1.A1_at
CB438189	Accession CB438189	0.326803	5.09e-07	6.13e-06	Bt.18025.1.S1_at
PEX7	peroxisomal biogenesis factor 7	0.32616	0.000539351	0.00308974	Bt.28676.1.A1_at
LRRC8C	leucine rich repeat containing 8 family, member C	0.3259	0.000654325	0.00364494	Bt.19772.1.A1_at
AU277047	Accession AU277047	0.323338	1.4e-07	1.91e-06	Bt.3458.1.S1_at
RABGEF1	RAB guanine nucleotide exchange factor (GEF) 1	0.322811	8.75e-05	0.000619802	Bt.317.1.S1_at
RIOK3	RIO kinase 3 (yeast)	0.321781	0.000622572	0.00349467	Bt.22359.1.A1_at
PLEKHM2	pleckstrin homology domain containing, family M (with RUN domain) member 2	0.321002	0.00124057	0.00636613	Bt.3314.1.S1_at
DNER	delta/notch-like EGF repeat containing	0.320924	0.00155487	0.00770276	Bt.17461.1.A1_at
CK982569	Accession CK982569	0.320686	0.00324341	0.0144969	Bt.29661.1.A1_at
STAM2	signal transducing adaptor molecule (SH3 domain and ITAM motif) 2	0.320167	0.00249201	0.0115751	Bt.19113.1.A1_at
ACAT2	acetyl-Coenzyme A acetyltransferase 2	0.320127	0.000242497	0.00152114	Bt.4585.1.S1_at
SNRNP27	small nuclear ribonucleoprotein 27kDa (U4/U6.U5)	0.320056	4.73e-09	8.53e-08	Bt.3899.1.S1_a_at
ATF2	activating transcription factor 2	0.319977	3.13e-05	0.00024675	Bt.14552.1.A1_at
CANT1	calcium activated nucleotidase 1	0.319271	0.000110227	0.000760461	Bt.26832.1.S1_at
AV600226	Accession AV600226	0.318433	4.69e-05	0.000351631	Bt.13608.1.A1_at
FAM53C	family with sequence similarity 53, member C	0.317862	7.76e-06	7e-05	Bt.9753.1.S1_at
TMOD3	tropomodulin 3 (ubiquitous)	0.317252	0.00458785	0.0193714	Bt.22714.1.A1_at
NFAT5	nuclear factor of activated T-cells 5, tonicity-responsive	0.316462	0.00523819	0.0216293	Bt.16623.1.A1_at
FICD	FIC domain containing	0.315865	8.09e-05	0.000578255	Bt.19999.3.A1_at
CNN3	calponin 3, acidic	0.315325	0.0136608	0.0485425	Bt.5099.1.S1_at
CEP350	centrosomal protein 350kDa	0.315315	0.00248679	0.0115564	Bt.23571.1.S1_at
LOC493778	Up-regulated during vascular calcification	0.315293	0.000103082	0.000716732	Bt.837.1.S1_at
BRD2	Bromodomain containing 2	0.315077	0.000247363	0.00154776	Bt.6649.1.S1_at
LOC535064	similar to U2 small nuclear ribonucleoprotein auxiliary factor 35 kDa subunit-related protein 2 (U2(RNU2) small nuclear RNA auxiliary factor 1-like 2) (CCCH type zinc finger, RNA-binding motif and serine/arginine rich protein 2) (Renal carcinoma an	0.313221	6.83e-08	9.88e-07	Bt.21842.2.S1_at
TTC3	tetratricopeptide repeat domain 3	0.312631	5.25e-05	0.000389968	Bt.5393.2.S1_a_at
KIAA0664_Hsa	KIAA0664	0.31165	0.00139374	0.00700474	Bt.26568.1.S1_a_at
TBC1D2B	TBC1 domain family, member 2B	0.309376	0.000546944	0.00312946	Bt.23000.2.S1_a_at
CB463914	Accession CB463914	0.309144	0.000587255	0.00332341	Bt.14737.1.A1_s_at
CK778047	Accession CK778047	0.308988	0.00959764	0.0361773	Bt.26071.1.A1_at
ABHD4	abhydrolase domain containing 4	0.305409	0.00113733	0.00592677	Bt.28090.1.S1_at
CK778376	Accession CK778376	0.305069	3.5e-06	3.44e-05	Bt.26094.1.A1_at
ARIH2	ariadne homolog 2 (Drosophila)	0.304464	7.88e-07	9.09e-06	Bt.22310.1.S1_at
RSRC2	arginine/serine-rich coiled-coil 2	0.301982	9.64e-06	8.54e-05	Bt.22064.2.S1_at
DTX2	deltex homolog 2 (Drosophila)	0.301811	0.00544277	0.0223441	Bt.24338.1.S1_at
BE723026	Accession BE723026	0.301535	0.00371655	0.0162725	Bt.19107.1.S1_at
NAMPT	Nicotinamide phosphoribosyltransferase	0.300805	0.00580139	0.0235905	Bt.1543.1.A1_at
CK775447	Accession CK775447	0.299666	0.000165583	0.00108576	Bt.8718.1.S1_at
VPS11	vacuolar protein sorting 11 homolog (S. cerevisiae)	0.298379	0.000449805	0.002633	Bt.11329.1.S1_at
CK778494	Accession CK778494	0.297605	0.00444582	0.0188807	Bt.27039.1.A1_at
MAPKAPK2	mitogen-activated protein kinase-activated protein kinase 2	0.2969	0.000188213	0.00121054	Bt.24479.1.S1_at
CUL1	cullin 1	0.295621	2.46e-06	2.53e-05	Bt.6490.3.A1_at
ING3	Inhibitor of growth family, member 3	0.294815	0.000615876	0.00346333	Bt.16541.1.A1_at
CK977005	Accession CK977005	0.294507	6.19e-10	1.36e-08	Bt.29953.1.A1_at
Gm1305_Mmu	predicted gene 1305	0.294484	0.00426129	0.0182152	Bt.13722.1.S1_at
UBR7	ubiquitin protein ligase E3 component n-recognin 7 (putative)	0.294216	0.000584487	0.00331433	Bt.15792.1.A1_at
DHPS	deoxyhypusine synthase	0.293868	0.000725037	0.00400299	Bt.3902.1.S1_at
KIAA0664_Hsa	KIAA0664	0.29381	0.0027157	0.0125113	Bt.26568.2.S1_a_at
AFF1	AF4/FMR2 family, member 1	0.292634	0.00415037	0.0178145	Bt.12215.1.S1_at
ELL	elongation factor RNA polymerase II	0.291565	8.31e-05	0.000592311	Bt.28389.1.A1_at
YEATS2	YEATS domain containing 2	0.291302	2.13e-06	2.21e-05	Bt.8251.1.A1_at
PRDX3	peroxiredoxin 3	0.29115	0.000530039	0.00304175	Bt.5092.1.S1_at
TEX10	testis expressed 10	0.290985	3.28e-05	0.000257273	Bt.1524.1.S1_a_at
TMEM64	Transmembrane protein 64	0.28978	2.12e-06	2.21e-05	Bt.21959.2.S1_at
BRMS1L	breast cancer metastasis-suppressor 1-like	0.2896	0.00215847	0.0102166	Bt.17693.1.S1_at
CB424796	Accession CB424796	0.289379	0.000415944	0.00245909	Bt.16911.1.A1_at
CF767392	Accession CF767392	0.288993	2.74e-06	2.77e-05	Bt.20559.1.S1_at
CEP350	centrosomal protein 350kDa	0.288815	0.000371126	0.00221306	Bt.23571.2.A1_at
CK778933	Accession CK778933	0.288545	1.87e-07	2.47e-06	Bt.26244.1.A1_at
ZNF800	zinc finger protein 800	0.287593	9.85e-05	0.000689002	Bt.12005.1.S1_at
RWDD4A	RWD domain containing 4A	0.287577	5.18e-05	0.000385198	Bt.18964.1.A1_at
CK952036	Accession CK952036	0.287441	2.99e-11	8.27e-10	Bt.28542.1.A1_at
MLL5	myeloid/lymphoid or mixed-lineage leukemia 5 (trithorax homolog, Drosophila)	0.286053	0.00462293	0.0194799	Bt.24691.1.A1_at
RAB27A	RAB27A, member RAS oncogene family	0.285576	0.0117482	0.0428595	Bt.2641.2.S1_at
AGPAT6	1-acylglycerol-3-phosphate O-acyltransferase 6 (lysophosphatidic acid acyltransferase, zeta)	0.285469	0.000296306	0.00181386	Bt.3372.3.S1_a_at
SNX10	sorting nexin 10	0.284613	2e-09	3.97e-08	Bt.27822.1.A1_at
CUL1	cullin 1	0.281853	2.67e-05	0.000214893	Bt.6490.1.S1_at
LOC100138230	Similar to Huntingtin interacting protein K	0.281476	0.00033287	0.00200706	Bt.24037.2.S1_at
LOC509109	similar to mitogen-activated protein kinase kinase kinase kinase 4	0.281313	0.000974453	0.00517117	Bt.16996.1.A1_at
C21H14orf147	chromosome 14 open reading frame 147 ortholog	0.280399	1.86e-05	0.000155091	Bt.3001.1.S1_at
IPO7	importin 7	0.280107	9.28e-06	8.26e-05	Bt.24271.1.S1_at
MKNK1	MAP kinase interacting serine/threonine kinase 1	0.279565	1.75e-10	4.27e-09	Bt.21055.1.S1_at
CK834282	Accession CK834282	0.278865	0.000614336	0.00345779	Bt.22109.1.S1_at
KPNA4	karyopherin alpha 4 (importin alpha 3)	0.278465	9.22e-05	0.000648908	Bt.25044.1.S1_at
CK778913	Accession CK778913	0.278207	0.00570374	0.0232772	Bt.26218.1.A1_at
LOC100138230	Similar to Huntingtin interacting protein K	0.278131	0.0020931	0.00994122	Bt.24037.1.A1_at
MED1	mediator complex subunit 1	0.277687	3.61e-06	3.53e-05	Bt.20451.1.S1_at
UTP6	UTP6, small subunit (SSU) processome component, homolog (yeast)	0.27648	8.14e-05	0.000581546	Bt.20427.2.S1_at
SDAD1	SDA1 domain containing 1	0.27631	0.000269383	0.00166709	Bt.19687.1.A1_at
ORC4L	Origin recognition complex, subunit 4-like (yeast)	0.276188	7.7e-05	0.000552906	Bt.13189.1.A1_at
BF074071	Accession BF074071	0.27613	0.00185649	0.00895768	Bt.7416.1.S1_at
C13H10ORF97	chromosome 10 open reading frame 97 ortholog	0.275978	0.000236062	0.00148931	Bt.22636.1.S1_at
SLAIN2	SLAIN motif family, member 2	0.275674	0.00105179	0.00553668	Bt.19061.1.A1_at
TNFRSF1B	tumor necrosis factor receptor superfamily, member 1B	0.275538	0.000536668	0.00307632	Bt.16014.1.S1_at
SYDE1	synapse defective 1, Rho GTPase, homolog 1 (C. elegans)	0.275284	0.0115311	0.0422613	Bt.5929.1.S1_at
CB430843	Accession CB430843	0.274517	3.96e-09	7.31e-08	Bt.17554.1.A1_at
DENR	Density-regulated protein	0.274118	0.00105661	0.00555502	Bt.13216.3.S1_at
RSRC2	arginine/serine-rich coiled-coil 2	0.272968	2.82e-06	2.85e-05	Bt.18664.1.A1_at
PAF1	Paf1, RNA polymerase II associated factor, homolog (S. cerevisiae)	0.272412	0.000295762	0.0018132	Bt.13382.1.S1_at
CK776524	Accession CK776524	0.272185	0.00584133	0.0236987	Bt.25068.1.A1_at
MAP2K3	mitogen-activated protein kinase kinase 3	0.271982	1.05e-10	2.72e-09	Bt.22071.1.S1_at
RFWD2	Ring finger and WD repeat domain 2	0.271731	0.000848378	0.0045783	Bt.7449.3.A1_at
ILF2	interleukin enhancer binding factor 2, 45kDa	0.271587	2.91e-05	0.000232032	Bt.18113.1.S1_a_at
BF653247	Accession BF653247	0.271124	0.00634182	0.0253979	Bt.10949.1.S1_at
CB456072	Accession CB456072	0.270099	0.00950497	0.035915	Bt.18881.1.A1_at
ROCK2	Rho-associated, coiled-coil containing protein kinase 1	0.269881	0.000274236	0.00169544	Bt.20414.3.S1_at
CB425593	Accession CB425593	0.269524	1.73e-05	0.000145998	Bt.22215.1.S1_at
CB530256	Accession CB530256	0.269128	0.00508209	0.0210931	Bt.19670.1.A1_at
NCOA7	nuclear receptor coactivator 7	0.268741	9.07e-05	0.000639037	Bt.28087.1.S1_at
ARF6	ADP-ribosylation factor 6	0.268566	2.1e-05	0.000173419	Bt.20269.2.S1_at
CK980839	Accession CK980839	0.268499	5.59e-06	5.21e-05	Bt.10865.1.S1_at
CDC42SE1	CDC42 small effector 1	0.268457	6.72e-07	7.88e-06	Bt.21485.1.S1_at
PTPN2	Protein tyrosine phosphatase, non-receptor type 2	0.267027	0.00174841	0.00852884	Bt.5590.1.S1_at
MFAP1	microfibrillar-associated protein 1	0.2668	8.93e-06	7.98e-05	Bt.20433.1.S1_at
WWC2	WW and C2 domain containing 2	0.264198	0.0109018	0.0402636	Bt.19774.1.A1_at
CYTH1	cytohesin 1	0.263816	3.95e-07	4.89e-06	Bt.22110.1.S1_at
CXCR4	chemokine (C-X-C motif) receptor 4	0.26378	9.29e-05	0.000653677	Bt.8957.1.S1_at
TLR2	toll-like receptor 2	0.263305	0.000182618	0.00117999	Bt.8945.1.S1_at
STRN3	striatin, calmodulin binding protein 3	0.26313	0.0051102	0.0211745	Bt.28222.1.S1_at
NCK2	NCK adaptor protein 2	0.262163	0.00363252	0.0159535	Bt.10999.1.A1_at
FAM126B_Hsa	family with sequence similarity 126, member B	0.26178	0.00117082	0.00607081	Bt.15812.1.A1_at
2006-03-01	membrane-associated ring finger (C3HC4) 6	0.260864	0.000655805	0.00365155	Bt.26375.1.A1_at
NPEPPS	aminopeptidase puromycin sensitive	0.260825	1.34e-06	1.45e-05	Bt.7723.1.S1_at
CD58	CD58 molecule	0.260373	4.45e-05	0.000336819	Bt.4271.3.A1_at
ARHGEF6	Rac/Cdc42 guanine nucleotide exchange factor (GEF) 6	0.260301	0.0053609	0.0220474	Bt.24927.1.A1_at
MDM2	Mdm2 p53 binding protein homolog (mouse)	0.259581	0.0135384	0.0481706	Bt.17772.1.S1_at
NUP54	nucleoporin 54kDa	0.259426	0.00291881	0.0132993	Bt.28131.1.S1_at
canx	calnexin	0.258678	0.00206031	0.00981171	Bt.27985.1.A1_at
CB456702	Accession CB456702	0.257152	0.0026253	0.0121353	Bt.19107.2.A1_at
TMEM149	Transmembrane protein 149	0.256598	0.00373777	0.0163482	Bt.13810.1.S1_at
LOC521363	similar to GC-rich sequence DNA-binding factor (GCF) (Transcription factor 9) (TCF-9)	0.255667	0.00116299	0.0060415	Bt.28626.1.S1_at
TMEM127	Transmembrane protein 127	0.255358	0.0124167	0.0449248	Bt.16363.2.A1_at
canx	calnexin	0.253516	0.00215262	0.0101928	Bt.27985.1.S1_at
WWC2	WW and C2 domain containing 2	0.252483	0.00739155	0.0289951	Bt.15723.1.S1_at
CK772917	Accession CK772917	0.252386	0.0138441	0.0490057	Bt.11488.1.A1_at
RNF2	ring finger protein 2	0.2522	1.56e-06	1.67e-05	Bt.25436.1.S1_a_at
WTAP	Wilms tumor 1 associated protein	0.251894	0.00224741	0.0105812	Bt.2432.1.S1_at
SLBP	histone stem loop binding protein	0.251737	7.06e-05	0.000510272	Bt.11511.1.A1_at
CXCL16	chemokine (C-X-C motif) ligand 16	0.250119	0.000389263	0.00231124	Bt.22009.2.S1_a_at
NUP155	nucleoporin 155kDa	0.249231	3.32e-07	4.19e-06	Bt.27529.2.A1_at
CUL1	cullin 1	0.249218	0.0102142	0.0380745	Bt.29888.1.S1_at
WTAP	Wilms tumor 1 associated protein	0.246976	1.17e-06	1.29e-05	Bt.6777.1.S1_at
TMBIM1	transmembrane BAX inhibitor motif containing 1	0.246575	0.000493109	0.00286358	Bt.6989.1.S1_at
UAP1	UDP-N-acteylglucosamine pyrophosphorylase 1	0.246498	0.00920364	0.034957	Bt.7775.1.A1_at
CLPX	ClpX caseinolytic peptidase X homolog (E. coli)	0.246258	0.00108685	0.00569713	Bt.17692.1.S1_a_at
NGDN	neuroguidin, EIF4E binding protein	0.244866	0.00059676	0.0033726	Bt.9759.2.S1_at
CK948130	Accession CK948130	0.24449	0.000386791	0.00229985	Bt.13834.1.S1_at
MFGE8	milk fat globule-EGF factor 8 protein	0.243983	0.00626388	0.0251262	Bt.5250.1.S1_at
ASXL2	additional sex combs like 2 (Drosophila)	0.243691	0.00925171	0.035086	Bt.26137.1.A1_at
PPME1	Protein phosphatase methylesterase 1	0.243482	0.000309597	0.00188594	Bt.3888.2.S1_at
ANKRD12	ankyrin repeat domain 12	0.243406	0.000137822	0.000923687	Bt.22626.1.A1_at
PANK3	pantothenate kinase 3	0.24201	0.000785368	0.00427723	Bt.26736.1.A1_at
LNX2	ligand of numb-protein X 2	0.241853	0.00126356	0.00646274	Bt.19940.1.S1_at
AKIRIN1	akirin 1	0.241167	0.00187249	0.00902785	Bt.6835.1.S1_at
MLL5	myeloid/lymphoid or mixed-lineage leukemia 5 (trithorax homolog, Drosophila)	0.240933	1.99e-05	0.000165564	Bt.14137.1.A1_at
CB457496	Accession CB457496	0.240437	0.000505008	0.00292176	Bt.12094.1.S1_at
BP104676	Accession BP104676	0.239823	0.0116926	0.0427023	Bt.24040.1.A1_at
CK948078	Accession CK948078	0.239194	0.00588344	0.0238307	Bt.28952.1.S1_at
CK848123	Accession CK848123	0.238812	0.00763407	0.0297681	Bt.8015.3.A1_at
NASP	nuclear autoantigenic sperm protein (histone-binding)	0.237928	0.000163441	0.00107306	Bt.6679.1.S1_at
NHLRC3	NHL repeat containing 3	0.236718	0.0013516	0.00682329	Bt.17428.1.A1_at
LRRC57	leucine rich repeat containing 57	0.236661	2.14e-05	0.000176689	Bt.22674.1.S1_at
STAG2	stromal antigen 2	0.236412	2.76e-06	2.79e-05	Bt.26549.1.A1_at
C19H17ORF39	chromosome 17 open reading frame 39 ortholog	0.236348	7.39e-06	6.71e-05	Bt.15871.1.S1_at
CK846507	Accession CK846507	0.236236	0.0032388	0.0144815	Bt.28754.2.A1_at
TOX4	TOX high mobility group box family member 4	0.236095	0.000168925	0.0011036	Bt.4596.1.S1_at
STRN3	striatin, calmodulin binding protein 3	0.235291	0.0028686	0.0131379	Bt.27094.1.A1_at
BF601482	Accession BF601482	0.235193	0.0123197	0.0446839	Bt.7467.1.S1_at
DOLK	dolichol kinase	0.233708	0.00133833	0.00677003	Bt.8925.1.S1_at
NRBF2	nuclear receptor binding factor 2	0.233068	0.000228225	0.00144326	Bt.24615.1.S1_at
CK949724	Accession CK949724	0.230958	0.00726735	0.0285529	Bt.13642.2.S1_at
AAMP	angio-associated, migratory cell protein	0.230889	4.07e-06	3.93e-05	Bt.20293.1.S1_at
MTFR1	mitochondrial fission regulator 1	0.230299	6.56e-05	0.000477457	Bt.24259.1.A1_at
NFE2L2	Nuclear factor (erythroid-derived 2)-like 2	0.229834	0.00507157	0.0210565	Bt.25670.1.A1_at
CPEB4	cytoplasmic polyadenylation element binding protein 4	0.229802	0.00355782	0.0156768	Bt.20407.1.S1_at
HMOX2	heme oxygenase (decycling) 2	0.228871	0.013124	0.0468298	Bt.3226.1.S1_at
BE483323	Accession BE483323	0.228725	0.00326711	0.0145871	Bt.24741.1.S1_at
BM031715	Accession BM031715	0.228157	0.000781766	0.00426134	Bt.8962.2.S1_a_at
TMEM63B	transmembrane protein 63B	0.227509	0.00726465	0.0285513	Bt.6657.1.S1_a_at
TOP1	topoisomerase (DNA) I	0.226988	0.00844336	0.0324859	Bt.17070.1.S1_at
SYAP1	synapse associated protein 1, SAP47 homolog (Drosophila)	0.226949	7.4e-07	8.62e-06	Bt.8054.1.S1_at
ATP1A1	ATPase, Na+/K+ transporting, alpha 1 polypeptide	0.226176	0.00107056	0.00562125	Bt.21223.2.S1_at
MIER1	mesoderm induction early response 1 homolog (Xenopus laevis)	0.226147	0.00237543	0.0111041	Bt.9611.1.A1_at
DOHH	Deoxyhypusine hydroxylase/monooxygenase	0.226127	0.00904107	0.034413	Bt.10480.1.A1_at
SMG1	SMG1 homolog, phosphatidylinositol 3-kinase-related kinase (C. elegans)	0.225963	0.0140422	0.0495519	Bt.29290.1.S1_at
MRPL17	mitochondrial ribosomal protein L17	0.22554	0.00376798	0.0164514	Bt.7192.1.S1_at
RPL22L1	ribosomal protein L22-like 1	0.225306	0.000130207	0.000878331	Bt.4952.1.S1_at
TMEM63B	transmembrane protein 63B	0.224776	0.00806588	0.0312462	Bt.6657.1.S1_at
FOXK2	forkhead box K2	0.224608	7.52e-06	6.81e-05	Bt.29933.1.S1_at
BAT2L	HLA-B associated transcript 2-like	0.223501	0.00041374	0.00244722	Bt.16594.2.A1_at
PDE8A	phosphodiesterase 8A	0.220632	0.00543727	0.0223289	Bt.21054.1.A1_at
SAFB	scaffold attachment factor B	0.220508	0.00669967	0.0265744	Bt.20046.1.S1_a_at
PDS5A	PDS5, regulator of cohesion maintenance, homolog A (S. cerevisiae)	0.22024	1.36e-05	0.000116666	Bt.16617.2.S1_at
AJ618974	Accession AJ618974	0.219994	0.00858762	0.0329289	Bt.29889.1.S1_at
UBE2J2	ubiquitin-conjugating enzyme E2, J2 (UBC6 homolog, yeast)	0.219668	0.00595524	0.0240667	Bt.20364.1.S1_at
LOC509636	Similar to Solute carrier family 23 member 2 (Sodium-dependent vitamin C transporter 2) (hSVCT2) (Na(+)/L-ascorbic acid transporter 2) (Yolk sac permease-like molecule 2) (Nucleobase transporter-like 1 protein)	0.218957	0.00582544	0.0236651	Bt.25050.1.S1_at
CB459496	Accession CB459496	0.21874	0.00497635	0.0207199	Bt.6017.2.S1_at
CASP3	caspase 3, apoptosis-related cysteine peptidase	0.21828	0.0105709	0.039216	Bt.10084.1.S1_at
RNF115	Ring finger protein 115	0.218102	0.000143561	0.000956481	Bt.1542.1.S1_at
PLEKHF2	pleckstrin homology domain containing, family F (with FYVE domain) member 2	0.217346	1.25e-05	0.00010846	Bt.13226.1.A1_at
CD44	CD44 molecule (Indian blood group)	0.216839	0.000602806	0.00340214	Bt.5494.1.S1_at
DDX50	DEAD (Asp-Glu-Ala-Asp) box polypeptide 50	0.214498	0.000476699	0.00277476	Bt.23649.1.A1_at
MOBKL1A	MOB1, Mps One Binder kinase activator-like 1A (yeast)	0.214107	0.00171371	0.0083661	Bt.16235.1.A1_at
BAT2L	HLA-B associated transcript 2-like	0.2137	9.52e-05	0.000668109	Bt.16594.1.A1_at
RNF14	ring finger protein 14	0.213292	0.00169901	0.00831394	Bt.6818.2.S1_at
CB449570	Accession CB449570	0.213228	3.41e-05	0.000266948	Bt.27420.2.S1_at
KCTD10	potassium channel tetramerisation domain containing 10	0.213213	0.000436265	0.00256581	Bt.3275.1.S1_at
EXT1	Exostoses (multiple) 1	0.212158	0.0102045	0.0380712	Bt.17238.2.A1_at
CARKD	carbohydrate kinase domain containing	0.210832	0.000531193	0.00304634	Bt.12426.1.S1_at
SMNDC1	Survival motor neuron domain containing 1	0.210726	0.00860654	0.0329811	Bt.6805.2.S1_at
C1orf9_Hsa	chromosome 1 open reading frame 9	0.209769	0.0134476	0.0478749	Bt.8736.2.S1_at
USPL1	ubiquitin specific peptidase like 1	0.209642	0.000179591	0.00116412	Bt.17717.1.A1_at
DNAJB6	DnaJ (Hsp40) homolog, subfamily B, member 6	0.209324	0.000135606	0.000911291	Bt.1731.1.S1_at
RICTOR	RPTOR independent companion of MTOR, complex 2	0.208206	0.0138099	0.0489201	Bt.13370.1.A1_at
EFHD2	EF-hand domain family, member D2	0.207981	3.89e-06	3.78e-05	Bt.15561.1.S1_at
AP1S1	Adaptor-related protein complex 1, sigma 1 subunit	0.207918	0.00115395	0.00600336	Bt.21853.1.S1_at
TOE1	target of EGR1, member 1 (nuclear)	0.207601	0.00220007	0.0103989	Bt.6975.1.S1_at
CK847431	Accession CK847431	0.207412	0.00125371	0.00642559	Bt.4051.2.S1_at
MED1	mediator complex subunit 1	0.205976	0.00028156	0.00173469	Bt.28408.2.S1_at
PSEN1	presenilin 1	0.205971	0.000256717	0.00159745	Bt.4948.1.S1_at
PPP1CC	protein phosphatase 1, catalytic subunit, gamma isoform	0.205889	7.28e-06	6.63e-05	Bt.9578.1.S2_at
CXCL16	chemokine (C-X-C motif) ligand 16	0.205888	1.29e-05	0.000111966	Bt.22009.1.S1_at
KBTBD2	kelch repeat and BTB (POZ) domain containing 2	0.205509	0.000436073	0.00256581	Bt.28701.1.S1_at
UBE2B	ubiquitin-conjugating enzyme E2B (RAD6 homolog)	0.204439	0.00110348	0.00577458	Bt.20602.1.S1_at
NEU1	sialidase 1 (lysosomal sialidase)	0.204249	0.00731651	0.0287192	Bt.12399.1.S1_at
RECQL	RecQ protein-like (DNA helicase Q1-like)	0.203968	0.00194792	0.00935888	Bt.13736.2.A1_at
AU275904	Accession AU275904	0.202231	0.000845496	0.00456473	Bt.11409.1.A1_a_at
USP14	ubiquitin specific peptidase 14 (tRNA-guanine transglycosylase)	0.201902	5.44e-05	0.000401923	Bt.4051.1.S1_at
CD58	CD58 molecule	0.200037	0.00302189	0.0136788	Bt.4271.2.S1_at
CB430579	Accession CB430579	0.199234	0.00178009	0.00864605	Bt.17715.1.A1_at
BI537924	Accession BI537924	0.197598	0.0041695	0.0178843	Bt.9074.1.S1_at
SLAIN2	SLAIN motif family, member 2	0.19628	8.47e-05	0.00060213	Bt.18926.1.A1_s_at
RNF128	ring finger protein 128	0.195691	0.0123326	0.0447117	Bt.27401.1.A1_at
HIGD1D	HIG1 domain family, member 1D	0.195122	0.0114889	0.0421318	Bt.11794.1.S1_at
BM087622	Accession BM087622	0.194998	0.000811846	0.00440985	Bt.20628.1.S1_at
SOCS4	suppressor of cytokine signaling 4	0.194306	0.0079789	0.0309574	Bt.22739.1.A1_at
GNG5	guanine nucleotide binding protein (G protein), gamma 5	0.192527	0.00376779	0.0164514	Bt.409.1.S1_at
CB220184	Accession CB220184	0.190283	0.000541735	0.00310108	Bt.9719.1.S1_at
HIF1A	hypoxia inducible factor 1, alpha subunit (basic helix-loop-helix transcription factor)	0.190243	5.9e-05	0.000432751	Bt.4184.1.S2_at
TP53	tumor protein p53	0.189328	0.0119994	0.0436689	Bt.12280.1.S1_at
CB465303	Accession CB465303	0.188636	0.0011739	0.00608422	Bt.6017.1.A1_at
PLEKHO2	pleckstrin homology domain containing, family O member 2	0.188471	0.000975569	0.00517183	Bt.4588.1.S1_at
ACSL1	acyl-CoA synthetase long-chain family member 1	0.186733	0.00443481	0.0188468	Bt.24210.1.S1_at
ARHGEF2	Rho/rac guanine nucleotide exchange factor (GEF) 2	0.185293	2.22e-07	2.88e-06	Bt.17672.1.S1_at
FBXO6	F-box protein 6	0.184883	0.010369	0.0385474	Bt.28218.3.S1_a_at
BI535484	Accession BI535484	0.184553	0.00625359	0.025093	Bt.20411.1.S1_at
MRPL39	mitochondrial ribosomal protein L39	0.183564	0.0122929	0.0446066	Bt.24433.2.A1_at
CCDC94	coiled-coil domain containing 94	0.183414	0.00205479	0.00979669	Bt.19307.1.S1_at
SFRS12	splicing factor, arginine/serine-rich 12	0.183189	0.00834156	0.0321563	Bt.4550.1.A1_at
NCOA4	nuclear receptor coactivator 4	0.183089	0.00136935	0.00690168	Bt.20562.1.S1_at
WDR36	WD repeat domain 36	0.182736	0.00240431	0.011218	Bt.26437.1.A1_at
CWF19L1	CWF19-like 1, cell cycle control (S. pombe)	0.182672	2.86e-05	0.000228539	Bt.9628.1.S1_a_at
POLR2K	polymerase (RNA) II (DNA directed) polypeptide K, 7.0kDa	0.182379	0.00620659	0.0249366	Bt.24725.1.S1_at
RAB32	RAB32, member RAS oncogene family	0.18159	0.00849427	0.0326577	Bt.6603.1.A1_at
DKC1	dyskeratosis congenita 1, dyskerin	0.180029	0.0112818	0.0414823	Bt.12564.1.S1_at
CK945598	Accession CK945598	0.178925	0.00212928	0.01009	Bt.23935.1.A1_at
GNAI3	Guanine nucleotide binding protein (G protein), alpha inhibiting activity polypeptide 3	0.178465	2.89e-10	6.85e-09	Bt.20172.1.S1_at
CK971714	Accession CK971714	0.177292	0.00919098	0.0349195	Bt.8262.1.A1_at
EIF5	eukaryotic translation initiation factor 5	0.175881	0.00474009	0.0199196	Bt.9860.1.S1_at
WDR70	WD repeat domain 70	0.175627	0.00491205	0.0205106	Bt.9200.1.A1_at
MARS2	methionyl-tRNA synthetase 2, mitochondrial	0.175271	0.00383328	0.0166896	Bt.27064.1.A1_at
HSPA14	heat shock 70kDa protein 14	0.17452	0.00722491	0.0284131	Bt.19575.1.S1_at
PLEKHM2	pleckstrin homology domain containing, family M (with RUN domain) member 2	0.173693	0.00228047	0.0107206	Bt.3314.2.S1_at
MAPK1IP1L	mitogen-activated protein kinase 1 interacting protein 1-like	0.173206	0.000752862	0.00412731	Bt.1400.1.S1_at
C3H1orf77	chromosome 1 open reading frame 77 ortholog	0.172255	1.38e-05	0.000118235	Bt.1342.1.S1_at
LOC508334	hypothetical protein LOC508334	0.171956	0.00088854	0.00476403	Bt.26620.1.S1_at
CK846083	Accession CK846083	0.171295	0.000886829	0.00475691	Bt.20100.1.S1_at
MFAP1	microfibrillar-associated protein 1	0.170792	0.000377275	0.00224864	Bt.25441.1.A1_s_at
FKRP	Fukutin related protein	0.170265	0.00157211	0.00776933	Bt.7665.1.S1_at
PYROXD1	pyridine nucleotide-disulphide oxidoreductase domain 1	0.17007	0.00953624	0.0359895	Bt.13736.1.A1_at
CD9	CD9 molecule	0.169666	0.000982944	0.00520734	Bt.2573.1.S1_at
POLR2C	polymerase (RNA) II (DNA directed) polypeptide C, 33kDa	0.168716	0.00086822	0.00467321	Bt.872.1.S1_at
BG359100	Accession BG359100	0.168408	0.00344515	0.015256	Bt.842.2.S1_at
GMCL1	germ cell-less homolog 1 (Drosophila)	0.168375	0.0125492	0.0452229	Bt.22350.1.A1_at
SS18	synovial sarcoma translocation, chromosome 18	0.167959	8.31e-05	0.000592311	Bt.9695.1.S1_at
ATP6V1G1	ATPase, H+ transporting, lysosomal 13kDa, V1 subunit G1	0.167142	0.000279624	0.00172446	Bt.1990.1.S1_at
CHD1	chromodomain helicase DNA binding protein 1	0.165408	0.00772657	0.0300722	Bt.16314.1.S1_at
CSNK1A1	casein kinase 1, alpha 1	0.165129	0.0130861	0.046708	Bt.4532.1.S1_at
TP53	tumor protein p53	0.165068	0.0141795	0.04998	Bt.12280.1.S2_at
UTP6	UTP6, small subunit (SSU) processome component, homolog (yeast)	0.165064	0.000635738	0.00355733	Bt.20427.1.S1_at
TBC1D23	TBC1 domain family, member 23	0.164648	1.32e-08	2.16e-07	Bt.9696.1.S1_at
HERPUD2	HERPUD family member 2	0.164306	0.00683814	0.0270288	Bt.16348.2.S1_at
TCTEL1	TCTEL1 protein	0.163343	0.00342912	0.0151904	Bt.2612.1.S1_at
2006-03-01	membrane-associated ring finger (C3HC4) 6	0.161227	0.0138523	0.049007	Bt.26589.1.S1_at
SMN	survival motor neuron	0.159	0.00460087	0.0194001	Bt.15979.1.A1_s_at
IDH3A	isocitrate dehydrogenase 3 (NAD+) alpha	0.158886	1.55e-05	0.000132178	Bt.3898.1.S1_at
RIOK3	RIO kinase 3 (yeast)	0.158002	0.012832	0.0460126	Bt.22359.3.S1_at
CK776037	Accession CK776037	0.157925	0.00476331	0.0199969	Bt.6640.1.S1_at
CK958290	Accession CK958290	0.157231	0.00644401	0.0257491	Bt.10311.1.S1_at
CYP2J2_Hsa	cytochrome P450, family 2, subfamily J, polypeptide 2	0.156995	0.00900496	0.0342861	Bt.28912.2.S1_at
CK961690	Accession CK961690	0.15558	0.000775237	0.00422946	Bt.842.1.A1_at
DCUN1D1	DCN1, defective in cullin neddylation 1, domain containing 1 (S. cerevisiae)	0.15482	0.00175945	0.00856586	Bt.9326.1.S1_at
CYLD	cylindromatosis (turban tumor syndrome)	0.154701	0.00620291	0.0249299	Bt.27817.1.S1_at
TBL1XR1	transducin (beta)-like 1 X-linked receptor 1	0.154427	0.00308154	0.0138932	Bt.24985.1.A1_at
CHMP2B	chromatin modifying protein 2B	0.152928	0.00168782	0.00827216	Bt.19768.1.A1_at
ETF1	eukaryotic translation termination factor 1	0.152908	0.0039965	0.0172733	Bt.27192.1.S1_at
DNAJA1	DnaJ (Hsp40) homolog, subfamily A, member 1	0.149938	0.00587245	0.0238095	Bt.3274.1.A1_at
RBBP8	retinoblastoma binding protein 8	0.149677	0.0104391	0.0387732	Bt.27316.2.A1_at
LRRFIP1	Leucine rich repeat (in FLII) interacting protein 1	0.149336	0.0125424	0.0452217	Bt.648.1.A1_at
CCBL2	cysteine conjugate-beta lyase 2	0.148999	0.00981189	0.0368731	Bt.24265.1.S1_a_at
RAD18	RAD18 homolog (S. cerevisiae)	0.147473	0.00307831	0.0138837	Bt.26308.1.S1_at
NUP188	nucleoporin 188kDa	0.144116	0.00130461	0.00664267	Bt.4302.1.S1_at
DARS	aspartyl-tRNA synthetase	0.144076	0.00107905	0.00566341	Bt.22532.2.S1_at
MORF4L2	mortality factor 4 like 2	0.140965	0.00092105	0.00491925	Bt.5253.1.S1_at
MAPKAPK2	mitogen-activated protein kinase-activated protein kinase 2	0.140628	0.0139751	0.0493766	Bt.11022.1.S1_at
LIG3	ligase III, DNA, ATP-dependent	0.139981	0.00888079	0.0338756	Bt.25483.2.S1_at
RIF1	RAP1 interacting factor homolog (yeast)	0.139321	0.0108969	0.0402573	Bt.20201.1.S1_at
LOC510413	similar to TAF5-like RNA polymerase II p300/CBP-associated factor-associated factor 65 kDa subunit 5L (PCAF-associated factor 65 beta) (PAF65-beta)	0.137654	0.00662479	0.0263446	Bt.7263.1.S1_at
VDAC3	voltage-dependent anion channel 3	0.137243	0.000222191	0.00140796	Bt.282.1.S1_at
CB424575	Accession CB424575	0.136498	0.00933612	0.0353522	Bt.15643.1.A1_at
MAPK6	Mitogen-activated protein kinase 6	0.136186	0.00678487	0.0268524	Bt.3448.1.S1_at
SETD5	SET domain containing 5	0.132107	0.00114531	0.0059634	Bt.9486.1.S1_at
CTSK	cathepsin K	0.13149	0.00450159	0.019059	Bt.23218.1.S1_at
AF451177	Accession AF451177	0.131165	0.000784901	0.00427656	Bt.8323.1.S1_at
PSEN1	presenilin 1	0.130658	0.0014217	0.00711939	Bt.3633.1.A1_at
SLC25A44	solute carrier family 25, member 44	0.130175	0.0015679	0.00776091	Bt.23824.1.A1_at
POLR2K	polymerase (RNA) II (DNA directed) polypeptide K, 7.0kDa	0.129414	0.0136477	0.0485177	Bt.25249.1.A1_at
DULLARD	dullard homolog (Xenopus laevis)	0.129022	0.00193288	0.00929742	Bt.27121.1.S1_at
SH3GLB1	SH3-domain GRB2-like endophilin B1	0.126775	0.000330508	0.00199475	Bt.21272.1.S1_at
TRA2B	transformer 2 beta homolog (Drosophila)	0.125591	8.23e-05	0.000587351	Bt.2507.1.S1_at
SEC22A	SEC22 vesicle trafficking protein homolog A (S. cerevisiae)	0.12159	0.0102797	0.0382612	Bt.3295.2.S1_at
CK974477	Accession CK974477	0.118716	0.0110728	0.0408104	Bt.1750.1.A1_at
FOXK2	forkhead box K2	0.117047	0.0122706	0.0445517	Bt.28111.1.S1_at
ROCK2	Rho-associated, coiled-coil containing protein kinase 1	0.113885	0.00751691	0.0293757	Bt.20414.2.S1_at
RBBP8	retinoblastoma binding protein 8	0.113436	0.000452606	0.00264432	Bt.27316.1.S1_at
CK774056	Accession CK774056	0.111992	0.0113369	0.041658	Bt.17061.1.A1_at
SACM1L	SAC1 suppressor of actin mutations 1-like (yeast)	0.106405	0.00985635	0.0370178	Bt.13455.2.A1_at
PICALM	phosphatidylinositol binding clathrin assembly protein	0.104238	0.00177942	0.00864605	Bt.9107.1.S1_a_at
CB467925	Accession CB467925	0.103783	0.00594563	0.0240403	Bt.5605.1.S1_at
VBP1	von Hippel-Lindau binding protein 1	0.10368	0.0062313	0.0250197	Bt.20583.1.S1_at
SUGT1	SGT1, suppressor of G2 allele of SKP1 (S. cerevisiae)	0.103428	0.00459173	0.0193747	Bt.19934.1.S1_at
RAB8B	RAB8B, member RAS oncogene family	0.101923	0.00386523	0.0168016	Bt.7500.1.S1_at
CNOT1	CCR4-NOT transcription complex, subunit 1	0.101564	0.00351494	0.0155209	Bt.11256.1.S1_at
NPLOC4	Nuclear protein localization 4 homolog (S. cerevisiae)	0.0877018	0.0127755	0.0458629	Bt.7381.1.S1_at
PCM1	pericentriolar material 1	0.0876009	0.0087711	0.0335291	Bt.13263.1.S1_at
RAB11A	RAB11A, member RAS oncogene family	0.0865928	0.000241879	0.00151956	Bt.19522.1.S1_at
HELZ	helicase with zinc finger	0.082795	0.0129673	0.046404	Bt.15660.1.A1_at
DDX50	DEAD (Asp-Glu-Ala-Asp) box polypeptide 50	0.0812374	0.006642	0.0263961	Bt.23649.2.S1_at
DDX5	DEAD (Asp-Glu-Ala-Asp) box polypeptide 5	0.0781108	0.0101366	0.0378875	Bt.3437.1.S1_at
GRB2	Growth factor receptor-bound protein 2	0.0766966	0.00678074	0.0268446	Bt.8815.1.S1_at
MED1	Mediator complex subunit 1	0.0724851	0.00386908	0.0168102	Bt.28408.1.S1_at
RBM18	RNA binding motif protein 18	0.0668665	0.00970059	0.036499	Bt.20213.2.S1_at
LHFPL2	lipoma HMGIC fusion partner-like 2	-0.0526461	0.007144	0.0281483	Bt.3015.2.S1_at
BM251954	Accession BM251954	-0.0572575	0.0111889	0.0412016	Bt.9403.1.S1_at
HMGN2	high-mobility group nucleosomal binding domain 2	-0.0579158	0.0119575	0.0435291	Bt.1758.1.S1_at
TALDO1	transaldolase 1	-0.0579819	0.00273405	0.0125912	Bt.7283.1.S1_at
SUMO3	SMT3 suppressor of mif two 3 homolog 3 (S. cerevisiae)	-0.0627598	0.00693281	0.0273943	Bt.23034.2.S1_at
CK951211	Accession CK951211	-0.0642977	0.0112979	0.0415292	Bt.5941.1.S1_at
AW485306	Accession AW485306	-0.0649299	0.0121083	0.044022	Bt.20132.2.S1_at
THRAP3	Thyroid hormone receptor associated protein 3	-0.0661114	0.00916737	0.0348405	Bt.18481.1.S1_at
COX5A	COX5A protein	-0.0767388	0.00302153	0.0136788	Bt.9826.1.S1_at
CB166705	Accession CB166705	-0.0769166	0.00474008	0.0199196	Bt.12585.1.A1_at
ECRG4	esophageal cancer related gene 4 protein	-0.0769284	0.0048562	0.0203251	Bt.920.1.S1_at
GIT2	G protein-coupled receptor kinase interacting ArfGAP 2	-0.0796904	0.00292027	0.0133011	Bt.12684.1.S1_at
ZDHHC3	zinc finger, DHHC-type containing 3	-0.0797883	0.00582787	0.0236673	Bt.7151.1.S1_at
TNFRSF1A	tumor necrosis factor receptor superfamily, member 1A	-0.0843852	0.00170717	0.00834402	Bt.3890.1.S1_at
BZW1	Basic leucine zipper and W2 domains 1	-0.0847302	0.0030083	0.0136371	Bt.20692.1.A1_at
CFDP2	craniofacial development protein 2	-0.0849107	0.000108342	0.000749536	Bt.989.1.S1_s_at
LARP1	La ribonucleoprotein domain family, member 1	-0.0850451	0.00961369	0.0362268	Bt.8821.1.S1_at
UBLCP1	ubiquitin-like domain containing CTD phosphatase 1	-0.0859536	0.00763646	0.0297681	Bt.1089.1.A1_at
C3H1ORF50	chromosome 1 open reading frame 50 ortholog	-0.0859857	0.000896544	0.0048028	Bt.2954.1.S1_at
YME1L1	YME1-like 1 (S. cerevisiae)	-0.0860306	0.0122579	0.0445187	Bt.1786.1.S1_at
TMEM9B	TMEM9 domain family, member B	-0.0883141	0.00488484	0.0204175	Bt.4182.1.S1_at
MED10	mediator complex subunit 10	-0.0888255	0.0019043	0.00917412	Bt.10299.1.S1_at
ZDHHC5	zinc finger, DHHC-type containing 5	-0.0903766	0.0061628	0.0247847	Bt.26199.1.S1_at
VPS26B	vacuolar protein sorting 26 homolog B (S. pombe)	-0.0905365	0.0138324	0.0489784	Bt.20344.1.S1_at
DAZAP1	DAZ associated protein 1	-0.0908302	0.0123534	0.0447737	Bt.2277.1.S1_at
MTMR10	myotubularin related protein 10	-0.0926259	0.000838957	0.00453533	Bt.9801.1.S1_at
BM032132	Accession BM032132	-0.0931149	0.00346381	0.0153223	Bt.1313.1.S1_at
SFRS8	splicing factor, arginine/serine-rich 8 (suppressor-of-white-apricot homolog, Drosophila)	-0.0959633	0.000705623	0.00390795	Bt.1314.1.A1_at
CB451370	Accession CB451370	-0.0982469	0.00819861	0.0317208	Bt.5874.1.S1_at
LARP7	La ribonucleoprotein domain family, member 7	-0.0990934	0.0137685	0.0488217	Bt.25379.1.A1_at
PSMC2	proteasome (prosome, macropain) 26S subunit, ATPase, 2	-0.0994674	0.00123353	0.0063352	Bt.4756.1.S1_at
FAM160B1_Hsa	family with sequence similarity 160, member B1	-0.0995818	0.000973237	0.00516692	Bt.21097.1.S1_at
DCAF10	DDB1 and CUL4 associated factor 10	-0.100356	0.00495005	0.0206277	Bt.26986.1.S1_at
TSR2	TSR2, 20S rRNA accumulation, homolog (S. cerevisiae)	-0.101261	0.00480473	0.0201436	Bt.4595.1.S1_at
PSMD1	proteasome (prosome, macropain) 26S subunit, non-ATPase, 1	-0.102401	0.00731153	0.0287175	Bt.23091.1.S1_at
YPEL5	Yippee-like 5 (Drosophila)	-0.102455	0.00177623	0.00863405	Bt.5748.1.S1_at
TCERG1	transcription elongation regulator 1	-0.104034	0.00522705	0.0215939	Bt.7389.3.S1_a_at
RPL7L1	ribosomal protein L7-like 1	-0.104921	0.00206252	0.00981849	Bt.3003.1.S1_at
LOC528833	hypothetical protein LOC528833	-0.104998	0.0102454	0.0381564	Bt.2944.2.S1_a_at
CK771166	Accession CK771166	-0.105612	0.0114964	0.0421468	Bt.9090.1.S1_at
LHFPL2	lipoma HMGIC fusion partner-like 2	-0.105615	0.000166849	0.00109234	Bt.3015.1.A1_at
LIMA1	LIM domain and actin binding 1	-0.105728	0.00189621	0.00913868	Bt.20524.1.A1_at
CB433764	Accession CB433764	-0.106189	4.02e-06	3.89e-05	Bt.12613.1.S1_at
ALKBH2	alkB, alkylation repair homolog 2 (E. coli)	-0.106794	0.00555059	0.0227267	Bt.22497.2.S1_at
FLII	flightless I homolog (Drosophila)	-0.106905	0.00893601	0.0340549	Bt.5123.3.S1_a_at
CK962185	Accession CK962185	-0.107029	0.00403023	0.0173768	Bt.11468.1.S1_at
CCNG1	cyclin G1	-0.107318	0.0114677	0.0420661	Bt.7770.1.S1_at
GLRX3	glutaredoxin 3	-0.107678	0.0119551	0.0435291	Bt.3543.1.S1_at
PTS	6-pyruvoyltetrahydropterin synthase	-0.108002	0.0124622	0.0450435	Bt.18637.1.A1_at
UNQ1887_Hsa	signal peptide peptidase 3	-0.108061	0.0116155	0.0424957	Bt.9425.2.S1_at
C19orf42_Hsa	chromosome 19 open reading frame 42	-0.108223	3.38e-05	0.000264551	Bt.21840.1.S1_at
DNASE2	deoxyribonuclease II, lysosomal	-0.1085	0.0131795	0.0469877	Bt.1240.1.S1_at
PPIL3	Peptidylprolyl isomerase (cyclophilin)-like 3	-0.108608	0.00073413	0.00404422	Bt.23888.1.A1_at
COG2	component of oligomeric golgi complex 2	-0.108987	0.0136664	0.0485425	Bt.6096.2.A1_at
DDX17	DEAD (Asp-Glu-Ala-Asp) box polypeptide 17	-0.109332	0.0039688	0.0171834	Bt.21440.1.S1_at
DR1	down-regulator of transcription 1, TBP-binding (negative cofactor 2)	-0.109452	0.0117463	0.0428595	Bt.24253.2.S1_at
NDUFV3	NADH dehydrogenase (ubiquinone) flavoprotein 3, 10kDa	-0.110682	0.00404529	0.0174296	Bt.4262.1.S1_a_at
NBN	nibrin	-0.111239	0.00594678	0.0240403	Bt.26892.1.S1_at
CIB1	calcium and integrin binding 1 (calmyrin)	-0.111647	0.0129831	0.0464472	Bt.677.1.S1_at
NHP2L1	NHP2 non-histone chromosome protein 2-like 1 (S. cerevisiae)	-0.111895	0.00265457	0.0122433	Bt.4185.1.S1_at
MTMR15	myotubularin related protein 15	-0.112632	0.000826728	0.0044731	Bt.4066.1.S1_at
TGFBR2	transforming growth factor, beta receptor II (70/80kDa)	-0.112782	0.00510494	0.0211597	Bt.1789.1.S1_at
MEAF6	MYST/Esa1-associated factor 6	-0.113432	0.000524924	0.00301874	Bt.20251.1.S1_at
PARL	presenilin associated, rhomboid-like	-0.11386	0.00258481	0.0119659	Bt.4331.1.S1_at
FUSIP1	FUS interacting protein (serine/arginine-rich) 1	-0.114014	0.00264445	0.0122057	Bt.651.1.S1_at
RNF185	ring finger protein 185	-0.115314	0.00826315	0.031911	Bt.26786.1.S1_at
COG2	component of oligomeric golgi complex 2	-0.115553	0.00922673	0.0350126	Bt.6096.1.S1_at
SCAMP3	secretory carrier membrane protein 3	-0.115789	0.0101299	0.0378736	Bt.3368.1.S1_at
MCM3AP	Minichromosome maintenance complex component 3 associated protein	-0.115793	0.00746293	0.0292118	Bt.16315.1.A1_at
STK36	serine/threonine kinase 36, fused homolog (Drosophila)	-0.115794	0.0042361	0.01812	Bt.26964.1.S1_at
FCF1	FCF1 small subunit (SSU) processome component homolog (S. cerevisiae)	-0.115902	0.000761153	0.00416541	Bt.20900.1.S1_at
CK980711	Accession CK980711	-0.116056	6.58e-05	0.000478915	Bt.3868.1.S1_at
AFG3L2	AFG3 ATPase family gene 3-like 2 (yeast)	-0.116939	0.00423089	0.0181101	Bt.1657.2.S1_at
CB460151	Accession CB460151	-0.117487	0.00158433	0.00782352	Bt.2065.1.A1_at
CK778232	Accession CK778232	-0.117739	0.00114039	0.00594024	Bt.17164.1.S1_at
USP16	ubiquitin specific peptidase 16	-0.117772	0.0129952	0.0464636	Bt.16134.1.A1_at
GRSF1	G-rich RNA sequence binding factor 1	-0.117946	2.94e-06	2.94e-05	Bt.14193.1.A1_at
TUBGCP4	Tubulin, gamma complex associated protein 4	-0.118305	0.00076237	0.00417024	Bt.21165.1.A1_at
TRMT2A	TRM2 tRNA methyltransferase 2 homolog A (S. cerevisiae)	-0.118783	0.00203129	0.00970324	Bt.2405.1.S1_at
PSMG2	proteasome (prosome, macropain) assembly chaperone 2	-0.119321	0.00485142	0.0203171	Bt.9811.1.S1_at
SPIN1	spindlin 1	-0.120437	0.00402297	0.0173636	Bt.28612.1.S1_at
CK728810	Accession CK728810	-0.120644	0.00318941	0.0142915	Bt.24735.1.A1_at
RAB12	RAB12, member RAS oncogene family	-0.120646	0.000144486	0.000961614	Bt.23143.1.A1_at
CK969025	Accession CK969025	-0.120897	0.00396749	0.0171834	Bt.28265.1.A1_at
TRAPPC3	Trafficking protein particle complex 3	-0.121051	0.00141382	0.00708563	Bt.1599.1.S1_at
ARPC1B	actin related protein 2/3 complex, subunit 1B, 41kDa	-0.121512	0.0125366	0.0452139	Bt.23192.1.S1_at
ZC3H11A	zinc finger CCCH-type containing 11A	-0.121554	0.000139362	0.000933003	Bt.8163.1.S1_at
COQ3	coenzyme Q3 homolog, methyltransferase (S. cerevisiae)	-0.121635	0.00301878	0.0136747	Bt.19692.1.S1_at
CB535762	Accession CB535762	-0.121934	0.0130576	0.0466332	Bt.18734.1.S1_at
C3H1orf43	chromosome 1 open reading frame 43 ortholog	-0.12245	0.00084084	0.00454353	Bt.7654.1.S1_at
USP38	ubiquitin specific peptidase 38	-0.122465	0.0118852	0.0433294	Bt.15769.1.S1_at
SCAND1	SCAN domain containing 1	-0.12255	0.0112683	0.0414571	Bt.11651.1.A1_at
TPM3	tropomyosin 3	-0.122669	0.00485934	0.0203312	Bt.9448.1.S1_at
BE667484	Accession BE667484	-0.122676	0.00145758	0.00726976	Bt.18356.1.S1_at
FURIN	furin (paired basic amino acid cleaving enzyme)	-0.123011	0.00705962	0.0278374	Bt.21338.1.S1_at
CK771777	Accession CK771777	-0.123885	0.00962691	0.0362546	Bt.8876.1.S1_at
IREB2	iron-responsive element binding protein 2	-0.124173	0.000915839	0.00489562	Bt.15806.2.A1_at
MUL1	mitochondrial E3 ubiquitin ligase 1	-0.124179	0.00413009	0.0177336	Bt.2006.1.A1_at
RRAGC	Ras-related GTP binding C	-0.124471	0.00955971	0.0360671	Bt.15884.1.A1_at
JTB	jumping translocation breakpoint	-0.124569	0.00991557	0.0372066	Bt.1255.1.A1_at
NFE2L1	nuclear factor (erythroid-derived 2)-like 1	-0.126396	0.0020263	0.00968685	Bt.12885.2.S1_at
AW312777	Accession AW312777	-0.126812	0.0061549	0.0247609	Bt.12138.1.S1_at
C8H9orf6	chromosome 9 open reading frame 6 ortholog	-0.127049	0.00834218	0.0321563	Bt.10247.1.S1_at
BP102359	Accession BP102359	-0.127761	0.00862004	0.0330227	Bt.4054.1.S1_at
VTI1B	vesicle transport through interaction with t-SNAREs homolog 1B (yeast)	-0.127824	0.00605704	0.0244088	Bt.2175.1.S1_at
YY1	YY1 transcription factor	-0.127905	0.000610703	0.00344046	Bt.1718.1.A1_at
CCNL2	cyclin L2	-0.128229	0.00221651	0.0104634	Bt.12366.1.S1_at
CB531118	Accession CB531118	-0.129211	0.00285745	0.013111	Bt.6419.1.S1_at
ANAPC13	anaphase promoting complex subunit 13	-0.12958	0.0128256	0.0460027	Bt.20877.1.S1_at
CREB3	cAMP responsive element binding protein 3	-0.129743	0.0101729	0.0379971	Bt.7492.1.S1_at
UNC50	unc-50 homolog (C. elegans)	-0.129836	0.00190745	0.0091822	Bt.6779.1.S1_a_at
VPS25	vacuolar protein sorting 25 homolog (S. cerevisiae)	-0.13018	0.00441921	0.0187869	Bt.2635.1.S1_at
CEP76	Centrosomal protein 76kDa	-0.130491	0.011437	0.0419862	Bt.20796.1.A1_at
INSR	insulin receptor	-0.130541	0.00402992	0.0173768	Bt.28461.2.S1_a_at
VPS35	vacuolar protein sorting 35 homolog (S. cerevisiae)	-0.130738	8.77e-05	0.00062082	Bt.20911.1.S1_at
B3GALT4	UDP-Gal:betaGlcNAc beta 1,3-galactosyltransferase, polypeptide 4	-0.131288	0.00617302	0.0248178	Bt.11681.1.A1_at
SEC61A1	Sec61 alpha 1 subunit (S. cerevisiae)	-0.131764	0.0105788	0.0392336	Bt.21836.1.S1_at
C7H19orf62	chromosome 19 open reading frame 62 ortholog	-0.131776	0.012525	0.0451995	Bt.1166.1.S1_at
MTERFD2	MTERF domain containing 2	-0.132162	0.000106831	0.000739907	Bt.7901.3.S1_at
POLR2G	polymerase (RNA) II (DNA directed) polypeptide G	-0.132365	9.49e-05	0.000666501	Bt.9092.1.S1_at
PCTK1	PCTAIRE protein kinase 1	-0.133033	0.0105361	0.0390986	Bt.28362.1.S1_at
WDR3	WD repeat domain 3	-0.133603	0.0137297	0.0487257	Bt.25958.2.S1_at
CK846932	Accession CK846932	-0.133754	0.00406984	0.0175233	Bt.12393.1.S1_at
EXOSC9	exosome component 9	-0.133962	0.00946192	0.0357959	Bt.12557.1.S1_at
MED8	mediator complex subunit 8	-0.134479	0.00702548	0.0277252	Bt.28120.1.S1_at
FIP1L1	FIP1 like 1 (S. cerevisiae)	-0.134528	0.00552729	0.0226488	Bt.20168.2.S1_at
PSTPIP1	proline-serine-threonine phosphatase interacting protein 1	-0.134689	0.0106621	0.0395071	Bt.21819.2.S1_at
C17H12orf43	chromosome 12 open reading frame 43 ortholog	-0.134788	0.00781021	0.0303503	Bt.26729.1.A1_at
SERPINA3_Hsa	serpin peptidase inhibitor, clade A (alpha-1 antiproteinase, antitrypsin), member 3	-0.135174	0.00327622	0.0146225	Bt.7410.1.S1_at
CUL2	cullin 2	-0.135787	0.00334497	0.0148707	Bt.28873.1.S1_at
MTERFD1	MTERF domain containing 1	-0.135859	0.0134657	0.0479256	Bt.12108.1.S1_at
FAM134C_Hsa	family with sequence similarity 134, member C	-0.136037	0.00353154	0.0155831	Bt.23131.1.S1_s_at
GSPT2	G1 to S phase transition 2	-0.136854	0.000569516	0.00324517	Bt.8641.1.A1_at
IRAK4	interleukin-1 receptor-associated kinase 4	-0.136898	0.000285628	0.001758	Bt.9250.1.A1_at
HDAC3	histone deacetylase 3	-0.136934	0.00434952	0.0185414	Bt.22129.1.S1_at
GGA2	Golgi associated, gamma adaptin ear containing, ARF binding protein 2	-0.13705	0.0060759	0.0244669	Bt.1248.1.S1_at
HEATR3	HEAT repeat containing 3	-0.137096	0.000804707	0.00437489	Bt.27370.1.S1_at
MGC133632	hypothetical protein LOC614279	-0.137164	0.00197419	0.00947047	Bt.2642.1.S1_at
LOC100140430	similar to DEAD (Asp-Glu-Ala-Asp) box polypeptide 42 (predicted)	-0.137278	0.0125363	0.0452139	Bt.2289.2.S1_at
CK775581	Accession CK775581	-0.137303	0.00779945	0.0303212	Bt.20338.1.S1_at
AFG3L2	AFG3 ATPase family gene 3-like 2 (yeast)	-0.137365	0.00578095	0.0235289	Bt.1657.1.A1_at
CCDC75	Coiled-coil domain containing 75	-0.137569	0.00512444	0.0212193	Bt.24598.2.S1_at
CB426837	Accession CB426837	-0.137953	0.0130071	0.0464931	Bt.21007.1.S1_at
CK953077	Accession CK953077	-0.138044	1.97e-05	0.00016388	Bt.25338.1.S1_at
FEM1A	fem-1 homolog a (C. elegans)	-0.138224	0.00102461	0.00541883	Bt.6991.1.S1_at
CB530559	Accession CB530559	-0.138331	0.00296305	0.0134565	Bt.19605.1.S1_at
CK970233	Accession CK970233	-0.138549	0.0065687	0.0261633	Bt.23213.1.A1_at
XPO1	exportin 1 (CRM1 homolog, yeast)	-0.138813	0.000441935	0.00259158	Bt.9586.1.A1_at
MRPS30	mitochondrial ribosomal protein S30	-0.139221	0.00966449	0.0363852	Bt.24295.1.S1_at
LOC532401	similar to Zinc finger protein 281 (Zinc finger DNA-binding protein 99) (Transcription factor ZBP-99) (GC-box-binding zinc finger protein 1)	-0.1399	0.000820584	0.00444514	Bt.28471.1.S1_at
SON	SON DNA binding protein	-0.140155	0.00942941	0.0356837	Bt.16110.1.A1_at
DIS3L	DIS3 mitotic control homolog (S. cerevisiae)-like	-0.14016	0.0132331	0.0471515	Bt.10856.1.S1_at
MMP19	matrix metallopeptidase 19	-0.140351	0.000842211	0.00454897	Bt.3681.1.S1_at
CB166603	Accession CB166603	-0.140429	0.000521089	0.00300084	Bt.13727.1.S1_at
TPRKB	TP53RK binding protein	-0.140685	0.00389691	0.0169133	Bt.18212.1.S1_at
CK846076	Accession CK846076	-0.140747	0.00338897	0.0150287	Bt.27823.1.A1_at
LOC781415	similar to 52 kDa repressor of the inhibitor of the protein kinase (p58IPK-interacting protein) (58 kDa interferon-induced protein kinase-interacting protein) (P52rIPK) (Death-associated protein 4) (THAP domain-containing protein 0)	-0.140767	0.00339315	0.0150365	Bt.3947.1.S1_at
NADK	NAD kinase	-0.140961	0.00529608	0.0218301	Bt.5399.1.S2_at
SRP19	signal recognition particle 19kDa	-0.141152	0.0102584	0.0381935	Bt.9051.1.S1_at
AMZ2	archaelysin family metallopeptidase 2	-0.141418	0.00609544	0.0245304	Bt.4323.2.S1_a_at
CK975738	Accession CK975738	-0.141523	0.0124898	0.0451104	Bt.9096.1.S1_at
PGD	phosphogluconate dehydrogenase	-0.141608	0.0015942	0.00786917	Bt.1244.1.S1_at
CB167196	Accession CB167196	-0.141874	0.00239927	0.0112029	Bt.11902.1.S1_at
Fam185a_Mmu	family with sequence similarity 185, member A	-0.14217	0.00769045	0.0299504	Bt.3096.1.A1_at
BLVRB	biliverdin reductase B (flavin reductase (NADPH))	-0.142335	0.00334666	0.0148729	Bt.4093.1.S1_at
SON	SON DNA binding protein	-0.142469	0.00298993	0.0135588	Bt.7839.1.A1_at
PHB2	prohibitin 2	-0.142614	0.00223872	0.0105523	Bt.12514.1.S1_at
VPS16	vacuolar protein sorting 16 homolog (S. cerevisiae)	-0.142743	0.00203539	0.00971537	Bt.1535.1.S1_at
RALBP1	RalA binding protein 1	-0.143083	0.00138122	0.0069502	Bt.20202.1.S1_at
CK774305	Accession CK774305	-0.143319	0.000612263	0.00344769	Bt.4600.1.S1_at
LEPROTL1	leptin receptor overlapping transcript-like 1	-0.14368	1.79e-05	0.000150424	Bt.13415.1.A1_at
GPI	glucose phosphate isomerase	-0.143767	0.0111687	0.0411513	Bt.13505.1.S1_at
RP11-345P4.4_Hsa	similar to solute carrier family 35, member E2	-0.144214	0.00145004	0.00723797	Bt.20508.2.S1_at
CB430319	Accession CB430319	-0.144345	0.00195748	0.0093977	Bt.22760.1.S1_at
TACC1	Transforming, acidic coiled-coil containing protein 1	-0.144492	0.00822529	0.0318142	Bt.6004.1.S1_at
MRPL20	mitochondrial ribosomal protein L20	-0.144563	0.01035	0.0385	Bt.20056.1.S1_a_at
MLH3	similar to mutL homolog 3 (E. coli)	-0.144572	0.0115463	0.0423049	Bt.9869.1.A1_at
GSTP1	glutathione S-transferase pi 1	-0.144771	0.00494479	0.0206196	Bt.13949.1.S1_at
LRRC14	leucine rich repeat containing 14	-0.144841	0.00200445	0.00959344	Bt.27389.1.A1_at
CAPRIN1	Cell cycle associated protein 1	-0.145086	0.00225677	0.0106172	Bt.9795.1.S1_at
SELH	selenoprotein H	-0.145092	0.00874973	0.0334577	Bt.7358.1.S1_at
AW484474	Accession AW484474	-0.145578	1.93e-05	0.000161141	Bt.2066.1.S1_at
CB171377	Accession CB171377	-0.145736	0.000124133	0.000844634	Bt.13225.1.S1_at
GPS2	G protein pathway suppressor 2	-0.146338	0.012592	0.0453189	Bt.8998.3.S1_a_at
CCDC23	coiled-coil domain containing 23	-0.146356	0.00287038	0.0131412	Bt.2956.1.A1_at
BAT5	HLA-B associated transcript 5	-0.146589	0.00146583	0.00730798	Bt.20175.1.S1_at
EEF1A1	eukaryotic translation elongation factor 1 alpha 1	-0.146729	0.0125253	0.0451995	AFFX-Bt-ef1a-3_at
IFI30	gamma-inducible protein 30	-0.146923	0.00117885	0.00610227	Bt.1548.1.S1_at
ORMDL2	ORM1-like 2 (S. cerevisiae)	-0.146945	8.66e-05	0.000614135	Bt.4986.1.S1_at
CK773824	Accession CK773824	-0.146979	0.00828156	0.0319533	Bt.25019.1.S1_at
TEX261	testis expressed 261	-0.147545	0.00295506	0.0134384	Bt.24677.1.S1_at
PSKH1	protein serine kinase H1	-0.147577	0.001428	0.00714805	Bt.2979.1.S1_at
BP103703	Accession BP103703	-0.147738	0.0116197	0.0424985	Bt.23969.1.A1_at
SEC24C	SEC24 related gene family, member C (S. cerevisiae)	-0.14787	0.00106101	0.00557344	Bt.7167.1.S1_at
WAC	WW domain containing adaptor with coiled-coil	-0.148144	0.000295333	0.00181146	Bt.29587.1.S1_at
TTRAP	TRAF and TNF receptor associated protein	-0.148147	0.000186499	0.00120076	Bt.13626.1.S1_at
CK979715	Accession CK979715	-0.14842	0.00656644	0.0261627	Bt.28373.1.S1_at
POLR2D	Polymerase (RNA) II (DNA directed) polypeptide D	-0.148453	0.00417923	0.0179198	Bt.4253.1.S1_at
BE665272	Accession BE665272	-0.148735	0.0141035	0.049726	Bt.19102.1.S1_at
CK780039	Accession CK780039	-0.149361	0.000960211	0.00510741	Bt.26406.1.A1_at
BRP44L	brain protein 44-like	-0.14955	0.00111123	0.00581024	Bt.11242.1.S1_at
KRT86	keratin 86	-0.149801	0.00148499	0.00739167	Bt.11169.1.S1_at
CK729153	Accession CK729153	-0.150084	7.53e-05	0.000541377	Bt.25254.1.A1_at
GOT2	glutamic-oxaloacetic transaminase 2, mitochondrial (aspartate aminotransferase 2)	-0.150292	0.00205893	0.0098089	Bt.1316.1.S1_at
ARFGAP1	ADP-ribosylation factor GTPase activating protein 1	-0.150433	0.00890268	0.0339486	Bt.24371.1.A1_at
INTS10	integrator complex subunit 10	-0.150474	0.00427498	0.0182549	Bt.28326.1.S1_at
BI535325	Accession BI535325	-0.150826	0.00599468	0.0241946	Bt.20120.2.S1_at
HMGCL	3-hydroxymethyl-3-methylglutaryl-Coenzyme A lyase	-0.151132	0.00849049	0.0326572	Bt.3357.1.S1_at
SFRS18	splicing factor, arginine/serine-rich 18	-0.151314	0.00388458	0.0168716	Bt.13549.1.A1_at
BAHD1	Bromo adjacent homology domain containing 1	-0.151496	0.00264229	0.0122003	Bt.21388.2.A1_at
CK947320	Accession CK947320	-0.151693	0.00950993	0.0359229	Bt.6345.2.S1_at
CK979772	Accession CK979772	-0.152062	0.0073166	0.0287192	Bt.11177.1.S1_at
CHFR	checkpoint with forkhead and ring finger domains	-0.152088	0.00652054	0.0260028	Bt.8309.1.S1_at
LOC789730	similar to Zinc finger protein 418	-0.152169	0.00224476	0.0105767	Bt.10809.1.S1_at
SLC7A7	solute carrier family 7 (cationic amino acid transporter, y+ system), member 7	-0.152374	0.000673237	0.00374611	Bt.6009.1.S1_at
CK943144	Accession CK943144	-0.152719	0.0130396	0.0465824	Bt.28273.1.A1_at
SLC39A9	Solute carrier family 39 (zinc transporter), member 9	-0.152741	0.0138101	0.0489201	Bt.27129.1.S1_at
Lims1_Mmu	LIM and senescent cell antigen-like domains 1	-0.153022	0.00667416	0.0265042	Bt.13739.1.S1_at
PGCP	plasma glutamate carboxypeptidase	-0.153255	0.0109148	0.0402996	Bt.5916.1.S1_at
FRMD8	FERM domain containing 8	-0.153742	0.00799551	0.0310122	Bt.9223.1.A1_at
BE723209	Accession BE723209	-0.153957	0.00120984	0.00624179	Bt.5762.1.S1_at
AMZ2	archaelysin family metallopeptidase 2	-0.154058	0.00337499	0.0149774	Bt.4323.1.S1_at
CB459951	Accession CB459951	-0.154824	0.0123766	0.0448318	Bt.19377.1.A1_at
CK954415	Accession CK954415	-0.155038	0.00885071	0.0338023	Bt.9088.1.S1_at
CB461930	Accession CB461930	-0.155166	0.000162905	0.00107102	Bt.14211.1.A1_at
EIF3B	eukaryotic translation initiation factor 3, subunit B	-0.15517	0.0138738	0.0490691	Bt.7300.1.S1_at
USP34	ubiquitin specific peptidase 34	-0.155872	0.00383783	0.0166977	Bt.13886.2.S1_at
WDSUB1	WD repeat, sterile alpha motif and U-box domain containing 1	-0.155894	0.00587718	0.0238209	Bt.8290.1.S1_at
SECISBP2	SECIS binding protein 2	-0.156176	0.00151411	0.00752158	Bt.27862.1.S1_at
UBL4A	Ubiquitin-like 4A	-0.156207	0.00020932	0.00133388	Bt.4658.2.A1_at
CYB5B	Cytochrome b5 type B (outer mitochondrial membrane)	-0.156239	0.000516922	0.00298237	Bt.8563.1.S2_at
RANBP6	RAN binding protein 6	-0.15627	1.58e-05	0.000134297	Bt.20133.1.S1_at
CCT3	chaperonin containing TCP1, subunit 3 (gamma)	-0.15637	0.0104304	0.0387527	Bt.5096.1.S1_at
CB440290	Accession CB440290	-0.15645	0.00713931	0.0281387	Bt.17312.2.A1_at
HNRNPUL1	heterogeneous nuclear ribonucleoprotein U-like 1	-0.156514	0.0137051	0.0486663	Bt.21035.1.S1_at
RG9MTD1	RNA (guanine-9-) methyltransferase domain containing 1	-0.156746	0.00122908	0.00631758	Bt.28557.1.S1_at
COMMD5	COMM domain containing 5	-0.156784	0.00579432	0.0235695	Bt.5126.1.S1_at
ARPC5L	actin related protein 2/3 complex, subunit 5-like	-0.156873	0.00024408	0.00152953	Bt.20275.1.S1_at
CB441970	Accession CB441970	-0.157197	2.71e-05	0.000217721	Bt.1289.1.S1_at
C8H9orf80	Chromosome 9 open reading frame 80 ortholog	-0.15801	0.00109609	0.00573832	Bt.20873.1.A1_at
2003-04-01	apoptosis related protein 3	-0.158159	0.0116414	0.0425527	Bt.6156.1.S1_at
PPIH	peptidylprolyl isomerase H (cyclophilin H)	-0.158422	0.00111963	0.00583944	Bt.6641.1.S1_at
TXNDC11	thioredoxin domain containing 11	-0.158547	0.000212267	0.00135183	Bt.20109.1.S1_at
TPR	translocated promoter region (to activated MET oncogene)	-0.158618	0.000452394	0.00264432	Bt.1386.1.S1_at
CK957683	Accession CK957683	-0.158632	0.000865001	0.00465992	Bt.13267.1.S1_at
STX12	Syntaxin 12	-0.158689	0.00950006	0.0359074	Bt.22728.1.S1_at
ZNF644	zinc finger protein 644	-0.159431	1.77e-05	0.000148851	Bt.17218.1.A1_at
ARHGEF7	Rho guanine nucleotide exchange factor (GEF) 7	-0.159501	0.00115716	0.00601753	Bt.4038.1.S1_at
GIGYF2	GRB10 interacting GYF protein 2	-0.159998	0.000576615	0.00327662	Bt.20303.1.S1_at
TMEM80	transmembrane protein 80	-0.160254	0.00548842	0.0225166	Bt.15894.1.S1_a_at
NECAP2	NECAP endocytosis associated 2	-0.160467	0.00962276	0.03625	Bt.5232.1.S1_a_at
BG937767	Accession BG937767	-0.160909	0.00126626	0.00646786	Bt.13741.2.S1_at
WDR82	WD repeat domain 82	-0.161033	0.00522245	0.0215821	Bt.24362.2.S1_at
ATP5G2	ATP synthase, H+ transporting, mitochondrial F0 complex, subunit C2 (subunit 9)	-0.161338	0.00356015	0.0156785	Bt.2541.1.S1_at
PPIG	peptidylprolyl isomerase G (cyclophilin G)	-0.161386	0.00304597	0.0137712	Bt.21987.2.S1_a_at
DERL2	Der1-like domain family, member 2	-0.161459	1.86e-08	2.97e-07	Bt.5750.1.S1_at
C17orf75_Hsa	chromosome 17 open reading frame 75	-0.161488	0.00906489	0.0344932	Bt.10029.2.S1_at
TPM1	Tropomyosin 1 (alpha)	-0.161752	0.0066219	0.0263415	Bt.6442.1.S1_at
CNBP	CCHC-type zinc finger, nucleic acid binding protein	-0.161829	4.26e-06	4.1e-05	Bt.9541.1.S1_at
PILRA	paired immunoglobin-like type 2 receptor alpha	-0.161947	0.0082319	0.0318298	Bt.3090.1.S1_at
SF4	splicing factor 4	-0.162179	0.0123647	0.0448016	Bt.919.1.S1_at
AU232701	Accession AU232701	-0.163179	0.00566471	0.0231331	Bt.10643.1.A1_at
FBXO7	F-box protein 7	-0.163205	0.0111765	0.0411679	Bt.11965.1.S1_at
ZFP36L1	zinc finger protein 36, C3H type-like 1	-0.163476	0.000140949	0.000941785	Bt.9629.1.S1_at
KCTD20	potassium channel tetramerisation domain containing 20	-0.163688	0.0129567	0.0463929	Bt.12692.1.A1_at
CHMP6	chromatin modifying protein 6	-0.163865	0.00255356	0.0118345	Bt.26731.1.S1_a_at
FASTKD2	FAST kinase domains 2	-0.164116	0.00644772	0.0257557	Bt.28280.1.A1_at
PXMP3	peroxisomal membrane protein 3, 35kDa	-0.16415	0.000156443	0.00103195	Bt.23704.1.A1_at
PTAFR	platelet-activating factor receptor	-0.164185	0.00441553	0.0187777	Bt.27364.1.S1_at
CSNK2B	casein kinase 2, beta polypeptide	-0.164718	0.0124359	0.0449682	Bt.23601.1.A1_s_at
SFRS2IP	splicing factor, arginine/serine-rich 2, interacting protein	-0.164886	0.000242124	0.00151957	Bt.16448.2.A1_at
CK955056	Accession CK955056	-0.165675	0.000517729	0.00298306	Bt.4940.1.S1_at
MRPS23	mitochondrial ribosomal protein S23	-0.16609	3.07e-05	0.000243276	Bt.27840.1.S1_at
FAM168B_Hsa	family with sequence similarity 168, member B	-0.166169	0.00015958	0.00105083	Bt.10822.1.S1_at
UBE2R2	ubiquitin-conjugating enzyme E2R 2	-0.166201	0.00769612	0.0299631	Bt.11807.1.S1_at
SON	SON DNA binding protein	-0.16645	6.82e-05	0.000494592	Bt.15799.1.S1_at
VPS33A	vacuolar protein sorting 33 homolog A (S. cerevisiae)	-0.166585	7.72e-05	0.000553855	Bt.2170.1.A1_at
C17orf108_Hsa	chromosome 17 open reading frame 108	-0.166695	0.0100277	0.0375706	Bt.21392.1.S1_at
CDIPT	CDP-diacylglycerol--inositol 3-phosphatidyltransferase (phosphatidylinositol synthase)	-0.166697	0.00758143	0.0295999	Bt.23366.1.S1_at
BF077204	Accession BF077204	-0.166795	0.0130768	0.0466882	Bt.27096.1.S1_at
METTL9	methyltransferase like 9	-0.166844	0.0125682	0.0452492	Bt.10960.1.A1_at
BF601729	Accession BF601729	-0.167175	0.000903179	0.00483003	Bt.20143.2.S1_at
ALG1	asparagine-linked glycosylation 1, beta-1,4-mannosyltransferase homolog (S. cerevisiae)	-0.167195	8.34e-05	0.000593807	Bt.15721.1.A1_at
ANAPC4	anaphase promoting complex subunit 4	-0.16742	0.000477783	0.00277977	Bt.28388.1.S1_at
CYB5R1	cytochrome b5 reductase 1	-0.167601	0.0129416	0.0463519	Bt.997.1.S1_at
CB168916	Accession CB168916	-0.167703	0.00580551	0.0235996	Bt.8961.1.S1_at
PRELID1	PRELI domain containing 1	-0.1678	0.00959153	0.0361652	Bt.20145.1.S1_at
CB168685	Accession CB168685	-0.168098	0.0024591	0.0114479	Bt.14006.1.A1_at
CK963566	Accession CK963566	-0.168185	0.00884865	0.0338023	Bt.10122.1.S1_at
UNC93B1	unc-93 homolog B1 (C. elegans)	-0.168241	0.0139561	0.049332	Bt.6066.1.S1_at
Fam59b_Mmu	family with sequence similarity 59, member B	-0.168808	0.00982572	0.036914	Bt.3121.1.S1_at
NEURL4	neuralized homolog 4 (Drosophila)	-0.168959	0.00485265	0.0203171	Bt.1555.1.S1_at
BM446431	Accession BM446431	-0.168986	0.00763633	0.0297681	Bt.9880.1.S1_at
CB444919	Accession CB444919	-0.16908	0.00139631	0.00701481	Bt.17658.1.A1_at
YTHDC2	YTH domain containing 2	-0.169103	0.0127896	0.0459	Bt.24975.1.S1_at
USF2	upstream transcription factor 2, c-fos interacting	-0.169157	0.0109426	0.0403903	Bt.4294.1.S1_at
EVI2B	ecotropic viral integration site 2B	-0.169232	0.00773365	0.0300904	Bt.19623.1.S1_at
TYW3	tRNA-yW synthesizing protein 3 homolog (S. cerevisiae)	-0.169308	0.0100953	0.0377556	Bt.16963.1.S1_at
PLP2	proteolipid protein 2 (colonic epithelium-enriched)	-0.169369	0.000215669	0.00136943	Bt.746.1.S1_at
RPL7L1	Ribosomal protein L7-like 1	-0.169708	0.000143734	0.000957124	Bt.14159.1.A1_at
RARS	arginyl-tRNA synthetase	-0.169777	0.0119463	0.0435267	Bt.22038.1.S1_at
PAFAH1B1	platelet-activating factor acetylhydrolase, isoform Ib, subunit 1 (45kDa)	-0.169801	0.00395537	0.0171372	Bt.5436.1.S1_at
RBMX2_Hsa	RNA binding motif protein, X-linked 2	-0.169842	0.0049889	0.0207548	Bt.9546.2.S1_a_at
CLPP	ClpP caseinolytic peptidase, ATP-dependent, proteolytic subunit homolog (E. coli)	-0.169898	0.0140715	0.0496412	Bt.22047.1.S1_at
FLII	flightless I homolog (Drosophila)	-0.170397	0.000726729	0.00400878	Bt.5123.2.S1_at
CK942971	Accession CK942971	-0.170465	0.012728	0.0457318	Bt.28126.1.S1_at
RAD23A	RAD23 homolog A (S. cerevisiae)	-0.170588	0.00835991	0.0322146	Bt.23124.1.A1_s_at
C26H10ORF119	Chromosome 10 open reading frame 119 ortholog	-0.170762	0.0125551	0.0452284	Bt.28147.1.S1_at
APTX	aprataxin	-0.170769	0.00130004	0.0066221	Bt.16472.1.S1_at
NECAP2	NECAP endocytosis associated 2	-0.170856	0.000820844	0.00444514	Bt.22212.1.S1_at
LSM2	LSM2 homolog, U6 small nuclear RNA associated (S. cerevisiae)	-0.171034	0.00238888	0.0111586	Bt.15753.1.S1_at
RCE1	RCE1 homolog, prenyl protein peptidase (S. cerevisiae)	-0.171083	0.00134411	0.0067965	Bt.20244.1.S1_at
ACD	adrenocortical dysplasia homolog (mouse)	-0.171121	0.0040175	0.0173459	Bt.11244.1.S1_at
PPM1G	protein phosphatase 1G (formerly 2C), magnesium-dependent, gamma isoform	-0.171224	0.00657506	0.0261803	Bt.4938.1.S1_at
LOC782162	similar to solute carrier family 25, member 32	-0.171572	0.00454673	0.0192239	Bt.20930.1.A1_at
ANKRD11	ankyrin repeat domain 11	-0.171866	0.00293315	0.0133548	Bt.24895.1.A1_at
EBP	emopamil binding protein (sterol isomerase)	-0.171927	0.0100667	0.0376751	Bt.3786.1.S1_a_at
LACTB	lactamase, beta	-0.171962	0.0115695	0.0423646	Bt.9076.1.S1_at
C24H18orf21	chromosome 18 open reading frame 21 ortholog	-0.172182	0.00200976	0.00961517	Bt.13875.1.S1_at
BAD	BCL2-associated agonist of cell death	-0.172405	0.013848	0.0490057	Bt.7953.1.S1_at
LSM1	LSM1 homolog, U6 small nuclear RNA associated (S. cerevisiae)	-0.172592	0.000180112	0.00116628	Bt.2005.1.S1_at
CHKB	choline kinase beta	-0.17262	0.0037109	0.0162535	Bt.8867.1.S1_at
ZNF165	zinc finger protein 165	-0.17271	0.00132054	0.00670458	Bt.27496.1.A1_at
RDX	radixin	-0.173006	0.00333749	0.014848	Bt.1521.1.S1_at
FKBP15	FK506 binding protein 15, 133kDa	-0.173045	0.00828181	0.0319533	Bt.26755.1.S1_at
C13H20ORF43	chromosome 20 open reading frame 43 ortholog	-0.173454	0.000581426	0.00330245	Bt.3539.1.S1_at
CHMP6	chromatin modifying protein 6	-0.173748	0.00568754	0.0232187	Bt.26731.2.S1_at
NIPA2	Non imprinted in Prader-Willi/Angelman syndrome 2	-0.173937	0.00505005	0.0209812	Bt.10916.1.S1_at
CUGBP1	CUG triplet repeat, RNA binding protein 1	-0.174002	0.00853286	0.0327796	Bt.18224.1.S1_at
XBP1	X-box binding protein 1	-0.174063	0.00185452	0.00895165	Bt.662.1.S1_at
LOC505564	similar to KH-type splicing regulatory protein (FUSE binding protein 2)	-0.174577	0.00042832	0.00252266	Bt.15526.1.S1_at
VPS45	vacuolar protein sorting 45 homolog (S. cerevisiae)	-0.174688	0.00627079	0.0251458	Bt.22137.1.A1_at
SSNA1	Sjogren syndrome nuclear autoantigen 1	-0.174721	0.00255882	0.0118545	Bt.3067.1.S1_at
ALG1	Asparagine-linked glycosylation 1 homolog (S. cerevisiae, beta-1,4-mannosyltransferase)	-0.175217	0.000153747	0.00101727	Bt.15721.3.A1_at
BI681929	Accession BI681929	-0.175222	1.82e-06	1.93e-05	Bt.12415.1.S1_at
CB466224	Accession CB466224	-0.175339	0.000163131	0.00107194	Bt.9927.1.A1_at
DDX24	DEAD (Asp-Glu-Ala-Asp) box polypeptide 24	-0.175559	0.00400828	0.0173122	Bt.10321.1.S1_at
USP48	ubiquitin specific peptidase 48	-0.175612	0.000194667	0.00124826	Bt.11588.1.A1_at
ZNF565	zinc finger protein 565	-0.175806	0.00308673	0.0139115	Bt.27569.1.A1_at
CB458912	Accession CB458912	-0.175819	5.69e-05	0.000418284	Bt.22448.1.S1_at
AU233453	Accession AU233453	-0.176089	0.00185346	0.00895	Bt.22917.1.A1_at
PITPNA	Phosphatidylinositol transfer protein, alpha	-0.176122	0.00334046	0.0148559	Bt.8772.1.S1_at
LOC528833	hypothetical protein LOC528833	-0.176286	0.00669041	0.0265461	Bt.2944.1.S1_at
BP106160	Accession BP106160	-0.176324	0.00349398	0.0154448	Bt.23919.1.A1_at
SPATA2	Spermatogenesis associated 2	-0.176345	0.000333781	0.00200964	Bt.24943.1.S1_at
ATR	ataxia telangiectasia and Rad3 related	-0.176496	0.000772831	0.00421966	Bt.24783.1.A1_at
WRAP53	WD repeat containing, antisense to TP53	-0.176512	0.0102072	0.0380712	Bt.20351.2.S1_a_at
BI538511	Accession BI538511	-0.176609	0.00841736	0.0323959	Bt.7922.1.S1_at
SLC7A6OS	Solute carrier family 7, member 6 opposite strand	-0.176889	9.5e-05	0.000666852	Bt.22458.3.A1_at
NMNAT1	nicotinamide nucleotide adenylyltransferase 1	-0.177138	0.00406861	0.0175233	Bt.14046.1.A1_at
CK964265	Accession CK964265	-0.177303	0.00126502	0.00646489	Bt.2270.1.A1_at
C22H3ORF37	chromosome 3 open reading frame 37 ortholog	-0.177451	0.00438863	0.0186889	Bt.7639.1.S1_at
DDB2	damage-specific DNA binding protein 2, 48kDa	-0.177722	0.01089	0.0402438	Bt.10852.3.S1_at
ZDHHC17	zinc finger, DHHC-type containing 17	-0.17775	0.0123921	0.0448489	Bt.8869.2.S1_at
KIAA1468_Hsa	KIAA1468	-0.177907	0.00675378	0.0267634	Bt.24722.1.A1_at
AV589180	Accession AV589180	-0.178342	0.00259556	0.0120023	Bt.3455.2.A1_at
CUTA	cutA divalent cation tolerance homolog (E. coli)	-0.178403	0.0050689	0.0210524	Bt.5429.1.S1_at
UNC119B	unc-119 homolog B (C. elegans)	-0.178418	0.0057281	0.023346	Bt.12558.1.S1_at
CB426406	Accession CB426406	-0.178637	0.00697648	0.0275494	Bt.3102.1.S1_at
LOC526482	similar to tubulin tyrosine ligase-like family, member 6	-0.178956	0.0135985	0.0483566	Bt.1848.2.A1_at
REPIN1	replication initiator 1	-0.179116	0.0125235	0.0451995	Bt.6873.1.A1_at
BM251586	Accession BM251586	-0.179252	0.01255	0.0452229	Bt.6303.1.S1_at
AV593524	Accession AV593524	-0.179361	2.55e-07	3.27e-06	Bt.8165.1.S1_at
TBC1D20	TBC1 domain family, member 20	-0.179427	3.55e-05	0.000276006	Bt.13795.2.S1_at
ZNF205	zinc finger protein 205	-0.179584	0.000926002	0.00494358	Bt.6062.1.S1_at
LOC100138100	similar to SET domain, bifurcated 1	-0.179753	0.0047326	0.0199016	Bt.27054.2.S1_a_at
FBXL5	F-box and leucine-rich repeat protein 5	-0.180016	0.00383776	0.0166977	Bt.24950.1.S1_at
CB534747	Accession CB534747	-0.180171	0.000539505	0.00308974	Bt.14256.1.A1_at
GOLGA3	golgi autoantigen, golgin subfamily a, 3	-0.18027	0.00183843	0.00888775	Bt.21314.1.S1_at
CB437949	Accession CB437949	-0.180328	0.00412306	0.0177156	Bt.21066.1.A1_at
STT3A	STT3, subunit of the oligosaccharyltransferase complex, homolog A (S. cerevisiae)	-0.180422	0.000390435	0.00231598	Bt.21376.1.S1_at
SMPD3	Sphingomyelin phosphodiesterase 3, neutral membrane (neutral sphingomyelinase II)	-0.180487	0.00290236	0.0132583	Bt.21927.2.A1_at
TRIM6	tripartite motif-containing 6	-0.180912	0.00736033	0.0288818	Bt.14047.1.A1_at
TPM1	Tropomyosin 1 (alpha)	-0.180968	0.0102121	0.0380745	Bt.23026.1.A1_at
VPS33A	vacuolar protein sorting 33 homolog A (S. cerevisiae)	-0.180992	0.000421721	0.00248969	Bt.13842.1.S1_at
PNRC2	proline-rich nuclear receptor coactivator 2	-0.180992	0.00144679	0.00722465	Bt.16143.1.S1_at
VPS36	Vacuolar protein sorting 36 homolog (S. cerevisiae)	-0.181188	0.00181062	0.00877036	Bt.17824.2.A1_at
NECAP2	NECAP endocytosis associated 2	-0.18142	0.011754	0.0428637	Bt.5232.2.S1_a_at
USP30	ubiquitin specific peptidase 30	-0.181536	0.00198949	0.0095365	Bt.22497.1.S1_at
PPIE	peptidylprolyl isomerase E (cyclophilin E)	-0.181833	0.00374387	0.016369	Bt.20311.2.S1_at
BI536200	Accession BI536200	-0.18186	0.0101751	0.0379971	Bt.10847.1.S1_at
CD2BP2	CD2 (cytoplasmic tail) binding protein 2	-0.181984	0.00703956	0.027772	Bt.23193.1.S1_at
MRPS17	mitochondrial ribosomal protein S17	-0.182005	0.00440519	0.0187465	Bt.6390.1.S1_at
BP105781	Accession BP105781	-0.182767	0.00975005	0.0366629	Bt.24262.1.S1_at
TRIT1	TRNA isopentenyltransferase 1	-0.182951	0.0131785	0.0469877	Bt.22804.1.A1_at
AF013074	Accession AF013074	-0.183305	1.08e-05	9.45e-05	Bt.23615.1.S1_at
ZFP36L1	zinc finger protein 36, C3H type-like 1	-0.18373	0.00332742	0.0148138	Bt.9629.3.S1_at
ANKRD49	ankyrin repeat domain 49	-0.184055	2.32e-07	3e-06	Bt.28711.1.S1_at
TTC4	tetratricopeptide repeat domain 4	-0.184289	0.00763573	0.0297681	Bt.25094.2.S1_a_at
TM2D2	TM2 domain containing 2	-0.184916	0.00640842	0.0256234	Bt.15699.1.S1_at
CK779767	Accession CK779767	-0.184919	2.98e-05	0.000237226	Bt.27256.1.S1_a_at
SEC16A	SEC16 homolog A (S. cerevisiae)	-0.184995	0.000122688	0.000836688	Bt.4021.1.S1_at
CK974787	Accession CK974787	-0.185032	0.00134524	0.00679946	Bt.9927.2.S1_at
ENDOD1	endonuclease domain containing 1	-0.185538	0.00123065	0.00632305	Bt.14136.1.A1_at
CDC123	cell division cycle 123 homolog (S. cerevisiae)	-0.186141	0.00558719	0.022854	Bt.3256.1.S1_at
SCO1	SCO cytochrome oxidase deficient homolog 1 (yeast)	-0.186398	0.0029868	0.0135495	Bt.10037.1.S1_at
CB165414	Accession CB165414	-0.18642	9.87e-05	0.00069028	Bt.15690.1.S1_at
C7H19orf50	chromosome 19 open reading frame 50 ortholog	-0.186437	1.12e-05	9.78e-05	Bt.4152.1.S1_at
NKIRAS2	NFKB inhibitor interacting Ras-like 2	-0.186572	0.00332695	0.0148138	Bt.5186.1.A1_at
CK778243	Accession CK778243	-0.186657	0.00898003	0.0342017	Bt.27232.1.S1_at
RNF139	ring finger protein 139	-0.186931	0.000244289	0.00153007	Bt.26608.1.S1_at
AW659023	Accession AW659023	-0.186966	0.00199834	0.00956789	Bt.29958.1.S1_at
NBN	nibrin	-0.187284	0.000571196	0.00325177	Bt.24703.1.S1_at
MRPL27	mitochondrial ribosomal protein L27	-0.18733	0.000155497	0.00102666	Bt.3038.1.S1_at
WDR81	WD repeat domain 81	-0.187351	4.08e-05	0.000312181	Bt.27415.1.S1_at
HEMK1	HemK methyltransferase family member 1	-0.187755	0.00558585	0.022854	Bt.4168.1.S1_at
TFB2M	transcription factor B2, mitochondrial	-0.187805	0.00494217	0.0206156	Bt.19676.1.S1_at
CB451582	Accession CB451582	-0.188309	0.0107658	0.039832	Bt.22286.1.S1_at
LOC100126052	UPF0546 membrane protein C1orf91 homolog	-0.188593	0.000150473	0.000996663	Bt.11076.1.S1_at
POLR2H	polymerase (RNA) II (DNA directed) polypeptide H	-0.188597	4.81e-05	0.000360007	Bt.2453.1.S1_at
CB443635	Accession CB443635	-0.188611	0.0103585	0.0385201	Bt.18380.1.A1_at
ZNF828	zinc finger protein 828	-0.188785	1.15e-07	1.59e-06	Bt.28050.1.A1_at
APH1A	anterior pharynx defective 1 homolog A (C. elegans)	-0.188806	0.000111446	0.000767171	Bt.3538.1.S1_at
CB454092	Accession CB454092	-0.189071	0.00136445	0.00687979	Bt.22193.1.A1_at
DCAF10	DDB1 and CUL4 associated factor 10	-0.189323	1.45e-06	1.56e-05	Bt.24334.1.S1_at
ASNSD1	asparagine synthetase domain containing 1	-0.18933	7.12e-05	0.000513898	Bt.1966.1.S1_at
TMEM179B	transmembrane protein 179B	-0.189354	0.00381089	0.0166038	Bt.20497.2.S1_a_at
C2orf29_Hsa	chromosome 2 open reading frame 29	-0.1897	0.00673362	0.026692	Bt.15809.2.S1_a_at
C8H4orf27	chromosome 4 open reading frame 27 ortholog	-0.189703	0.00398434	0.0172267	Bt.7979.1.S1_at
RBM34	RNA binding motif protein 34	-0.189767	0.00051274	0.00296237	Bt.13646.1.A1_at
TARDBP	TAR DNA binding protein	-0.19051	0.000333492	0.00200892	Bt.4079.1.S1_at
PSMD7	Proteasome (prosome, macropain) 26S subunit, non-ATPase, 7	-0.190793	0.000268887	0.00166485	Bt.3691.1.S1_at
HDAC7_Hsa	histone deacetylase 7	-0.191359	0.00920978	0.034959	Bt.2919.1.S1_at
CK950692	Accession CK950692	-0.191405	0.00839597	0.0323336	Bt.1418.1.S1_at
FIP1L1	FIP1 like 1 (S. cerevisiae)	-0.19144	0.00090201	0.00482585	Bt.20168.1.A1_at
MGA	MAX gene associated	-0.191681	0.00268378	0.0123689	Bt.24350.1.A1_at
MINA	MYC induced nuclear antigen	-0.191869	0.00075045	0.00412134	Bt.20600.2.A1_a_at
CK940467	Accession CK940467	-0.192345	0.00175167	0.00853996	Bt.5049.1.S1_at
NIPA2	non imprinted in Prader-Willi/Angelman syndrome 2	-0.192454	0.00210375	0.00998799	Bt.10916.2.S1_at
SERF2	Small EDRK-rich factor 2	-0.19271	0.00286589	0.0131303	Bt.15867.2.S1_at
HSBP1	Heat shock factor binding protein 1	-0.192833	1.96e-08	3.11e-07	Bt.3773.1.S1_at
PGPEP1	pyroglutamyl-peptidase I	-0.192917	0.00203476	0.00971537	Bt.27852.2.S1_at
RANBP10	RAN binding protein 10	-0.193417	0.00208539	0.00991218	Bt.6371.2.S1_at
CK846768	Accession CK846768	-0.193485	0.011447	0.0420026	Bt.27553.1.A1_at
CB533359	Accession CB533359	-0.193816	0.000147487	0.00097867	Bt.25075.1.A1_at
WHSC1L1	Wolf-Hirschhorn syndrome candidate 1-like 1	-0.194061	0.0012444	0.00638049	Bt.21372.2.S1_at
SRXN1	sulfiredoxin 1 homolog (S. cerevisiae)	-0.194104	0.00326346	0.014576	Bt.13906.1.S1_at
CWC22	CWC22 spliceosome-associated protein homolog (S. cerevisiae)	-0.194185	0.000243775	0.00152838	Bt.25457.1.A1_at
DNAJC18	DnaJ (Hsp40) homolog, subfamily C, member 18	-0.194288	0.00509216	0.0211208	Bt.11502.1.A1_at
ATMIN	ATM interactor	-0.194311	0.00109064	0.00571459	Bt.13708.2.S1_a_at
CHMP4B	chromatin modifying protein 4B	-0.194371	0.0115561	0.0423282	Bt.3621.1.S1_at
NOL9	Nucleolar protein 9	-0.194552	0.00062444	0.00350357	Bt.12596.1.S1_at
USP22	ubiquitin specific peptidase 22	-0.194687	0.000252749	0.0015767	Bt.12486.1.A1_at
POLR2E	polymerase (RNA) II (DNA directed) polypeptide E, 25kDa	-0.194872	0.00305263	0.0137828	Bt.4678.1.S1_at
LOC783259	Hypothetical LOC783259	-0.195595	8.58e-06	7.68e-05	Bt.24696.2.S1_at
METTL14	methyltransferase like 14	-0.195854	2.27e-05	0.000185528	Bt.12669.1.A1_at
ZNF567	Zinc finger protein 567	-0.1959	0.0139806	0.0493766	Bt.16483.2.A1_at
TFB2M	transcription factor B2, mitochondrial	-0.196041	0.00648696	0.0258792	Bt.19676.2.S1_a_at
KIAA0141	KIAA0141 protein	-0.196138	0.00887725	0.0338724	Bt.5206.1.S1_at
BM429462	Accession BM429462	-0.196307	0.00969622	0.0364936	Bt.20910.2.S1_at
BI849086	Accession BI849086	-0.196401	0.0076595	0.0298392	Bt.1418.2.S1_at
FAM48A	family with sequence similarity 48, member A	-0.196455	0.000178841	0.00115985	Bt.4651.1.S1_at
RANBP3	RAN binding protein 3	-0.196605	0.00252527	0.0117133	Bt.7458.1.S1_at
BI774018	Accession BI774018	-0.196631	0.0113397	0.041658	Bt.17915.2.S1_a_at
SEMA4D	Sema domain, immunoglobulin domain (Ig), transmembrane domain (TM) and short cytoplasmic domain, (semaphorin) 4D	-0.197057	0.00642265	0.025672	Bt.16024.1.S1_at
RG9MTD3	RNA (guanine-9-) methyltransferase domain containing 3	-0.197222	0.00450001	0.0190588	Bt.24929.1.A1_at
AGMAT	agmatine ureohydrolase (agmatinase)	-0.19763	0.00570954	0.0232794	Bt.17310.1.A1_at
BTBD6	BTB (POZ) domain containing 6	-0.197902	0.0120304	0.0437563	Bt.3912.1.S1_at
B3GALNT2	Beta-1,3-N-acetylgalactosaminyltransferase 2	-0.197914	0.0126336	0.0454321	Bt.22252.1.A1_at
C2orf17	hypothetical protein LOC507475	-0.19831	5.75e-05	0.000422465	Bt.6501.1.S1_at
DUSP11	dual specificity phosphatase 11 (RNA/RNP complex 1-interacting)	-0.198944	0.00765768	0.0298392	Bt.13589.1.A1_at
PEX5	peroxisomal biogenesis factor 5	-0.199328	0.0108194	0.0400187	Bt.10901.1.A1_at
CK978314	Accession CK978314	-0.199456	0.0138868	0.0491011	Bt.12606.1.S1_a_at
PI4K2A	phosphatidylinositol 4-kinase type 2 alpha	-0.199553	0.00580758	0.0236003	Bt.6575.2.S1_at
BF775897	Accession BF775897	-0.199716	0.00287348	0.0131506	Bt.7564.1.S1_at
BIN2	bridging integrator 2	-0.200127	0.00103063	0.00544144	Bt.11875.1.S1_at
BE664260	Accession BE664260	-0.200412	0.00234883	0.0110004	Bt.1895.1.S1_at
PI4K2A	phosphatidylinositol 4-kinase type 2 alpha	-0.200643	9.53e-05	0.00066826	Bt.26970.1.S1_at
ZSCAN29	zinc finger and SCAN domain containing 29	-0.200801	0.00108043	0.00566827	Bt.10108.1.S1_at
AW477545	Accession AW477545	-0.201063	0.00818509	0.0316784	Bt.4792.1.S1_at
YTHDF1	YTH domain family, member 1	-0.201139	0.000185199	0.00119362	Bt.19375.1.S1_at
METAP1	methionyl aminopeptidase 1	-0.201213	0.000197501	0.0012657	Bt.28066.1.S1_at
PTEN	phosphatase and tensin homolog	-0.201551	0.000102768	0.000714953	Bt.27956.1.A1_at
RNF215	Ring finger protein 215	-0.201557	0.00438018	0.0186593	Bt.5022.1.A1_at
BM106300	Accession BM106300	-0.201674	0.00706063	0.0278374	Bt.5911.1.S1_at
LOC785419	similar to Upstream-binding protein 1 (LBP-1)	-0.201918	0.00125974	0.00645115	Bt.18609.1.A1_at
PLA2G12A	phospholipase A2, group XIIA	-0.201921	0.00294605	0.0134038	Bt.28112.1.S1_at
CB420433	Accession CB420433	-0.202063	0.00911128	0.0346379	Bt.22299.1.S1_at
GOLGA5	golgi autoantigen, golgin subfamily a, 5	-0.202095	0.0083658	0.0322274	Bt.8807.1.S1_at
CK849578	Accession CK849578	-0.202315	8.68e-05	0.00061488	Bt.1989.1.S1_at
FAM129B_Hsa	family with sequence similarity 129, member B	-0.202346	0.00657979	0.0261907	Bt.3422.1.S1_at
BE724041	Accession BE724041	-0.202647	0.000329519	0.00199008	Bt.21247.1.S1_at
SFXN4	sideroflexin 4	-0.202649	0.00351362	0.0155209	Bt.11184.1.S1_at
PLEKHA2	pleckstrin homology domain containing, family A (phosphoinositide binding specific) member 2	-0.202724	1.24e-06	1.36e-05	Bt.22283.1.S1_at
UPF1	UPF1 regulator of nonsense transcripts homolog (yeast)	-0.203388	1.28e-06	1.39e-05	Bt.21786.1.S1_at
KIAA2026_Hsa	KIAA2026	-0.203448	0.000301336	0.00184192	Bt.19038.1.A1_at
HEATR1	HEAT repeat containing 1	-0.203555	0.00528988	0.0218245	Bt.8257.1.S1_at
UBTF	upstream binding transcription factor, RNA polymerase I	-0.203708	1.64e-05	0.000139182	Bt.28435.1.S1_at
WHSC1L1	Wolf-Hirschhorn syndrome candidate 1-like 1	-0.203714	0.00126664	0.00646786	Bt.21372.3.A1_at
CB424729	Accession CB424729	-0.20389	0.0116264	0.0425104	Bt.16193.2.A1_at
ZBTB40	zinc finger and BTB domain containing 40	-0.204209	0.00264863	0.0122204	Bt.15954.1.S1_at
SFRS15	splicing factor, arginine/serine-rich 15	-0.204274	0.00497883	0.0207199	Bt.9039.1.S1_at
PPIE	peptidylprolyl isomerase E (cyclophilin E)	-0.204531	0.000241077	0.00151529	Bt.21742.1.A1_at
DDX20	DEAD (Asp-Glu-Ala-Asp) box polypeptide 20	-0.205093	1.95e-06	2.06e-05	Bt.13425.2.S1_at
RPAP1	RNA polymerase II associated protein 1	-0.205441	0.00111561	0.00582826	Bt.6205.1.S1_at
TMEM101	transmembrane protein 101	-0.205594	0.0132434	0.0471747	Bt.2426.1.S1_at
FAM58A_Hsa	family with sequence similarity 58, member A	-0.205682	0.00475	0.0199477	Bt.21329.1.S1_at
NPEPL1	aminopeptidase-like 1	-0.205739	0.000572822	0.00325804	Bt.10972.1.S1_at
LSM14B	LSM14B, SCD6 homolog B (S. cerevisiae)	-0.205846	0.000717367	0.00396945	Bt.8831.1.S1_at
MPV17L2	MPV17 mitochondrial membrane protein-like 2	-0.206124	0.00457332	0.0193232	Bt.20102.1.S1_at
ADRBK1	Adrenergic, beta, receptor kinase 1	-0.206245	0.00447952	0.0189849	Bt.23359.1.S1_at
PMM2	phosphomannomutase 2	-0.206463	0.00427443	0.0182549	Bt.1287.1.S1_at
TMEM199	transmembrane protein 199	-0.206545	0.00209299	0.00994122	Bt.11934.1.S1_at
AW298972	Accession AW298972	-0.206825	0.00757396	0.0295801	Bt.7716.2.S1_at
LPCAT1	lysophosphatidylcholine acyltransferase 1	-0.206884	0.00439769	0.018721	Bt.4142.1.S1_at
MCL1	myeloid cell leukemia sequence 1 (BCL2-related)	-0.206906	0.000499623	0.002896	Bt.951.1.S1_at
CSK	C-src tyrosine kinase	-0.207004	0.00800911	0.0310553	Bt.20371.1.S1_at
ANKRD10	ankyrin repeat domain 10	-0.207338	0.00452211	0.0191328	Bt.9069.1.S1_at
CK972903	Accession CK972903	-0.207352	0.00991326	0.0372066	Bt.29463.1.S1_at
AU233911	Accession AU233911	-0.207356	0.000618326	0.00347554	Bt.10190.1.S1_at
WDR59	WD repeat domain 59	-0.20736	0.0131465	0.0468968	Bt.1928.1.S1_at
IL6R	interleukin 6 receptor	-0.20737	0.00908958	0.0345766	Bt.22692.2.S1_at
TERF2	telomeric repeat binding factor 2	-0.207371	0.0095298	0.0359761	Bt.11257.2.S1_at
TOMM40L	Translocase of outer mitochondrial membrane 40 homolog (yeast)-like	-0.20785	0.00715357	0.0281771	Bt.26739.1.S1_at
GOSR2	golgi SNAP receptor complex member 2	-0.207921	0.0105954	0.0392834	Bt.15686.1.S1_at
WDR8	WD repeat domain 8	-0.208227	0.00548185	0.0224971	Bt.1688.1.A1_at
CPSF4	cleavage and polyadenylation specific factor 4, 30kDa	-0.208342	0.00411455	0.0176913	Bt.21498.1.S1_at
RGS10	regulator of G-protein signaling 10	-0.208425	2.42e-06	2.49e-05	Bt.21994.1.S1_at
BCL10	B-cell CLL/lymphoma 10	-0.208574	0.00118946	0.0061495	Bt.19656.2.A1_at
C25H7orf28A	chromosome 7 open reading frame 28A ortholog	-0.208663	0.0021073	0.010001	Bt.20021.2.S1_at
PPP4R1	protein phosphatase 4, regulatory subunit 1	-0.208934	0.000422047	0.0024901	Bt.15845.2.S1_at
KIAA0649_Hsa	KIAA0649	-0.209122	0.00744072	0.029142	Bt.6389.1.A1_at
TCFL5	transcription factor-like 5 (basic helix-loop-helix)	-0.209171	0.000867132	0.00466937	Bt.3007.1.S1_at
NVL	nuclear VCP-like	-0.209226	0.000214251	0.00136181	Bt.7371.1.S1_at
SNAPC2	small nuclear RNA activating complex, polypeptide 2, 45kDa	-0.209371	0.000933279	0.00497602	Bt.22422.1.S1_at
CEP76	Centrosomal protein 76kDa	-0.209402	0.0108862	0.0402419	Bt.20796.2.S1_at
PRPSAP1	Phosphoribosyl pyrophosphate synthetase-associated protein 1	-0.209434	0.00290183	0.0132583	Bt.16210.1.S1_at
TMEM179B	Transmembrane protein 179B	-0.209443	0.00668645	0.0265388	Bt.20497.1.A1_at
VPS24	vacuolar protein sorting 24 homolog (S. cerevisiae)	-0.209539	0.00165299	0.00811426	Bt.13592.1.A1_at
TOPORS	topoisomerase I binding, arginine/serine-rich	-0.20971	0.00041956	0.00247929	Bt.15703.2.S1_a_at
MED21	mediator complex subunit 21	-0.209906	0.00489709	0.0204619	Bt.5469.1.S1_at
TRADD	TNFRSF1A-associated via death domain	-0.210027	0.000583069	0.00330876	Bt.15875.1.S1_at
CB447668	Accession CB447668	-0.210243	0.000337231	0.00202943	Bt.18646.1.A1_at
FAM73B	hypothetical protein LOC535315	-0.210294	0.00432371	0.0184411	Bt.12946.1.S1_at
C12orf35_Hsa	chromosome 12 open reading frame 35	-0.210382	0.0106003	0.03929	Bt.20687.1.A1_at
TBC1D20	TBC1 domain family, member 20	-0.210513	2.25e-06	2.33e-05	Bt.13795.1.S1_at
ASXL1	additional sex combs like 1 (Drosophila)	-0.210782	0.00719712	0.0283217	Bt.11939.1.S1_at
CK773044	Accession CK773044	-0.210869	0.000561527	0.00320405	Bt.1686.1.A1_at
CTR9	Ctr9, Paf1/RNA polymerase II complex component, homolog (S. cerevisiae)	-0.210943	0.0140305	0.0495247	Bt.2943.1.A1_at
KIAA1383	Hypothetical protein LOC781199	-0.211132	0.00825266	0.0318903	Bt.19049.1.S1_at
CB439416	Accession CB439416	-0.211528	0.00144385	0.00721286	Bt.22289.1.S1_at
WDR24	WD repeat domain 24	-0.21163	0.0033724	0.0149712	Bt.720.1.S1_at
POLR3E	polymerase (RNA) III (DNA directed) polypeptide E (80kD)	-0.211818	0.00354178	0.0156172	Bt.11938.2.S1_at
FAM173B_Hsa	family with sequence similarity 173, member B	-0.211828	0.000113876	0.000783032	Bt.2552.1.S1_at
C7orf30_Hsa	chromosome 7 open reading frame 30	-0.211859	0.00482213	0.0202029	Bt.9205.1.A1_at
DNAJC2	DnaJ (Hsp40) homolog, subfamily C, member 2	-0.212391	6.01e-05	0.000440442	Bt.8333.1.S1_at
AV606509	Accession AV606509	-0.21258	0.00555293	0.0227288	Bt.13470.3.S1_a_at
CB451706	Accession CB451706	-0.212734	0.000641603	0.00358209	Bt.18728.1.A1_at
FAM54B_Hsa	family with sequence similarity 54, member B	-0.212779	1.32e-08	2.16e-07	Bt.23630.1.A1_at
CB171469	Accession CB171469	-0.212849	0.00504009	0.0209468	Bt.1848.1.S1_at
STK4	serine/threonine kinase 4	-0.212902	0.00133189	0.00674569	Bt.21154.1.A1_at
SDHAF2	succinate dehydrogenase complex assembly factor 2	-0.21302	0.00972359	0.0365745	Bt.1853.1.S1_at
PARP6	poly (ADP-ribose) polymerase family, member 6	-0.21319	0.00121822	0.00627212	Bt.4192.1.S1_at
CCDC120	coiled-coil domain containing 120	-0.213207	6.2e-05	0.000453986	Bt.13907.1.S1_at
2008-03-01	membrane-associated ring finger (C3HC4) 8	-0.213287	0.00256461	0.0118768	Bt.8182.1.S1_at
CK957215	Accession CK957215	-0.213626	0.00609562	0.0245304	Bt.24759.1.S1_at
VPS45	vacuolar protein sorting 45 homolog (S. cerevisiae)	-0.213763	0.000251606	0.00157036	Bt.22137.2.S1_at
MPO	myeloperoxidase	-0.213973	0.00241069	0.0112393	Bt.21793.1.S1_at
CK949476	Accession CK949476	-0.214091	0.00590678	0.0239097	Bt.28984.1.S1_at
FAM45A	Family with sequence similarity 45, member A	-0.214199	0.00741666	0.0290661	Bt.10006.3.A1_at
LOC614800	Leydig cell tumor 10 kDa protein homolog	-0.214484	0.000686314	0.00381289	Bt.23596.1.S1_at
SERF2	Small EDRK-rich factor 2	-0.214751	0.00311285	0.0140039	Bt.15867.1.S1_at
HECTD3	HECT domain containing 3	-0.214814	0.00467827	0.0196886	Bt.16119.1.S1_at
AU018091_Mmu	expressed sequence AU018091	-0.214856	0.00867397	0.0331884	Bt.9187.1.A1_at
FUCA1	fucosidase, alpha-L- 1, tissue	-0.215265	0.000137623	0.00092285	Bt.2169.1.S1_at
SH3BP5L	SH3-binding domain protein 5-like	-0.215307	0.00411215	0.0176871	Bt.11005.1.S1_at
TOPORS	topoisomerase I binding, arginine/serine-rich	-0.215411	0.000263014	0.00163093	Bt.15703.2.S1_at
TWF2	twinfilin, actin-binding protein, homolog 2 (Drosophila)	-0.215425	0.000253635	0.00158064	Bt.4261.1.S1_at
BI538115	Accession BI538115	-0.215919	3.44e-05	0.0002685	Bt.29960.1.S1_at
CK981886	Accession CK981886	-0.21596	3.96e-05	0.000305018	Bt.28058.1.S1_at
AV604043	Accession AV604043	-0.21608	6.58e-05	0.000478915	Bt.18018.2.S1_at
MAP7D1	MAP7 domain containing 1	-0.216248	0.00540622	0.0222161	Bt.20458.1.S1_at
CB435734	Accession CB435734	-0.216296	0.000462199	0.00269287	Bt.2040.1.S1_at
ZNF35	zinc finger protein 35	-0.216474	6.14e-06	5.67e-05	Bt.24488.1.A1_at
KLC1	Kinesin light chain 1	-0.216553	0.00315639	0.014169	Bt.5626.2.S1_at
EGLN2	egl nine homolog 2 (C. elegans)	-0.216579	0.000759212	0.00415662	Bt.23085.1.S1_at
MRPL18	mitochondrial ribosomal protein L18	-0.216625	0.00652992	0.0260255	Bt.5459.1.S1_at
SREBF1	sterol regulatory element binding transcription factor 1	-0.216899	0.00171079	0.00835514	Bt.15667.2.S1_at
AW447519	Accession AW447519	-0.217038	0.00304674	0.0137712	Bt.1638.1.S1_at
MRPL43	Mitochondrial ribosomal protein L43	-0.21716	0.00499173	0.0207596	Bt.8545.1.S1_at
BM481559	Accession BM481559	-0.217317	0.00319564	0.0143054	Bt.9913.1.S1_at
DCP1B	DCP1 decapping enzyme homolog B (S. cerevisiae)	-0.217492	2.43e-05	0.000197712	Bt.24459.1.A1_at
THOC1	THO complex 1	-0.217604	0.000141504	0.0009448	Bt.20599.1.S1_at
OCIAD2	OCIA domain containing 2	-0.21762	0.00128394	0.0065535	Bt.9673.1.S1_at
PRPF3	PRP3 pre-mRNA processing factor 3 homolog (S. cerevisiae)	-0.217648	0.000156465	0.00103195	Bt.15267.1.A1_at
USP9X	ubiquitin specific peptidase 9, X-linked	-0.217849	0.00017111	0.0011132	Bt.22091.1.S1_at
LOC784805	Hypothetical LOC784805	-0.21804	0.00128611	0.00655984	Bt.21942.1.S1_at
CK980963	Accession CK980963	-0.218256	0.00286485	0.0131303	Bt.9105.1.S1_at
TCF3	similar to Transcription factor E2-alpha (Immunoglobulin enhancer-binding factor E12/E47) (Transcription factor 3) (TCF-3) (Immunoglobulin transcription factor 1) (Transcription factor ITF-1) (Kappa-E2-binding factor)	-0.218402	0.000128002	0.000866748	Bt.3789.1.S1_at
MED17	mediator complex subunit 17	-0.21877	0.00592898	0.0239839	Bt.1348.1.S1_at
IMPA1	inositol(myo)-1(or 4)-monophosphatase 1	-0.219011	0.00996804	0.0373809	Bt.424.1.S2_at
CB444262	Accession CB444262	-0.219017	0.00173266	0.0084553	Bt.21588.1.S1_at
CDK5RAP1	CDK5 regulatory subunit associated protein 1	-0.219437	8.99e-06	8.03e-05	Bt.3262.3.S1_at
MAP1LC3B	microtubule-associated protein 1 light chain 3 beta	-0.219447	1.72e-05	0.00014543	Bt.6774.1.S1_at
CK728003	Accession CK728003	-0.220001	0.0128544	0.0460745	Bt.25209.1.A1_at
CK968207	Accession CK968207	-0.220115	0.00739537	0.0290009	Bt.28049.1.S1_at
AW346331	Accession AW346331	-0.220626	0.0101984	0.0380712	Bt.1878.1.S1_at
GINS3	GINS complex subunit 3 (Psf3 homolog)	-0.220675	0.000324807	0.00196727	Bt.14379.2.S1_at
GMIP	GEM interacting protein	-0.221062	0.000235913	0.00148931	Bt.7606.1.S1_at
LY9	lymphocyte antigen 9	-0.221212	0.00535442	0.0220323	Bt.28439.1.S1_a_at
AW430309	Accession AW430309	-0.221674	0.000643968	0.00359368	Bt.1502.1.S1_at
ZYG11B	zyg-11 homolog B (C. elegans)	-0.22169	0.00204593	0.00976192	Bt.28670.1.A1_at
MGAT2	mannosyl (alpha-1,6-)-glycoprotein beta-1,2-N-acetylglucosaminyltransferase	-0.22173	3.34e-06	3.31e-05	Bt.9136.1.S1_at
ZFYVE19	zinc finger, FYVE domain containing 19	-0.221796	0.00390713	0.0169459	Bt.27915.1.S1_at
PPIL4	peptidylprolyl isomerase (cyclophilin)-like 4	-0.221855	0.000166246	0.00108953	Bt.9312.1.A1_at
ZNF236	zinc finger protein 236	-0.222074	0.0035449	0.0156255	Bt.17908.1.A1_at
NDUFA2	NADH dehydrogenase (ubiquinone) 1 alpha subcomplex, 2, 8kDa	-0.22228	0.00297896	0.0135189	Bt.25819.1.A1_at
VPS33B	vacuolar protein sorting 33 homolog B (yeast)	-0.222357	0.00150595	0.00748699	Bt.10374.1.S1_a_at
CK951333	Accession CK951333	-0.222686	0.0002597	0.00161198	Bt.23586.1.S1_at
CB455880	Accession CB455880	-0.222691	0.00160235	0.00789686	Bt.19144.1.A1_at
MYD88	myeloid differentiation primary response gene (88)	-0.222841	0.00220108	0.0103989	Bt.20297.1.S1_at
KIAA0317_Hsa	KIAA0317	-0.223018	2.02e-05	0.000167847	Bt.5585.1.S1_at
UBAP2L	Ubiquitin associated protein 2-like	-0.22328	0.00303144	0.013717	Bt.23627.2.S1_at
BE754218	Accession BE754218	-0.223399	0.00275044	0.0126573	Bt.20289.1.S1_at
ACBD3	Acyl-Coenzyme A binding domain containing 3	-0.223437	0.00115934	0.00602635	Bt.19117.1.A1_at
EIF2B2	eukaryotic translation initiation factor 2B, subunit 2 beta, 39kDa	-0.223646	2.57e-06	2.63e-05	Bt.3050.1.S1_at
CK969234	Accession CK969234	-0.223744	0.00205871	0.0098089	Bt.22620.1.S1_at
TAPT1	transmembrane anterior posterior transformation 1	-0.224405	0.00175852	0.00856468	Bt.9845.1.S1_at
NFYC	Nuclear transcription factor Y, gamma	-0.22445	0.00435914	0.018576	Bt.21324.1.S1_at
CCDC97	coiled-coil domain containing 97	-0.224679	0.00156175	0.0077335	Bt.13207.1.S1_at
VEGFB	vascular endothelial growth factor B	-0.224931	0.0079404	0.0308465	Bt.5402.1.S1_a_at
AFTPH	aftiphilin	-0.224944	0.000442104	0.00259158	Bt.11957.1.S1_at
CB459504	Accession CB459504	-0.225024	0.013812	0.0489201	Bt.19339.1.S1_at
PCF11	PCF11, cleavage and polyadenylation factor subunit, homolog (S. cerevisiae)	-0.225229	0.0100444	0.0376107	Bt.24847.1.S1_at
RWDD2B	RWD domain containing 2B	-0.225876	0.00285862	0.0131115	Bt.18727.1.A1_at
PHF3	PHD finger protein 3	-0.226147	0.0014799	0.00737225	Bt.15306.1.A1_at
CK836104	Accession CK836104	-0.226175	8.35e-05	0.000594161	Bt.21957.1.S1_at
BI976458	Accession BI976458	-0.226529	0.00995171	0.0373309	Bt.19238.1.S1_at
PPID	peptidylprolyl isomerase D	-0.226568	0.00330162	0.0147148	Bt.7221.1.S1_at
CK847421	Accession CK847421	-0.226575	0.0106972	0.0396021	Bt.4686.1.S1_at
CK816876	Accession CK816876	-0.226655	0.00344821	0.0152642	Bt.24567.1.S1_at
HSPC159_Hsa	galectin-related protein	-0.226838	0.00118523	0.00613017	Bt.6000.2.S1_at
C11H9ORF116	chromosome 9 open reading frame 116 ortholog	-0.226987	0.0117494	0.0428595	Bt.17066.1.A1_at
ALKBH5	alkB, alkylation repair homolog 5 (E. coli)	-0.227093	9.5e-07	1.07e-05	Bt.6937.1.S1_at
CK847544	Accession CK847544	-0.22716	0.00177584	0.00863405	Bt.10046.3.A1_at
CB454106	Accession CB454106	-0.22737	0.00280834	0.0128999	Bt.19019.1.A1_at
TBC1D10A	TBC1 domain family, member 10A	-0.227493	0.00874872	0.0334577	Bt.3457.1.S1_at
BE752932	Accession BE752932	-0.227518	0.0101583	0.0379569	Bt.5850.1.S1_at
HAUS8	HAUS augmin-like complex, subunit 8	-0.227965	0.00152951	0.007589	Bt.3708.2.S1_at
RANBP10	RAN binding protein 10	-0.228109	0.00294275	0.0133937	Bt.6371.1.S1_at
C11orf61_Hsa	chromosome 11 open reading frame 61	-0.228145	0.00116323	0.0060415	Bt.12267.1.S1_at
PTPN18	protein tyrosine phosphatase, non-receptor type 18 (brain-derived)	-0.228625	0.00780029	0.0303212	Bt.5875.1.S1_at
CK972319	Accession CK972319	-0.229022	0.00219816	0.0103966	Bt.28318.1.A1_at
TARBP1	TAR (HIV-1) RNA binding protein 1	-0.229252	1.39e-05	0.000119057	Bt.26601.1.S1_at
RWDD3	RWD domain containing 3	-0.229444	0.00460358	0.0194049	Bt.22304.1.S1_at
DDX51	DEAD (Asp-Glu-Ala-Asp) box polypeptide 51	-0.229784	0.00161017	0.00792913	Bt.6612.1.S1_at
LETMD1	LETM1 domain containing 1	-0.230016	5.98e-07	7.07e-06	Bt.24718.1.S1_at
GIT1	G protein-coupled receptor kinase interacting ArfGAP 1	-0.230026	0.00119486	0.00616716	Bt.3768.1.S1_at
C13H20ORF11	chromosome 20 open reading frame 11 ortholog	-0.230119	0.00398207	0.0172229	Bt.28342.1.S1_at
SLC26A11	solute carrier family 26, member 11	-0.230313	0.00977401	0.0367419	Bt.8620.1.S1_at
BE682941	Accession BE682941	-0.230561	3.04e-06	3.03e-05	Bt.13996.2.S1_at
NUP37	nucleoporin 37kDa	-0.231009	0.0119062	0.0433931	Bt.727.2.S1_at
BI537502	Accession BI537502	-0.231168	0.00089978	0.00481806	Bt.20466.1.A1_at
AV613450	Accession AV613450	-0.231219	0.00486092	0.0203312	Bt.3454.1.S1_at
ARL4C	ADP-ribosylation factor-like 4C	-0.231364	0.000146363	0.000972028	Bt.20958.2.S1_at
CB423197	Accession CB423197	-0.231544	0.00432452	0.0184411	Bt.20661.1.A1_at
APPBP2	amyloid beta precursor protein (cytoplasmic tail) binding protein 2	-0.23188	0.00221887	0.0104706	Bt.9900.1.S1_at
EBAG9	estrogen receptor binding site associated, antigen, 9	-0.231998	0.00051676	0.00298237	Bt.16750.1.S1_at
CB171490	Accession CB171490	-0.232138	0.00577226	0.0235028	Bt.3035.2.S1_at
CB451134	Accession CB451134	-0.23218	0.00403418	0.0173878	Bt.20541.1.S1_at
CB461169	Accession CB461169	-0.232466	0.00380466	0.0165882	Bt.19339.3.A1_at
GALNT6	UDP-N-acetyl-alpha-D-galactosamine:polypeptide N-acetylgalactosaminyltransferase 6 (GalNAc-T6)	-0.232712	0.000146095	0.000970768	Bt.1639.1.S1_at
CB222959	Accession CB222959	-0.232774	0.00390237	0.0169312	Bt.24611.1.S1_at
CK961627	Accession CK961627	-0.23281	0.00111952	0.00583944	Bt.29951.1.S1_at
C18H16orf57	chromosome 16 open reading frame 57 ortholog	-0.232949	0.000901584	0.00482564	Bt.11459.1.S1_at
SCAMP5	secretory carrier membrane protein 5	-0.233198	0.0137874	0.0488747	Bt.1567.2.S1_a_at
CK728987	Accession CK728987	-0.233375	0.00307039	0.0138529	Bt.24611.2.A1_at
CHIC2	cysteine-rich hydrophobic domain 2	-0.233401	0.000758794	0.00415616	Bt.3060.1.S1_a_at
CB439580	Accession CB439580	-0.233654	0.00285977	0.013112	Bt.16219.1.A1_at
ZNF192	zinc finger protein 192	-0.233737	0.00855735	0.0328432	Bt.2901.1.A1_at
GLRXL	Glutaredoxin (thioltransferase)-like	-0.234379	0.000132208	0.000891034	Bt.2877.1.S1_at
WDR74	WD repeat domain 74	-0.234384	0.00497842	0.0207199	Bt.4583.2.S1_a_at
CK946213	Accession CK946213	-0.234654	0.00138254	0.00695124	Bt.28916.1.A1_at
BP109563	Accession BP109563	-0.234709	0.00161155	0.00793276	Bt.15506.1.A1_s_at
ELOF1	elongation factor 1 homolog (S. cerevisiae)	-0.234874	0.00170926	0.00835093	Bt.3869.1.S1_at
CK970522	Accession CK970522	-0.235049	0.000526443	0.00302468	Bt.12854.1.S1_at
LOC521932	similar to centrosomal protein 63	-0.235676	3.95e-07	4.89e-06	Bt.20376.1.S1_at
CCDC45	Coiled-coil domain containing 45	-0.235773	0.00646753	0.0258182	Bt.18063.1.A1_at
CB435658	Accession CB435658	-0.236271	0.00248519	0.0115564	Bt.17155.1.A1_at
WDR43	WD repeat domain 43	-0.236486	1.8e-05	0.000151244	Bt.6782.1.A1_at
PHF3	PHD finger protein 3	-0.236657	0.00747796	0.0292603	Bt.20639.1.A1_at
CB438057	Accession CB438057	-0.236679	0.000770444	0.00420885	Bt.15807.1.S1_at
ZNF304	zinc finger protein 304	-0.236687	0.00427347	0.0182549	Bt.12902.1.S1_at
GCDH	glutaryl-Coenzyme A dehydrogenase	-0.236782	0.00467397	0.0196827	Bt.7276.1.S1_at
CK950619	Accession CK950619	-0.236877	0.002749	0.0126554	Bt.2263.1.A1_at
RAD23A	RAD23 homolog A (S. cerevisiae)	-0.236911	0.0102363	0.038134	Bt.5135.1.S1_at
TCTA	T-cell leukemia translocation altered gene	-0.236921	0.00155492	0.00770276	Bt.6044.1.S1_at
CK769827	Accession CK769827	-0.237298	0.00031619	0.00191951	Bt.24339.1.S1_at
ISCU	iron-sulfur cluster scaffold homolog (E. coli)	-0.237497	0.0102051	0.0380712	Bt.20484.1.S1_at
PPIG	peptidylprolyl isomerase G (cyclophilin G)	-0.237993	0.00121032	0.00624179	Bt.21987.1.S1_at
MPHOSPH8	M-phase phosphoprotein 8	-0.238277	0.00132978	0.00673771	Bt.9506.1.S1_at
C10orf137_Hsa	chromosome 10 open reading frame 137	-0.238302	0.00459136	0.0193747	Bt.12624.1.A1_at
CK846526	Accession CK846526	-0.238604	0.00679692	0.026883	Bt.23566.1.A1_at
AV598105	Accession AV598105	-0.238874	0.00228357	0.0107312	Bt.3072.1.A1_at
LOC100140540	hypothetical protein LOC100140540	-0.238977	4.05e-05	0.000310164	Bt.9203.1.S1_at
WRAP53	WD repeat containing, antisense to TP53	-0.239033	0.000286351	0.00176071	Bt.20351.1.S1_at
BLOC1S2	biogenesis of lysosomal organelles complex-1, subunit 2	-0.239266	0.00157089	0.00776933	Bt.3024.1.S1_at
LCOR	ligand dependent nuclear receptor corepressor	-0.23934	0.00400611	0.0173088	Bt.8284.1.S1_at
IRAK1	interleukin-1 receptor-associated kinase 1	-0.239423	0.0136629	0.0485425	Bt.5221.1.S1_at
HSPA4	heat shock 70kDa protein 4	-0.239557	0.000589337	0.00333368	Bt.22168.1.A1_at
CHST14	carbohydrate (N-acetylgalactosamine 4-0) sulfotransferase 14	-0.239622	1.38e-07	1.89e-06	Bt.10303.1.S1_at
KDM2B	lysine (K)-specific demethylase 2B	-0.239722	0.000117936	0.000808786	Bt.24595.1.S1_at
SMARCA4	SWI/SNF related, matrix associated, actin dependent regulator of chromatin, subfamily a, member 4	-0.239746	0.0052391	0.0216293	Bt.1054.1.S1_at
MAP6D1	MAP6 domain containing 1	-0.239856	0.000129956	0.000877118	Bt.14018.2.S1_at
PCGF1	polycomb group ring finger 1	-0.240171	0.0007527	0.00412731	Bt.21255.1.A1_a_at
C6orf89_Hsa	chromosome 6 open reading frame 89	-0.240363	0.00132204	0.00670943	Bt.10956.2.S1_at
KLHDC2	kelch domain containing 2	-0.240416	0.00281413	0.0129217	Bt.10046.1.A1_at
TIAL1	TIA1 cytotoxic granule-associated RNA binding protein-like 1	-0.240658	1.75e-06	1.86e-05	Bt.15754.1.S1_at
CB417586	Accession CB417586	-0.240717	1.19e-06	1.3e-05	Bt.12001.3.A1_at
BI849213	Accession BI849213	-0.24084	0.00606164	0.0244174	Bt.26364.1.A1_at
ZNF318	zinc finger protein 318	-0.240898	0.00388797	0.0168804	Bt.12867.1.A1_at
AW356324	Accession AW356324	-0.241006	2.96e-05	0.00023559	Bt.1101.1.S1_at
GSTO1	glutathione S-transferase omega 1	-0.24117	0.00890775	0.0339576	Bt.28194.1.S1_at
CB444109	Accession CB444109	-0.241355	0.000636427	0.00355907	Bt.17954.1.A1_at
BF073622	Accession BF073622	-0.241363	0.000879936	0.00472604	Bt.13955.1.S1_at
CK771086	Accession CK771086	-0.241445	0.000330863	0.00199593	Bt.17871.1.S1_a_at
LOC535649	similar to Formin-binding protein 4 (Formin-binding protein 30)	-0.241732	0.00288773	0.0132012	Bt.18378.1.S1_at
VRK3	vaccinia related kinase 3	-0.242219	3.75e-06	3.66e-05	Bt.28764.1.A1_at
AW445742	Accession AW445742	-0.242313	0.00634122	0.0253979	Bt.2082.1.S1_at
C2orf49_Hsa	chromosome 2 open reading frame 49	-0.242631	0.000555165	0.00317212	Bt.17681.1.A1_at
BM251793	Accession BM251793	-0.24264	0.000421449	0.00248927	Bt.9059.1.S1_at
ZNF212	zinc finger protein 212	-0.242714	0.000247539	0.00154808	Bt.24554.2.S1_a_at
SCNM1	sodium channel modifier 1	-0.242733	0.00369001	0.0161734	Bt.13928.2.S1_a_at
CB424395	Accession CB424395	-0.24279	0.00225559	0.0106157	Bt.1469.1.S1_at
AW315980	Accession AW315980	-0.242971	0.00232446	0.0109068	Bt.812.1.S1_at
OLFM1	olfactomedin 1	-0.24303	0.00825838	0.0319025	Bt.18101.1.A1_at
SPIN2	spindlin family, member 2	-0.24305	0.00748914	0.0292948	Bt.25214.1.A1_at
CK729333	Accession CK729333	-0.243196	7.2e-05	0.000518518	Bt.16148.2.A1_at
SLC41A3	solute carrier family 41, member 3	-0.24339	3.07e-05	0.000243276	Bt.11277.1.A1_at
IMP4	IMP4, U3 small nucleolar ribonucleoprotein, homolog (yeast)	-0.243438	0.0110462	0.0407243	Bt.5241.1.S1_at
SMC3	structural maintenance of chromosomes 3	-0.243471	0.000814161	0.00441856	Bt.5290.1.S1_at
AU277230	Accession AU277230	-0.243537	0.0125634	0.0452451	Bt.11612.1.A1_at
MAPK14	mitogen-activated protein kinase 14	-0.243544	0.0031098	0.0139952	Bt.9698.1.S1_at
CRBN	cereblon	-0.243708	3.75e-05	0.000289818	Bt.4573.1.S1_at
CB420668	Accession CB420668	-0.243887	0.00817566	0.0316517	Bt.16496.1.A1_at
TAF7	TAF7 RNA polymerase II, TATA box binding protein (TBP)-associated factor, 55kDa	-0.244123	0.000634783	0.00355359	Bt.11731.1.S1_at
BM106279	Accession BM106279	-0.244234	0.00420052	0.0179987	Bt.10011.1.S1_at
E2F6	E2F transcription factor 6	-0.244418	0.00236573	0.0110712	Bt.7678.1.A1_at
AKAP8	A kinase (PRKA) anchor protein 8	-0.244509	0.000974902	0.00517134	Bt.14084.1.A1_at
SPRYD4	SPRY domain containing 4	-0.244629	0.000163473	0.00107306	Bt.10990.1.S1_at
BE722806	Accession BE722806	-0.244741	0.00055563	0.00317332	Bt.6973.1.S1_at
GFOD2	glucose-fructose oxidoreductase domain containing 2	-0.244749	7.59e-06	6.85e-05	Bt.22128.1.S1_at
LOC540222	hypothetical protein LOC540222	-0.244807	0.00063329	0.00354682	Bt.3990.1.S1_at
CK948647	Accession CK948647	-0.24483	0.00234487	0.010986	Bt.16428.1.S1_at
PAFAH1B2	platelet-activating factor acetylhydrolase, isoform Ib, subunit 2 (30kDa)	-0.244878	0.000346938	0.00208037	Bt.4457.1.S1_at
CREBZF	CREB/ATF bZIP transcription factor	-0.244923	0.00598398	0.0241593	Bt.2451.1.S1_at
[truncated: 1,530 more rows]
