# Supplementary material for: Global Gene Expression and Systems Biology Analysis of Bovine Monocyte-Derived Macrophages in Response to In Vitro Challenge with Mycobacterium bovis
Source: PLoS One. 2012 Feb 22;7(2):e32034. doi: 10.1371/journal.pone.0032034 (PMC3284544; doi:10.1371/journal.pone.0032034)
Supplement: Table S3 — Gene ontology (GO) categories identified using IPA at the 2 hour time point post- M. bovis challenge. The top ranking GO categories identified by IPA are listed according to P-values. (XLS) [file pone.0032034.s006.xls]

## Sheet: Sheet0
© 2000-2011 Ingenuity Systems, Inc. All rights reserved.
Category	Functions Annotation	P-value	Number of genes in category	Genes in category
Gene Expression	transcription	2.41E-11	304	ABL1,ADRB2,AFF1,AHR,AKT2,ARID1A,ARID5A,ATF2,ATF3,BAD,BAZ1A,BCL10,BCL3,BDKRB2,BLOC1S2,BLZF1,BRD8,BTG1,BTG2,CBX8,CCNE1,CCRN4L,CD40,CDC5L,CDK3,CDKN1A,CDR2,CEBPA,CEBPD,CEBPG,CFLAR,CHD1 (includes EG:1105),CHD8,CIITA,CISH,CITED2,CITED4,CNBP,CREB1,CREBZF,CSF2,CTCF,CUX2,DDB2,DDIT3,DDX17,DDX20,DDX5,DEDD,DIXDC1,DMTF1,DNAJB6,DR1,DUSP1,DYRK1B,E2F6,E4F1,ECT2,ELF1,ELF2,ELL,EPAS1,EPC1,ERCC5,ETF1,ETS2,EZH2,FADD,…
Gene Expression	expression of DNA	1.05E-08	205	ABL1,ADRB2,AFF1,AHR,ARID5A,ATF3,BCL10,BCL3,BLOC1S2,BLZF1,BRD8,CCRN4L,CDC5L,CEBPA,CEBPD,CEBPG,CHD1 (includes EG:1105),CHD8,CIITA,CITED2,CITED4,CNBP,CREB1,CREBZF,CTCF,CUX2,DDIT3,DDX20,DDX5,DEDD,DNAJB6,DR1,DYRK1B,E2F6,E4F1,ELF1,ELF2,EPAS1,EPC1,ETF1,ETS2,EZH2,FAS,FOS,FOSL1,FOSL2,FOXK2,GADD45A,GATA5,GCLC,GMCL1,GTF2B,GTF2F1,GTF2H4,GTF2I,HDAC5,HDAC7,HES1,HEXIM1,HEXIM2,HIF1A,HINFP,HSBP1,HSF2,ID2,IFNAR2,I…
Gene Expression	transcription of DNA	1.15E-08	202	ABL1,ADRB2,AFF1,AHR,ARID5A,ATF3,BCL10,BCL3,BLOC1S2,BLZF1,BRD8,CCRN4L,CDC5L,CEBPA,CEBPD,CEBPG,CHD1 (includes EG:1105),CHD8,CIITA,CITED2,CITED4,CNBP,CREB1,CREBZF,CTCF,CUX2,DDIT3,DDX20,DDX5,DEDD,DNAJB6,DR1,DYRK1B,E2F6,E4F1,ELF1,ELF2,EPAS1,EPC1,ETF1,ETS2,EZH2,FOS,FOSL1,FOSL2,FOXK2,GATA5,GCLC,GMCL1,GTF2B,GTF2F1,GTF2H4,GTF2I,HDAC5,HDAC7,HES1,HEXIM1,HEXIM2,HIF1A,HINFP,HSBP1,HSF2,ID2,IFNAR2,IFRD1,IL6,ILF…
Cell Death	cell death of phagocytes	1.37E-08	39	BCL2A1,BIRC3,CASP2,CASP3,CASP4,CD40,CDKN1A,CFLAR,CSF2,CSF3,CXCL2,CXCR4,DDIT3,FAS,GPR132,HIF1A,IL1B,IL1RN,IL6,IL8,LTBR,MAP2K3,MAPK14,MCL1,MYD88,NAMPT,NFKBIA,NGF,NR3C1,NR4A1,PRKCD,PTEN,SOD2,STAT3,TLR2,TNF,TNFRSF1A,TNFRSF1B,TP53
Hematological System Development and Function	quantity of B lymphocytes	1.74E-08	47	AFF1,AHR,BCL2A1,BTK,CD40,CD69,CD72,CD80,CDKN1A,CSF2,CSF3,CXCR4,CYLD,GJA1,GSTP1,HIF1A,ID2,IL10,IL7,INHBA,LTA,LTBR,MDM2,NFATC1,NFATC3,NFKB1,NFKB2,NGF,PIK3R1,PRNP,PTEN,PTPN2,PTPN6,RELB,SIGLEC10,SLA,SOCS1,STAT5A,TCF3,TGFBR2,TNF,TNFRSF1B,TP53,VCAM1,VEGFA,XBP1,ZC3H12A
Humoral Immune Response	quantity of B lymphocytes	1.74E-08	47	AFF1,AHR,BCL2A1,BTK,CD40,CD69,CD72,CD80,CDKN1A,CSF2,CSF3,CXCR4,CYLD,GJA1,GSTP1,HIF1A,ID2,IL10,IL7,INHBA,LTA,LTBR,MDM2,NFATC1,NFATC3,NFKB1,NFKB2,NGF,PIK3R1,PRNP,PTEN,PTPN2,PTPN6,RELB,SIGLEC10,SLA,SOCS1,STAT5A,TCF3,TGFBR2,TNF,TNFRSF1B,TP53,VCAM1,VEGFA,XBP1,ZC3H12A
Tissue Morphology	quantity of B lymphocytes	1.74E-08	47	AFF1,AHR,BCL2A1,BTK,CD40,CD69,CD72,CD80,CDKN1A,CSF2,CSF3,CXCR4,CYLD,GJA1,GSTP1,HIF1A,ID2,IL10,IL7,INHBA,LTA,LTBR,MDM2,NFATC1,NFATC3,NFKB1,NFKB2,NGF,PIK3R1,PRNP,PTEN,PTPN2,PTPN6,RELB,SIGLEC10,SLA,SOCS1,STAT5A,TCF3,TGFBR2,TNF,TNFRSF1B,TP53,VCAM1,VEGFA,XBP1,ZC3H12A
Cell Cycle	interphase of eukaryotic cells	2.67E-08	104	ABL1,AHR,ARRB1,ASCL2,ATF2,ATF3,ATR (includes EG:545),BAD,BCL3,BID,BTG2,BTK,C13orf15,CAMK2N1,CCNE1,CCNE2,CCNG1,CD40,CDK3,CDKN1A,CEBPA,CEBPD,CSF2,CSF3,CSNK2B,CYR61,DARS,DDIT3,DMTF1,DUSP1,DYRK1B,E2F6,E4F1,FADD,FOS,GAB1,GADD45A,GADD45B,GJA1,GPI,GPS2,GTF2I,HAS2,HES1,HMOX1,ID2,IL15,IL1A,IL1B,IL6,IL6R,IL7,ILKAP,INHBA,INSR,ITGA5,ITGAV,JUN,JUNB,KDM5B,LMNA,MAP2K3,MAP2K7,MAP3K8,MAPK14,MAX,MDM2,MEN1,MLL5,NAS…
Cell Cycle	G1 phase of eukaryotic cells	3.10E-08	68	ABL1,AHR,ARRB1,ATF3,BAD,BCL3,BTG2,BTK,CCNE1,CCNE2,CCNG1,CD40,CDKN1A,CEBPA,CEBPD,CSF2,CSF3,CSNK2B,CYR61,DARS,DDIT3,DUSP1,E4F1,GJA1,GPI,GPS2,HES1,ID2,IL1A,IL6,IL7,ILKAP,INHBA,INSR,ITGA5,ITGAV,JUN,LMNA,MAP2K3,MAPK14,MDM2,MEN1,MLL5,NASP,NFKB1,NFKBIA,NGF,NR3C1,PIK3R1,PIM1,PRKCD,PRNP,PSEN1,PSEN2,PTEN,PURA,RASSF1,SIRT1,SOD2,SP1,SPHK1,SPRY2,STAT3,STK11,TCF3,TFRC,TNF,TP53
Cellular Development	differentiation of osteoclasts	3.12E-08	29	AKT2,CA2,CCL2,CCL5,CSF2,FOS,FOSL1,GNAS,IL10,IL1A,IL6,IL7,IL8,INHBA,JUN,JUNB,MAP2K7,MDK,NFATC1,NOS2,PIK3R1,PTEN,PTGER2,PTGER4,SOCS1,TLR2,TNF,TRAF6,VEGFA
Connective Tissue Development and Function	differentiation of osteoclasts	3.12E-08	29	AKT2,CA2,CCL2,CCL5,CSF2,FOS,FOSL1,GNAS,IL10,IL1A,IL6,IL7,IL8,INHBA,JUN,JUNB,MAP2K7,MDK,NFATC1,NOS2,PIK3R1,PTEN,PTGER2,PTGER4,SOCS1,TLR2,TNF,TRAF6,VEGFA
Skeletal and Muscular System Development and Function	differentiation of osteoclasts	3.12E-08	29	AKT2,CA2,CCL2,CCL5,CSF2,FOS,FOSL1,GNAS,IL10,IL1A,IL6,IL7,IL8,INHBA,JUN,JUNB,MAP2K7,MDK,NFATC1,NOS2,PIK3R1,PTEN,PTGER2,PTGER4,SOCS1,TLR2,TNF,TRAF6,VEGFA
Cellular Development	developmental process of osteoclasts	6.68E-08	32	AKT2,CA2,CCL2,CCL5,CSF2,EBI3,FOS,FOSL1,GNAS,IL10,IL1A,IL6,IL7,IL8,INHBA,JUN,JUNB,MAP2K7,MDK,NFATC1,NFKB1,NFKB2,NOS2,PIK3R1,PTEN,PTGER2,PTGER4,SOCS1,TLR2,TNF,TRAF6,VEGFA
Cell Cycle	cell stage of eukaryotic cells	8.84E-08	126	ABL1,ADORA2B,AHR,ARRB1,ASCL2,ATF2,ATF3,ATR (includes EG:545),AURKA,BAD,BCL3,BID,BTG2,BTK,C13orf15,CAMK2N1,CCNE1,CCNE2,CCNG1,CD40,CDK3,CDKN1A,CEBPA,CEBPD,CHFR,CSF2,CSF3,CSNK2B,CYLD,CYR61,DARS,DDIT3,DMTF1,DUSP1,DYRK1B,E2F6,E4F1,ECT2,ERCC6L,FADD,FOS,GAB1,GADD45A,GADD45B,GJA1,GNAI3,GNAS,GPI,GPS2,GTF2I,HAS2,HES1,HIF1A,HMOX1,ID2,IL10,IL15,IL1A,IL1B,IL6,IL6R,IL7,ILKAP,INHBA,INSR,ITGA5,ITGAV,IVNS1ABP,JAR…
Infectious Disease	infectious disorder of mice	1.44E-07	44	AHR,BCL3,BIRC3,CASP4,CCL2,CIITA,CSF2,CSK,CYLD,EIF4EBP1,FAS,HCK,IFI30,IL10,IL12B,IL15,IL1B,IL1R1,IL1RN,IL6,IRAK4,IRF8,ITGAE,LTA,MAPK14,MYD88,NFKB1,NFKB2,NFKBID,NOS2,NR3C1,PIK3R1,PRNP,PTAFR,PTGS2,PTX3,RELB,SMAD3,SOCS1,STAT3,TLR2,TNF,TNFRSF1A,UNC93B1
Gene Expression	expression of synthetic promoter	2.05E-07	88	AHR,ARID1A,ATF3,BAD,BCL10,BCL3,CD40,CDKN1A,CEBPA,CEBPD,CFLAR,CREB1,CXCR4,DDB2,DDX5,DMTF1,DUSP1,E2F6,ECT2,EPAS1,FADD,FOS,FSTL3,GADD45A,GJA1,GTF2B,GTF2I,HES1,HIF1A,ID2,IL1A,IL1B,IL6,IL6R,INHBA,IRAK4,JAG1,JUN,JUP,LTA,LTBR,MALT1,MAP2K7,MAP3K14,MAPK14,MAPKAPK2,MAX,MDM2,MED1,MYD88,NCOA4,NFATC1,NFKB1,NFKBIA,NFKBIB,NGF,NR3C1,PLK2,PRKCD,PSEN1,PTEN,PYGO2,RBBP8,RHOC,RIPK2,RNF111,RPAIN,SEC61A1,SGK1,SMAD3,SMU…
Gene Expression	expression of NFkB binding site	2.63E-07	24	ATF3,BCL3,CD40,DDIT3,IL1B,IL6,IL8,IRAK1,IRAK4,JUN,MAP3K14,MYD88,NFKB1,NFKBIA,NFKBIB,PTEN,TLR2,TNF,TNFRSF1A,TP53,TRADD,TRAF5,TRAF6,TRIB3
Gene Expression	activation of NFkB binding site	2.93E-07	30	ATF3,BCL3,CD40,CXCL16,FOS,IER3,IL1A,IL1B,IRAK1,JUN,MAP3K14,MAP3K8,MEN1,MYD88,NFKB1,NFKB2,NFKBIA,NFKBIB,NFKBID,NFKBIE,NGF,NR3C1,PRKRA,TNF,TNFRSF1A,TNFRSF1B,TRADD,TRAF6,VCAM1,VEGFA
Cellular Development	developmental process of blood cells	3.73E-07	161	ABL1,ADM,AFF1,AKT2,ARRB1,BAD,BAIAP2,BATF,BCL10,BCL2A1,BCL3,BID,BTG1,BTG2,BTK,CASP3,CCL2,CCL22,CCL4,CCL5,CCR1,CD40,CD69,CD72,CD80,CD83,CD9,CDKN1A,CEBPA,CEBPD,CFLAR,CIITA,CREB1,CSF2,CSF3,CSK,CTCF,CXCL10,CXCR4,CYLD,DEF6,DMTF1,DNASE2,DOK2,EBI3,EIF2AK1,EIF2AK4,EPAS1,ETS2,EZH2,F5,FADD,FAS,FOS,FOSL1,GJA1,GNAS,GPR132,GRB2,HDAC5,HDAC7,HHEX,HIF1A,ICAM1,ID2,IER3,IFNAR2,IL10,IL12B,IL15,IL17D,IL1A,IL1B,IL1R1,…
Cell Death	apoptosis of phagocytes	3.85E-07	34	BCL2A1,BIRC3,CASP2,CASP3,CASP4,CDKN1A,CFLAR,CSF2,CSF3,CXCL2,CXCR4,DDIT3,FAS,GPR132,HIF1A,IL1B,IL1RN,IL6,IL8,LTBR,MAP2K3,MAPK14,MCL1,NAMPT,NFKBIA,NGF,PRKCD,PTEN,SOD2,STAT3,TNF,TNFRSF1A,TNFRSF1B,TP53
Cell Death	cell death of antigen presenting cells	5.10E-07	32	BIRC3,CASP2,CASP3,CASP4,CD40,CDKN1A,CFLAR,CSF2,DDIT3,FAS,GPR132,HIF1A,IL10,IL15,IL1B,MAP2K3,MAPK14,MCL1,MYD88,NFKB1,NFKBIA,NGF,NR4A1,PTEN,PTGER4,SOD2,STAT3,TLR2,TNF,TNFRSF1A,TNFRSF1B,TP53
Connective Tissue Disorders	arthritis of animal	5.43E-07	40	CCL2,CCL5,CD40,CD69,CDKN1A,CFB,CIITA,CSF3,CTSB,DUSP1,FAS,FOS,FURIN,GPI,IL10,IL12B,IL15,IL1A,IL1B,IL1R1,IL1RN,IL6,IL6R,IL7,LTBR,MAPKAPK2,MDK,MYD88,NCF1,NFKB1,NFKBIA,PTGER2,PTGER4,SOCS1,TLR2,TNF,TNFRSF1A,TNFRSF1B,TP53,ZFP36
Inflammatory Disease	arthritis of animal	5.43E-07	40	CCL2,CCL5,CD40,CD69,CDKN1A,CFB,CIITA,CSF3,CTSB,DUSP1,FAS,FOS,FURIN,GPI,IL10,IL12B,IL15,IL1A,IL1B,IL1R1,IL1RN,IL6,IL6R,IL7,LTBR,MAPKAPK2,MDK,MYD88,NCF1,NFKB1,NFKBIA,PTGER2,PTGER4,SOCS1,TLR2,TNF,TNFRSF1A,TNFRSF1B,TP53,ZFP36
Skeletal and Muscular Disorders	arthritis of animal	5.43E-07	40	CCL2,CCL5,CD40,CD69,CDKN1A,CFB,CIITA,CSF3,CTSB,DUSP1,FAS,FOS,FURIN,GPI,IL10,IL12B,IL15,IL1A,IL1B,IL1R1,IL1RN,IL6,IL6R,IL7,LTBR,MAPKAPK2,MDK,MYD88,NCF1,NFKB1,NFKBIA,PTGER2,PTGER4,SOCS1,TLR2,TNF,TNFRSF1A,TNFRSF1B,TP53,ZFP36
Connective Tissue Disorders	rheumatic disease of mice	5.64E-07	38	CCL2,CD40,CD69,CDKN1A,CFB,CIITA,CSF2,CSF3,DUSP1,FAS,FOS,GPI,IL10,IL12B,IL15,IL1A,IL1B,IL1R1,IL1RN,IL6,IL6R,IL7,LTBR,MAPKAPK2,MDK,MYD88,NCF1,NFKB1,NFKBIA,PTGER2,PTGER4,SOCS1,TLR2,TNF,TNFRSF1A,TNFRSF1B,TP53,ZFP36
Inflammatory Disease	rheumatic disease of mice	5.64E-07	38	CCL2,CD40,CD69,CDKN1A,CFB,CIITA,CSF2,CSF3,DUSP1,FAS,FOS,GPI,IL10,IL12B,IL15,IL1A,IL1B,IL1R1,IL1RN,IL6,IL6R,IL7,LTBR,MAPKAPK2,MDK,MYD88,NCF1,NFKB1,NFKBIA,PTGER2,PTGER4,SOCS1,TLR2,TNF,TNFRSF1A,TNFRSF1B,TP53,ZFP36
Skeletal and Muscular Disorders	rheumatic disease of mice	5.64E-07	38	CCL2,CD40,CD69,CDKN1A,CFB,CIITA,CSF2,CSF3,DUSP1,FAS,FOS,GPI,IL10,IL12B,IL15,IL1A,IL1B,IL1R1,IL1RN,IL6,IL6R,IL7,LTBR,MAPKAPK2,MDK,MYD88,NCF1,NFKB1,NFKBIA,PTGER2,PTGER4,SOCS1,TLR2,TNF,TNFRSF1A,TNFRSF1B,TP53,ZFP36
Connective Tissue Disorders	arthritis of mice	5.68E-07	36	CCL2,CD40,CD69,CDKN1A,CFB,CIITA,CSF3,DUSP1,FAS,FOS,GPI,IL10,IL12B,IL15,IL1A,IL1B,IL1R1,IL1RN,IL6,IL6R,IL7,LTBR,MAPKAPK2,MDK,MYD88,NCF1,NFKB1,NFKBIA,PTGER2,PTGER4,TLR2,TNF,TNFRSF1A,TNFRSF1B,TP53,ZFP36
Inflammatory Disease	arthritis of mice	5.68E-07	36	CCL2,CD40,CD69,CDKN1A,CFB,CIITA,CSF3,DUSP1,FAS,FOS,GPI,IL10,IL12B,IL15,IL1A,IL1B,IL1R1,IL1RN,IL6,IL6R,IL7,LTBR,MAPKAPK2,MDK,MYD88,NCF1,NFKB1,NFKBIA,PTGER2,PTGER4,TLR2,TNF,TNFRSF1A,TNFRSF1B,TP53,ZFP36
Skeletal and Muscular Disorders	arthritis of mice	5.68E-07	36	CCL2,CD40,CD69,CDKN1A,CFB,CIITA,CSF3,DUSP1,FAS,FOS,GPI,IL10,IL12B,IL15,IL1A,IL1B,IL1R1,IL1RN,IL6,IL6R,IL7,LTBR,MAPKAPK2,MDK,MYD88,NCF1,NFKB1,NFKBIA,PTGER2,PTGER4,TLR2,TNF,TNFRSF1A,TNFRSF1B,TP53,ZFP36
Hematological System Development and Function	development of leukocytes	6.16E-07	118	ABL1,ADM,AFF1,AKT2,ARRB1,BAD,BATF,BCL10,BCL2A1,BCL3,BID,BTK,CASP3,CCL22,CCL4,CCL5,CD40,CD69,CD80,CD83,CD9,CDKN1A,CEBPA,CFLAR,CIITA,CREB1,CSF2,CSF3,CSK,CXCR4,CYLD,DEF6,DOK2,EBI3,EIF2AK4,ETS2,EZH2,F5,FADD,FAS,FOS,GNAS,GPR132,GRB2,HIF1A,ICAM1,ID2,IER3,IFNAR2,IL10,IL12B,IL15,IL1A,IL1B,IL1R1,IL1RN,IL6,IL6R,IL7,INHBA,IRF8,JMJD6,JUN,JUNB,KLF13,LIG3,LIG4,LTA,LTBR,MAP2K4,MAPK14,MBP,MDM2,MYD88,NBN,NFATC1,N…
Cellular Development	development of leukocytes	6.16E-07	118	ABL1,ADM,AFF1,AKT2,ARRB1,BAD,BATF,BCL10,BCL2A1,BCL3,BID,BTK,CASP3,CCL22,CCL4,CCL5,CD40,CD69,CD80,CD83,CD9,CDKN1A,CEBPA,CFLAR,CIITA,CREB1,CSF2,CSF3,CSK,CXCR4,CYLD,DEF6,DOK2,EBI3,EIF2AK4,ETS2,EZH2,F5,FADD,FAS,FOS,GNAS,GPR132,GRB2,HIF1A,ICAM1,ID2,IER3,IFNAR2,IL10,IL12B,IL15,IL1A,IL1B,IL1R1,IL1RN,IL6,IL6R,IL7,INHBA,IRF8,JMJD6,JUN,JUNB,KLF13,LIG3,LIG4,LTA,LTBR,MAP2K4,MAPK14,MBP,MDM2,MYD88,NBN,NFATC1,N…
Hematopoiesis	development of leukocytes	6.16E-07	118	ABL1,ADM,AFF1,AKT2,ARRB1,BAD,BATF,BCL10,BCL2A1,BCL3,BID,BTK,CASP3,CCL22,CCL4,CCL5,CD40,CD69,CD80,CD83,CD9,CDKN1A,CEBPA,CFLAR,CIITA,CREB1,CSF2,CSF3,CSK,CXCR4,CYLD,DEF6,DOK2,EBI3,EIF2AK4,ETS2,EZH2,F5,FADD,FAS,FOS,GNAS,GPR132,GRB2,HIF1A,ICAM1,ID2,IER3,IFNAR2,IL10,IL12B,IL15,IL1A,IL1B,IL1R1,IL1RN,IL6,IL6R,IL7,INHBA,IRF8,JMJD6,JUN,JUNB,KLF13,LIG3,LIG4,LTA,LTBR,MAP2K4,MAPK14,MBP,MDM2,MYD88,NBN,NFATC1,N…
Gene Expression	transcription of synthetic promoter	6.29E-07	79	AHR,ARID1A,ATF3,BAD,BCL10,BCL3,CD40,CDKN1A,CEBPA,CEBPD,CFLAR,CREB1,DDB2,DDX5,DMTF1,DUSP1,E2F6,ECT2,EPAS1,FADD,FOS,FSTL3,GADD45A,GJA1,GTF2B,GTF2I,HES1,HIF1A,ID2,IL1A,IL1B,IL6,IL6R,INHBA,JAG1,JUN,LTBR,MALT1,MAP2K7,MAP3K14,MAPK14,MAPKAPK2,MAX,MDM2,MED1,MYD88,NCOA4,NFATC1,NFKB1,NFKBIA,NFKBIB,NGF,NR3C1,PLK2,PRKCD,PTEN,PYGO2,RBBP8,RHOC,RIPK2,RNF111,RPAIN,SEC61A1,SGK1,SMAD3,SPEN,SREBF1,STAT3,TAB2,TCF3,T…
Connective Tissue Disorders	arthritis of mammalia	6.49E-07	39	CCL2,CCL5,CD40,CD69,CDKN1A,CFB,CIITA,CSF3,CTSB,DUSP1,FAS,FOS,GPI,IL10,IL12B,IL15,IL1A,IL1B,IL1R1,IL1RN,IL6,IL6R,IL7,LTBR,MAPKAPK2,MDK,MYD88,NCF1,NFKB1,NFKBIA,PTGER2,PTGER4,SOCS1,TLR2,TNF,TNFRSF1A,TNFRSF1B,TP53,ZFP36
Inflammatory Disease	arthritis of mammalia	6.49E-07	39	CCL2,CCL5,CD40,CD69,CDKN1A,CFB,CIITA,CSF3,CTSB,DUSP1,FAS,FOS,GPI,IL10,IL12B,IL15,IL1A,IL1B,IL1R1,IL1RN,IL6,IL6R,IL7,LTBR,MAPKAPK2,MDK,MYD88,NCF1,NFKB1,NFKBIA,PTGER2,PTGER4,SOCS1,TLR2,TNF,TNFRSF1A,TNFRSF1B,TP53,ZFP36
Skeletal and Muscular Disorders	arthritis of mammalia	6.49E-07	39	CCL2,CCL5,CD40,CD69,CDKN1A,CFB,CIITA,CSF3,CTSB,DUSP1,FAS,FOS,GPI,IL10,IL12B,IL15,IL1A,IL1B,IL1R1,IL1RN,IL6,IL6R,IL7,LTBR,MAPKAPK2,MDK,MYD88,NCF1,NFKB1,NFKBIA,PTGER2,PTGER4,SOCS1,TLR2,TNF,TNFRSF1A,TNFRSF1B,TP53,ZFP36
Hematological Disease	leukocytosis	7.03E-07	20	CSF3,CXCR4,DEF6,IL10,IL1B,IL1RN,IL6,IL8,LTA,LTBR,MYD88,NFKB1,NFKBIA,NFKBIB,PSEN1,PSEN2,SMAD3,STAT3,TLR2,TNF
Organismal Injury and Abnormalities	leukocytosis	7.03E-07	20	CSF3,CXCR4,DEF6,IL10,IL1B,IL1RN,IL6,IL8,LTA,LTBR,MYD88,NFKB1,NFKBIA,NFKBIB,PSEN1,PSEN2,SMAD3,STAT3,TLR2,TNF
Cell Death	apoptosis of leukocytes	7.30E-07	80	ABL1,ARRB1,BCL10,BCL2A1,BCL3,BID,BIRC3,BTK,CASP2,CASP3,CASP4,CCL4,CCL5,CD40,CD69,CD9,CDKN1A,CFLAR,CIITA,CSF2,CSF3,CXCL2,CXCR4,DDIT3,ETS2,FADD,FAS,FOS,GADD45B,GNAS,GPR132,HIF1A,IER3,IL10,IL15,IL1B,IL1RN,IL6,IL6R,IL7,IL8,IRF8,JUN,KLF13,LTBR,MAP2K3,MAP2K4,MAPK14,MCL1,MDM2,NAMPT,NFATC1,NFE2L2,NFKB1,NFKB2,NFKBIA,NFKBIB,NGF,NR3C1,NR4A1,PIK3R1,PIM1,PRELID1,PRKCD,PTEN,PTGER4,RCAN1,SKIL,SMAD3,SOCS1,SOD2,S…
Hematological System Development and Function	recruitment of lymphocytes	7.62E-07	22	CCL2,CCL20,CCL22,CCL4,CCL5,CCR1,CD40,CSF2,CSF3,CXCL10,CXCR4,ICAM1,IL10,IL15,IL1B,IL1R1,IL8,ITGAE,MYD88,STAT5A,TNF,VCAM1
Cell-To-Cell Signaling and Interaction	recruitment of lymphocytes	7.62E-07	22	CCL2,CCL20,CCL22,CCL4,CCL5,CCR1,CD40,CSF2,CSF3,CXCL10,CXCR4,ICAM1,IL10,IL15,IL1B,IL1R1,IL8,ITGAE,MYD88,STAT5A,TNF,VCAM1
Immune Cell Trafficking	recruitment of lymphocytes	7.62E-07	22	CCL2,CCL20,CCL22,CCL4,CCL5,CCR1,CD40,CSF2,CSF3,CXCL10,CXCR4,ICAM1,IL10,IL15,IL1B,IL1R1,IL8,ITGAE,MYD88,STAT5A,TNF,VCAM1
Cell Death	cell death of fibroblast cell lines	7.67E-07	84	ABL1,AHR,ATF2,ATF3,BAD,BCL2A1,BID,BIRC3,CASP2,CASP3,CASP8AP2,CCNE1,CCNG1,CD40,CDKN1A,CFLAR,COX5A,CTSB,CYLD,CYR61,DDIT3,EIF2AK1,EIF2AK4,EIF4EBP1,FADD,FAS,FES,GADD45B,GPI,GSTP1,HIF1A,HIPK1,HTRA2,ID2,IER3,IL15,INSR,IVNS1ABP,JUN,MAP1LC3B,MAP2K4,MAP2K7,MAPK14,MAPT,MCL1,MDM2,NBN,NFKB1,NFKB2,NR3C1,NSMCE4A,PIK3R1,PIM1,PLEKHF1,POLB,PPID,PRKCD,PRKRA,PRNP,PSEN1,PSEN2,PTEN,PTPN1,PURA,RALBP1,RASSF5,RECQL,RHOC…
Gene Expression	activation of synthetic promoter	8.75E-07	114	ABL1,ADM,ADRBK1,AHR,ARHGEF7,ARRB1,ASXL1,BCL10,CASP3,CD40,CEP350,CFLAR,CISH,CITED2,CITED4,CREB1,CSF2,CSF3,CXCL2,DDIT3,DTX2,DUSP1,ELL,EPAS1,EPC1,ERBB2IP,FADD,FAS,FLII,FOS,FZD4,GADD45A,GATA5,GLRX3,GPR132,GPR65,GRB2,HDAC3,HIF1A,HSF2,ID2,IL1A,IL1B,IL6,INHBA,IRAK1,IRF8,JARID2,JUN,JUNB,JUP,KCTD11,KLF13,KLF15,LTBR,MAP2K3,MAP2K4,MAP3K14,MAP3K8,MAPK13,MAPK14,MAPKAPK2,MAX,MDM2,MED1,MEN1,MYD88,NCF1,NCOA4,NFA…
Cell Death	cell death of liver cells	9.23E-07	37	ADRBK1,AHR,ARF6,BID,CASP3,CD40,CDKN1A,CTSB,DDIT3,FADD,FAS,FOS,GADD45B,HMOX1,IL6,ITGAV,JUN,LTBR,MAP2K4,MAPK14,MED1,MYD88,NCF1,NGF,NOS2,PIK3R1,PTGS2,PTPN1,SOD2,TIMP1,TNF,TNFRSF1A,TNFRSF1B,TNIP1,TP53,TRADD,XBP1
Cell Cycle	cell division process of eukaryotic cells	9.84E-07	163	ABL1,ADM,ADORA2B,AHR,ARID1A,ARRB1,ASCL2,ASXL1,ATF2,ATF3,ATR (includes EG:545),AURKA,BAD,BCL3,BID,BTG2,BTK,C13orf15,CAMK2N1,CASP2,CCNE1,CCNE2,CCNG1,CD40,CD80,CDK3,CDKN1A,CEBPA,CEBPD,CHFR,CREB1,CSF2,CSF3,CSNK2B,CTCF,CXCL10,CYLD,CYR61,DARS,DBF4,DDIT3,DMTF1,DUSP1,DYRK1B,E2F6,E4F1,ECT2,EDN1,ERCC6L,EZH2,FADD,FAS,FOS,GAB1,GADD45A,GADD45B,GJA1,GNAI3,GNAS,GPI,GPS2,GRB2,GTF2I,HAS2,HES1,HIF1A,HMOX1,ID2,IER3…
Cell Death	cell death of leukocyte cell lines	1.07E-06	54	ABL1,BAD,BAG3,BCL3,BID,BIRC3,CASP2,CASP3,CCL5,CD40,CDKN1A,CFLAR,CSF2,CSF3,DDIT3,FADD,FAIM,FAS,FIP1L1,GADD45B,GGT1,IL10,IL15,IL6,IL7,INHBA,ITGA5,JUN,MAP2K7,MAX,MCL1,MDM2,NBN,NFKB1,NFKB2,NFKBIA,NGF,NOS2,NR4A1,PIK3R1,PIM1,PRDM1,PRKCD,PSEN2,PTPN6,SH3GLB1,SOCS1,STAT5A,TNF,TNFRSF1A,TNFRSF1B,TP53,TRIB2,YY1
Cell Death	cell death of leukocytes	1.13E-06	87	ABL1,ARRB1,BAD,BCL10,BCL2A1,BCL3,BID,BIRC3,BTK,CASP2,CASP3,CASP4,CCL4,CCL5,CD40,CD69,CD9,CDKN1A,CFLAR,CIITA,CSF2,CSF3,CXCL2,CXCR4,DDIT3,DEF6,ETS2,FADD,FAS,FOS,GADD45B,GNAS,GPR132,HIF1A,IER3,IL10,IL15,IL1B,IL1RN,IL6,IL6R,IL7,IL8,IRF8,JUN,KLF13,LTBR,MAP2K3,MAP2K4,MAPK14,MCL1,MDM2,MYD88,NAMPT,NFATC1,NFE2L2,NFKB1,NFKB2,NFKBIA,NFKBIB,NGF,NR3C1,NR4A1,PIK3R1,PIM1,PRDM1,PRELID1,PRKCD,PTEN,PTGER4,RCAN1,SK…
Connective Tissue Disorders	experimentally-induced arthritis of mice	1.25E-06	23	CD69,CFB,CSF3,DUSP1,FAS,IL10,IL12B,IL15,IL1B,IL1R1,IL1RN,IL6,MAPKAPK2,MDK,MYD88,NFKB1,NFKBIA,PTGER2,PTGER4,TLR2,TNF,TNFRSF1A,TP53
Inflammatory Disease	experimentally-induced arthritis of mice	1.25E-06	23	CD69,CFB,CSF3,DUSP1,FAS,IL10,IL12B,IL15,IL1B,IL1R1,IL1RN,IL6,MAPKAPK2,MDK,MYD88,NFKB1,NFKBIA,PTGER2,PTGER4,TLR2,TNF,TNFRSF1A,TP53
Skeletal and Muscular Disorders	experimentally-induced arthritis of mice	1.25E-06	23	CD69,CFB,CSF3,DUSP1,FAS,IL10,IL12B,IL15,IL1B,IL1R1,IL1RN,IL6,MAPKAPK2,MDK,MYD88,NFKB1,NFKBIA,PTGER2,PTGER4,TLR2,TNF,TNFRSF1A,TP53
Cellular Development	developmental process of leukocytes	1.37E-06	144	ABL1,ADM,AFF1,AKT2,ARRB1,BAD,BATF,BCL10,BCL2A1,BCL3,BID,BTK,CASP3,CCL2,CCL22,CCL4,CCL5,CCR1,CD40,CD69,CD72,CD80,CD83,CD9,CDKN1A,CEBPA,CEBPD,CFLAR,CIITA,CREB1,CSF2,CSF3,CSK,CXCL10,CXCR4,CYLD,DEF6,DMTF1,DOK2,EBI3,EIF2AK1,EIF2AK4,ETS2,EZH2,F5,FADD,FAS,FOS,GJA1,GNAS,GPR132,GRB2,HDAC5,HDAC7,HIF1A,ICAM1,ID2,IER3,IFNAR2,IL10,IL12B,IL15,IL17D,IL1A,IL1B,IL1R1,IL1RN,IL6,IL6R,IL7,IL8,INHBA,IRAK4,IRF8,ITGA5,…
Cell Cycle	G1 phase of cell lines	1.39E-06	56	ABL1,AHR,ARRB1,BAD,BCL3,BTG2,CCNE1,CCNG1,CD40,CDKN1A,CEBPA,CSF2,CSF3,CSNK2B,CYR61,DARS,DDIT3,DUSP1,E4F1,GJA1,GPI,GPS2,HES1,IL1A,IL6,ILKAP,INHBA,INSR,ITGA5,ITGAV,LMNA,MAP2K3,MAPK14,MDM2,MEN1,MLL5,NASP,NGF,NR3C1,PIM1,PRNP,PSEN1,PSEN2,PTEN,PURA,RASSF1,SIRT1,SOD2,SP1,SPHK1,SPRY2,STK11,TCF3,TFRC,TNF,TP53
Connective Tissue Disorders	rheumatic disease of mammalia	1.77E-06	40	CCL2,CCL5,CD40,CD69,CDKN1A,CFB,CIITA,CSF2,CSF3,CTSB,DUSP1,FAS,FOS,GPI,IL10,IL12B,IL15,IL1A,IL1B,IL1R1,IL1RN,IL6,IL6R,IL7,LTBR,MAPKAPK2,MDK,MYD88,NCF1,NFKB1,NFKBIA,PTGER2,PTGER4,SOCS1,TLR2,TNF,TNFRSF1A,TNFRSF1B,TP53,ZFP36
Inflammatory Disease	rheumatic disease of mammalia	1.77E-06	40	CCL2,CCL5,CD40,CD69,CDKN1A,CFB,CIITA,CSF2,CSF3,CTSB,DUSP1,FAS,FOS,GPI,IL10,IL12B,IL15,IL1A,IL1B,IL1R1,IL1RN,IL6,IL6R,IL7,LTBR,MAPKAPK2,MDK,MYD88,NCF1,NFKB1,NFKBIA,PTGER2,PTGER4,SOCS1,TLR2,TNF,TNFRSF1A,TNFRSF1B,TP53,ZFP36
Skeletal and Muscular Disorders	rheumatic disease of mammalia	1.77E-06	40	CCL2,CCL5,CD40,CD69,CDKN1A,CFB,CIITA,CSF2,CSF3,CTSB,DUSP1,FAS,FOS,GPI,IL10,IL12B,IL15,IL1A,IL1B,IL1R1,IL1RN,IL6,IL6R,IL7,LTBR,MAPKAPK2,MDK,MYD88,NCF1,NFKB1,NFKBIA,PTGER2,PTGER4,SOCS1,TLR2,TNF,TNFRSF1A,TNFRSF1B,TP53,ZFP36
Inflammatory Disease	inflammatory disorder of mice	1.87E-06	82	ARG2,BCL3,BID,BTK,CASP3,CCL2,CCL22,CCL5,CCR1,CD40,CD69,CD80,CDKN1A,CFB,CFLAR,CIITA,CSF2,CSF3,CXCR4,CYLD,DOK2,DUSP1,EBI3,FAS,FOS,GADD45A,GPI,HCK,ICAM1,IL10,IL12B,IL15,IL1A,IL1B,IL1R1,IL1RN,IL6,IL6R,IL7,ITGA5,LTA,LTBR,MAP1LC3B,MAPKAPK2,MBP,MDK,MFGE8,MYD88,NCF1,NFE2L1,NFE2L2,NFKB1,NFKB2,NFKBIA,NFKBIB,NOS2,PIK3R1,PLAT,PSEN1,PSEN2,PTAFR,PTEN,PTGER2,PTGER4,PTGS2,SMAD3,SOCS1,SPRED1,STAT3,STAT5A,STK36,TA…
Hematological System Development and Function	hematological process	1.95E-06	159	ABL1,ADM,AFF1,AKT2,ARRB1,BAD,BATF,BCL10,BCL2A1,BCL3,BID,BTK,CASP3,CCL22,CCL4,CCL5,CCR1,CD40,CD69,CD80,CD83,CD9,CDKN1A,CEBPA,CEBPD,CFLAR,CIITA,CREB1,CSF2,CSF3,CSK,CXCR4,CYLD,DDIT3,DEF6,DOK2,DUSP1,EBI3,EBP,EDN1,EIF2AK4,EPAS1,ETS2,EZH2,F3,F5,FADD,FAS,FOS,GNAS,GPI,GPR132,GRB2,HDAC5,HDAC7,HHEX,HIF1A,HMOX1,HPS4,HPS6,ICAM1,ID2,IER3,IFNAR2,IL10,IL12B,IL15,IL1A,IL1B,IL1R1,IL1RN,IL6,IL6R,IL7,IL8,INHBA,IRF8…
Connective Tissue Disorders	polyarthritis of mice	2.00E-06	18	CD69,CSF3,DUSP1,FAS,IL12B,IL1A,IL1B,IL1RN,IL6,MAPKAPK2,NFKB1,NFKBIA,PTGER2,PTGER4,TLR2,TNF,TNFRSF1A,TP53
Inflammatory Disease	polyarthritis of mice	2.00E-06	18	CD69,CSF3,DUSP1,FAS,IL12B,IL1A,IL1B,IL1RN,IL6,MAPKAPK2,NFKB1,NFKBIA,PTGER2,PTGER4,TLR2,TNF,TNFRSF1A,TP53
Skeletal and Muscular Disorders	polyarthritis of mice	2.00E-06	18	CD69,CSF3,DUSP1,FAS,IL12B,IL1A,IL1B,IL1RN,IL6,MAPKAPK2,NFKB1,NFKBIA,PTGER2,PTGER4,TLR2,TNF,TNFRSF1A,TP53
Hematological System Development and Function	development of lymphocytes	2.04E-06	113	ABL1,AFF1,AKT2,ARRB1,BAD,BATF,BCL10,BCL2A1,BCL3,BID,BTK,CASP3,CCL22,CCL4,CCL5,CD40,CD69,CD80,CD83,CD9,CDKN1A,CEBPA,CFLAR,CIITA,CREB1,CSF2,CSK,CXCR4,CYLD,DEF6,DOK2,EBI3,EIF2AK4,ETS2,EZH2,F5,FADD,FAS,FOS,GNAS,GPR132,GRB2,HIF1A,ICAM1,ID2,IER3,IFNAR2,IL10,IL12B,IL15,IL1A,IL1B,IL1R1,IL1RN,IL6,IL6R,IL7,INHBA,IRF8,JMJD6,JUN,JUNB,KLF13,LIG3,LIG4,LTA,LTBR,MAP2K4,MAPK14,MBP,MDM2,MYD88,NBN,NFATC1,NFATC3,NFE…
Cellular Development	development of lymphocytes	2.04E-06	113	ABL1,AFF1,AKT2,ARRB1,BAD,BATF,BCL10,BCL2A1,BCL3,BID,BTK,CASP3,CCL22,CCL4,CCL5,CD40,CD69,CD80,CD83,CD9,CDKN1A,CEBPA,CFLAR,CIITA,CREB1,CSF2,CSK,CXCR4,CYLD,DEF6,DOK2,EBI3,EIF2AK4,ETS2,EZH2,F5,FADD,FAS,FOS,GNAS,GPR132,GRB2,HIF1A,ICAM1,ID2,IER3,IFNAR2,IL10,IL12B,IL15,IL1A,IL1B,IL1R1,IL1RN,IL6,IL6R,IL7,INHBA,IRF8,JMJD6,JUN,JUNB,KLF13,LIG3,LIG4,LTA,LTBR,MAP2K4,MAPK14,MBP,MDM2,MYD88,NBN,NFATC1,NFATC3,NFE…
Hematopoiesis	development of lymphocytes	2.04E-06	113	ABL1,AFF1,AKT2,ARRB1,BAD,BATF,BCL10,BCL2A1,BCL3,BID,BTK,CASP3,CCL22,CCL4,CCL5,CD40,CD69,CD80,CD83,CD9,CDKN1A,CEBPA,CFLAR,CIITA,CREB1,CSF2,CSK,CXCR4,CYLD,DEF6,DOK2,EBI3,EIF2AK4,ETS2,EZH2,F5,FADD,FAS,FOS,GNAS,GPR132,GRB2,HIF1A,ICAM1,ID2,IER3,IFNAR2,IL10,IL12B,IL15,IL1A,IL1B,IL1R1,IL1RN,IL6,IL6R,IL7,INHBA,IRF8,JMJD6,JUN,JUNB,KLF13,LIG3,LIG4,LTA,LTBR,MAP2K4,MAPK14,MBP,MDM2,MYD88,NBN,NFATC1,NFATC3,NFE…
Connective Tissue Disorders	rheumatic disease of rodents	2.14E-06	39	CCL2,CCL5,CD40,CD69,CDKN1A,CFB,CIITA,CSF2,CSF3,DUSP1,FAS,FOS,GPI,IL10,IL12B,IL15,IL1A,IL1B,IL1R1,IL1RN,IL6,IL6R,IL7,LTBR,MAPKAPK2,MDK,MYD88,NCF1,NFKB1,NFKBIA,PTGER2,PTGER4,SOCS1,TLR2,TNF,TNFRSF1A,TNFRSF1B,TP53,ZFP36
Inflammatory Disease	rheumatic disease of rodents	2.14E-06	39	CCL2,CCL5,CD40,CD69,CDKN1A,CFB,CIITA,CSF2,CSF3,DUSP1,FAS,FOS,GPI,IL10,IL12B,IL15,IL1A,IL1B,IL1R1,IL1RN,IL6,IL6R,IL7,LTBR,MAPKAPK2,MDK,MYD88,NCF1,NFKB1,NFKBIA,PTGER2,PTGER4,SOCS1,TLR2,TNF,TNFRSF1A,TNFRSF1B,TP53,ZFP36
Skeletal and Muscular Disorders	rheumatic disease of rodents	2.14E-06	39	CCL2,CCL5,CD40,CD69,CDKN1A,CFB,CIITA,CSF2,CSF3,DUSP1,FAS,FOS,GPI,IL10,IL12B,IL15,IL1A,IL1B,IL1R1,IL1RN,IL6,IL6R,IL7,LTBR,MAPKAPK2,MDK,MYD88,NCF1,NFKB1,NFKBIA,PTGER2,PTGER4,SOCS1,TLR2,TNF,TNFRSF1A,TNFRSF1B,TP53,ZFP36
Cell Death	cell death of breast cell lines	2.21E-06	20	AKT2,BAD,BCL2A1,BID,CDKN1A,CEBPD,FAS,FOS,IL1A,ITGA5,JUN,MAPK14,NFKBIA,NGF,ORC2,SGK1,TIMP1,TNF,TP53,UBE2B
Hematological System Development and Function	hematopoiesis	2.32E-06	141	ABL1,ADM,AFF1,AKT2,ARRB1,BAD,BATF,BCL10,BCL2A1,BCL3,BID,BTK,CASP3,CCL22,CCL4,CCL5,CCR1,CD40,CD69,CD80,CD83,CD9,CDKN1A,CEBPA,CEBPD,CFLAR,CIITA,CREB1,CSF2,CSF3,CSK,CXCR4,CYLD,DEF6,DOK2,EBI3,EBP,EIF2AK4,EPAS1,ETS2,EZH2,F5,FADD,FAS,FOS,GNAS,GPR132,GRB2,HDAC5,HDAC7,HHEX,HIF1A,ICAM1,ID2,IER3,IFNAR2,IL10,IL12B,IL15,IL1A,IL1B,IL1R1,IL1RN,IL6,IL6R,IL7,INHBA,IRF8,JAG1,JMJD6,JUN,JUNB,KLF11,KLF13,LIG3,LIG4,L…
Hematopoiesis	hematopoiesis	2.32E-06	141	ABL1,ADM,AFF1,AKT2,ARRB1,BAD,BATF,BCL10,BCL2A1,BCL3,BID,BTK,CASP3,CCL22,CCL4,CCL5,CCR1,CD40,CD69,CD80,CD83,CD9,CDKN1A,CEBPA,CEBPD,CFLAR,CIITA,CREB1,CSF2,CSF3,CSK,CXCR4,CYLD,DEF6,DOK2,EBI3,EBP,EIF2AK4,EPAS1,ETS2,EZH2,F5,FADD,FAS,FOS,GNAS,GPR132,GRB2,HDAC5,HDAC7,HHEX,HIF1A,ICAM1,ID2,IER3,IFNAR2,IL10,IL12B,IL15,IL1A,IL1B,IL1R1,IL1RN,IL6,IL6R,IL7,INHBA,IRF8,JAG1,JMJD6,JUN,JUNB,KLF11,KLF13,LIG3,LIG4,L…
Connective Tissue Disorders	arthritis of rodents	2.32E-06	37	CCL2,CCL5,CD40,CD69,CDKN1A,CFB,CIITA,CSF3,DUSP1,FAS,FOS,GPI,IL10,IL12B,IL15,IL1A,IL1B,IL1R1,IL1RN,IL6,IL6R,IL7,LTBR,MAPKAPK2,MDK,MYD88,NCF1,NFKB1,NFKBIA,PTGER2,PTGER4,TLR2,TNF,TNFRSF1A,TNFRSF1B,TP53,ZFP36
Inflammatory Disease	arthritis of rodents	2.32E-06	37	CCL2,CCL5,CD40,CD69,CDKN1A,CFB,CIITA,CSF3,DUSP1,FAS,FOS,GPI,IL10,IL12B,IL15,IL1A,IL1B,IL1R1,IL1RN,IL6,IL6R,IL7,LTBR,MAPKAPK2,MDK,MYD88,NCF1,NFKB1,NFKBIA,PTGER2,PTGER4,TLR2,TNF,TNFRSF1A,TNFRSF1B,TP53,ZFP36
Skeletal and Muscular Disorders	arthritis of rodents	2.32E-06	37	CCL2,CCL5,CD40,CD69,CDKN1A,CFB,CIITA,CSF3,DUSP1,FAS,FOS,GPI,IL10,IL12B,IL15,IL1A,IL1B,IL1R1,IL1RN,IL6,IL6R,IL7,LTBR,MAPKAPK2,MDK,MYD88,NCF1,NFKB1,NFKBIA,PTGER2,PTGER4,TLR2,TNF,TNFRSF1A,TNFRSF1B,TP53,ZFP36
Cell Death	delay in cell death of normal cells	2.36E-06	15	CASP2,CASP3,CD40,CSF2,CSF3,FAS,IL6,IL7,IL8,LTBR,MAPK14,MYD88,NGF,PLAT,TP53
Cell Death	apoptosis of antigen presenting cells	2.38E-06	29	BIRC3,CASP2,CASP3,CASP4,CD40,CDKN1A,CFLAR,CSF2,DDIT3,FAS,GPR132,HIF1A,IL10,IL15,IL1B,MAP2K3,MAPK14,MCL1,NFKB1,NFKBIA,NGF,PTEN,PTGER4,SOD2,STAT3,TNF,TNFRSF1A,TNFRSF1B,TP53
Connective Tissue Disorders	experimentally-induced arthritis	2.39E-06	26	CCL4,CCR1,CD69,CFB,CSF3,DUSP1,FAS,IL10,IL12B,IL15,IL1B,IL1R1,IL1RN,IL6,MAPKAPK2,MDK,MYD88,NFKB1,NFKBIA,PTGER2,PTGER4,STAT3,TLR2,TNF,TNFRSF1A,TP53
Inflammatory Disease	experimentally-induced arthritis	2.39E-06	26	CCL4,CCR1,CD69,CFB,CSF3,DUSP1,FAS,IL10,IL12B,IL15,IL1B,IL1R1,IL1RN,IL6,MAPKAPK2,MDK,MYD88,NFKB1,NFKBIA,PTGER2,PTGER4,STAT3,TLR2,TNF,TNFRSF1A,TP53
Skeletal and Muscular Disorders	experimentally-induced arthritis	2.39E-06	26	CCL4,CCR1,CD69,CFB,CSF3,DUSP1,FAS,IL10,IL12B,IL15,IL1B,IL1R1,IL1RN,IL6,MAPKAPK2,MDK,MYD88,NFKB1,NFKBIA,PTGER2,PTGER4,STAT3,TLR2,TNF,TNFRSF1A,TP53
Cell Death	apoptosis of leukocyte cell lines	2.40E-06	50	ABL1,BAD,BAG3,BCL3,BID,BIRC3,CASP2,CASP3,CCL5,CD40,CDKN1A,CFLAR,CSF2,CSF3,DDIT3,FADD,FAIM,FAS,FIP1L1,GADD45B,GGT1,IL10,IL15,IL6,IL7,INHBA,ITGA5,MAX,MCL1,MDM2,NBN,NFKB1,NFKB2,NFKBIA,NGF,NOS2,NR4A1,PIM1,PRDM1,PRKCD,PTPN6,SH3GLB1,SOCS1,STAT5A,TNF,TNFRSF1A,TNFRSF1B,TP53,TRIB2,YY1
Cell Death	apoptosis of blood cells	2.48E-06	83	ABL1,ARRB1,BCL10,BCL2A1,BCL3,BID,BIRC3,BTK,CASP2,CASP3,CASP4,CCL4,CCL5,CD40,CD69,CD9,CDKN1A,CFLAR,CIITA,CSF2,CSF3,CXCL2,CXCR4,DDIT3,DNASE2,EBAG9,ETS2,FADD,FAS,FOS,GADD45B,GNAS,GPR132,HIF1A,IER3,IL10,IL15,IL1B,IL1RN,IL6,IL6R,IL7,IL8,IRF8,JUN,KLF13,LTBR,MAP2K3,MAP2K4,MAPK14,MCL1,MDM2,NAMPT,NFATC1,NFE2L2,NFKB1,NFKB2,NFKBIA,NFKBIB,NGF,NR3C1,NR4A1,PIK3R1,PIM1,PRELID1,PRKCD,PTEN,PTGER4,RCAN1,SKIL,SMAD3…
Hematological System Development and Function	development of blood cells	2.57E-06	120	ABL1,ADM,AFF1,AKT2,ARRB1,BAD,BATF,BCL10,BCL2A1,BCL3,BID,BTK,CASP3,CCL22,CCL4,CCL5,CD40,CD69,CD80,CD83,CD9,CDKN1A,CEBPA,CFLAR,CIITA,CREB1,CSF2,CSF3,CSK,CXCR4,CYLD,DEF6,DOK2,EBI3,EIF2AK4,ETS2,EZH2,F5,FADD,FAS,FOS,GNAS,GPR132,GRB2,HIF1A,ICAM1,ID2,IER3,IFNAR2,IL10,IL12B,IL15,IL1A,IL1B,IL1R1,IL1RN,IL6,IL6R,IL7,INHBA,IRF8,JMJD6,JUN,JUNB,KLF13,LIG3,LIG4,LTA,LTBR,MAEA,MAP2K4,MAPK14,MBP,MDM2,MYD88,NBN,NFA…
Cellular Development	development of blood cells	2.57E-06	120	ABL1,ADM,AFF1,AKT2,ARRB1,BAD,BATF,BCL10,BCL2A1,BCL3,BID,BTK,CASP3,CCL22,CCL4,CCL5,CD40,CD69,CD80,CD83,CD9,CDKN1A,CEBPA,CFLAR,CIITA,CREB1,CSF2,CSF3,CSK,CXCR4,CYLD,DEF6,DOK2,EBI3,EIF2AK4,ETS2,EZH2,F5,FADD,FAS,FOS,GNAS,GPR132,GRB2,HIF1A,ICAM1,ID2,IER3,IFNAR2,IL10,IL12B,IL15,IL1A,IL1B,IL1R1,IL1RN,IL6,IL6R,IL7,INHBA,IRF8,JMJD6,JUN,JUNB,KLF13,LIG3,LIG4,LTA,LTBR,MAEA,MAP2K4,MAPK14,MBP,MDM2,MYD88,NBN,NFA…
Hematopoiesis	development of blood cells	2.57E-06	120	ABL1,ADM,AFF1,AKT2,ARRB1,BAD,BATF,BCL10,BCL2A1,BCL3,BID,BTK,CASP3,CCL22,CCL4,CCL5,CD40,CD69,CD80,CD83,CD9,CDKN1A,CEBPA,CFLAR,CIITA,CREB1,CSF2,CSF3,CSK,CXCR4,CYLD,DEF6,DOK2,EBI3,EIF2AK4,ETS2,EZH2,F5,FADD,FAS,FOS,GNAS,GPR132,GRB2,HIF1A,ICAM1,ID2,IER3,IFNAR2,IL10,IL12B,IL15,IL1A,IL1B,IL1R1,IL1RN,IL6,IL6R,IL7,INHBA,IRF8,JMJD6,JUN,JUNB,KLF13,LIG3,LIG4,LTA,LTBR,MAEA,MAP2K4,MAPK14,MBP,MDM2,MYD88,NBN,NFA…
Hematological System Development and Function	T cell homeostasis	2.63E-06	106	ABL1,AFF1,AKT2,ARRB1,BAD,BATF,BCL10,BCL2A1,BCL3,BID,CASP3,CCL22,CCL4,CCL5,CD40,CD80,CD83,CD9,CDKN1A,CEBPA,CFLAR,CIITA,CREB1,CSF2,CSK,CXCR4,CYLD,DEF6,DOK2,EBI3,EIF2AK4,ETS2,F5,FADD,FAS,FOS,GNAS,GPR132,GRB2,ICAM1,ID2,IER3,IFNAR2,IL10,IL12B,IL15,IL1A,IL1B,IL1R1,IL1RN,IL6,IL6R,IL7,INHBA,IRF8,JMJD6,JUN,JUNB,KLF13,LIG3,LIG4,LTA,MAP2K4,MAPK14,MBP,MDM2,MYD88,NBN,NFATC1,NFATC3,NFE2L2,NFKB1,NFKBIA,NFKBID,N…
Cell-mediated Immune Response	T cell homeostasis	2.63E-06	106	ABL1,AFF1,AKT2,ARRB1,BAD,BATF,BCL10,BCL2A1,BCL3,BID,CASP3,CCL22,CCL4,CCL5,CD40,CD80,CD83,CD9,CDKN1A,CEBPA,CFLAR,CIITA,CREB1,CSF2,CSK,CXCR4,CYLD,DEF6,DOK2,EBI3,EIF2AK4,ETS2,F5,FADD,FAS,FOS,GNAS,GPR132,GRB2,ICAM1,ID2,IER3,IFNAR2,IL10,IL12B,IL15,IL1A,IL1B,IL1R1,IL1RN,IL6,IL6R,IL7,INHBA,IRF8,JMJD6,JUN,JUNB,KLF13,LIG3,LIG4,LTA,MAP2K4,MAPK14,MBP,MDM2,MYD88,NBN,NFATC1,NFATC3,NFE2L2,NFKB1,NFKBIA,NFKBID,N…
Cellular Function and Maintenance	T cell homeostasis	2.63E-06	106	ABL1,AFF1,AKT2,ARRB1,BAD,BATF,BCL10,BCL2A1,BCL3,BID,CASP3,CCL22,CCL4,CCL5,CD40,CD80,CD83,CD9,CDKN1A,CEBPA,CFLAR,CIITA,CREB1,CSF2,CSK,CXCR4,CYLD,DEF6,DOK2,EBI3,EIF2AK4,ETS2,F5,FADD,FAS,FOS,GNAS,GPR132,GRB2,ICAM1,ID2,IER3,IFNAR2,IL10,IL12B,IL15,IL1A,IL1B,IL1R1,IL1RN,IL6,IL6R,IL7,INHBA,IRF8,JMJD6,JUN,JUNB,KLF13,LIG3,LIG4,LTA,MAP2K4,MAPK14,MBP,MDM2,MYD88,NBN,NFATC1,NFATC3,NFE2L2,NFKB1,NFKBIA,NFKBID,N…
Gene Expression	binding of NFkB binding site	2.94E-06	30	AKT2,CD40,CSF2,FAS,FOS,GLRX,IER3,IL10,IL15,IL1A,IL1B,IL8,JUN,LTBR,NFKB1,NFKB2,NFKBIA,NFKBID,NFKBIZ,NGF,NOS2,NR3C1,PRKCD,PTAFR,RELB,SOD2,TNF,TNFRSF1A,TNFRSF1B,TP53
Cell Cycle	cell cycle progression	3.03E-06	157	ABL1,ADM,ADORA2B,AHR,AKAP8,ARID1A,ARRB1,ATF3,ATR (includes EG:545),AURKA,BAD,BCL2A1,BTG3,CAMK2N1,CASP2,CASP3,CCNE1,CCNE2,CCNG1,CD40,CDC123,CDKN1A,CEBPA,CHFR,CITED2,COMMD5,CREB1,CSF2,CSF3,CSNK1A1,CSNK1D,CSNK2B,CUL2,CXCL10,CYLD,CYR61,DBF4,DMTF1,DUSP1,E4F1,ECT2,EDN1,ERRFI1,EZH2,FAS,FNTB,FOS,FOSL1,FOSL2,GAB1,GADD45A,GADD45B,GNAI3,GPI,GPS2,GRB2,HDAC3,HHEX,HIF1A,HMOX1,ID2,IER3,IL12B,IL1A,IL1B,IL6,IL7,I…
Cell Death	cell death of macrophages	3.14E-06	27	BIRC3,CASP2,CASP3,CASP4,CD40,CDKN1A,CFLAR,CSF2,DDIT3,GPR132,HIF1A,IL1B,MAP2K3,MAPK14,MCL1,MYD88,NFKBIA,NGF,NR4A1,PTEN,SOD2,STAT3,TLR2,TNF,TNFRSF1A,TNFRSF1B,TP53
Hematological System Development and Function	T cell development	3.17E-06	105	ABL1,AFF1,AKT2,ARRB1,BAD,BATF,BCL10,BCL2A1,BCL3,BID,CASP3,CCL22,CCL4,CCL5,CD40,CD80,CD83,CD9,CDKN1A,CEBPA,CFLAR,CIITA,CREB1,CSF2,CSK,CXCR4,CYLD,DEF6,DOK2,EBI3,EIF2AK4,ETS2,F5,FADD,FAS,FOS,GNAS,GPR132,GRB2,ICAM1,ID2,IER3,IFNAR2,IL10,IL12B,IL15,IL1A,IL1B,IL1R1,IL1RN,IL6,IL6R,IL7,INHBA,IRF8,JMJD6,JUN,JUNB,KLF13,LIG3,LIG4,LTA,MAP2K4,MAPK14,MBP,MDM2,MYD88,NBN,NFATC1,NFATC3,NFE2L2,NFKB1,NFKBIA,NFKBID,N…
Cellular Development	T cell development	3.17E-06	105	ABL1,AFF1,AKT2,ARRB1,BAD,BATF,BCL10,BCL2A1,BCL3,BID,CASP3,CCL22,CCL4,CCL5,CD40,CD80,CD83,CD9,CDKN1A,CEBPA,CFLAR,CIITA,CREB1,CSF2,CSK,CXCR4,CYLD,DEF6,DOK2,EBI3,EIF2AK4,ETS2,F5,FADD,FAS,FOS,GNAS,GPR132,GRB2,ICAM1,ID2,IER3,IFNAR2,IL10,IL12B,IL15,IL1A,IL1B,IL1R1,IL1RN,IL6,IL6R,IL7,INHBA,IRF8,JMJD6,JUN,JUNB,KLF13,LIG3,LIG4,LTA,MAP2K4,MAPK14,MBP,MDM2,MYD88,NBN,NFATC1,NFATC3,NFE2L2,NFKB1,NFKBIA,NFKBID,N…
Hematopoiesis	T cell development	3.17E-06	105	ABL1,AFF1,AKT2,ARRB1,BAD,BATF,BCL10,BCL2A1,BCL3,BID,CASP3,CCL22,CCL4,CCL5,CD40,CD80,CD83,CD9,CDKN1A,CEBPA,CFLAR,CIITA,CREB1,CSF2,CSK,CXCR4,CYLD,DEF6,DOK2,EBI3,EIF2AK4,ETS2,F5,FADD,FAS,FOS,GNAS,GPR132,GRB2,ICAM1,ID2,IER3,IFNAR2,IL10,IL12B,IL15,IL1A,IL1B,IL1R1,IL1RN,IL6,IL6R,IL7,INHBA,IRF8,JMJD6,JUN,JUNB,KLF13,LIG3,LIG4,LTA,MAP2K4,MAPK14,MBP,MDM2,MYD88,NBN,NFATC1,NFATC3,NFE2L2,NFKB1,NFKBIA,NFKBID,N…
Cell-mediated Immune Response	T cell development	3.17E-06	105	ABL1,AFF1,AKT2,ARRB1,BAD,BATF,BCL10,BCL2A1,BCL3,BID,CASP3,CCL22,CCL4,CCL5,CD40,CD80,CD83,CD9,CDKN1A,CEBPA,CFLAR,CIITA,CREB1,CSF2,CSK,CXCR4,CYLD,DEF6,DOK2,EBI3,EIF2AK4,ETS2,F5,FADD,FAS,FOS,GNAS,GPR132,GRB2,ICAM1,ID2,IER3,IFNAR2,IL10,IL12B,IL15,IL1A,IL1B,IL1R1,IL1RN,IL6,IL6R,IL7,INHBA,IRF8,JMJD6,JUN,JUNB,KLF13,LIG3,LIG4,LTA,MAP2K4,MAPK14,MBP,MDM2,MYD88,NBN,NFATC1,NFATC3,NFE2L2,NFKB1,NFKBIA,NFKBID,N…
Cellular Function and Maintenance	T cell development	3.17E-06	105	ABL1,AFF1,AKT2,ARRB1,BAD,BATF,BCL10,BCL2A1,BCL3,BID,CASP3,CCL22,CCL4,CCL5,CD40,CD80,CD83,CD9,CDKN1A,CEBPA,CFLAR,CIITA,CREB1,CSF2,CSK,CXCR4,CYLD,DEF6,DOK2,EBI3,EIF2AK4,ETS2,F5,FADD,FAS,FOS,GNAS,GPR132,GRB2,ICAM1,ID2,IER3,IFNAR2,IL10,IL12B,IL15,IL1A,IL1B,IL1R1,IL1RN,IL6,IL6R,IL7,INHBA,IRF8,JMJD6,JUN,JUNB,KLF13,LIG3,LIG4,LTA,MAP2K4,MAPK14,MBP,MDM2,MYD88,NBN,NFATC1,NFATC3,NFE2L2,NFKB1,NFKBIA,NFKBID,N…
Hematological Disease	leukocytosis of mammalia	3.38E-06	17	CSF3,CXCR4,IL10,IL1RN,IL6,IL8,LTA,LTBR,MYD88,NFKB1,NFKBIA,NFKBIB,PSEN1,PSEN2,SMAD3,STAT3,TLR2
Organismal Injury and Abnormalities	leukocytosis of mammalia	3.38E-06	17	CSF3,CXCR4,IL10,IL1RN,IL6,IL8,LTA,LTBR,MYD88,NFKB1,NFKBIA,NFKBIB,PSEN1,PSEN2,SMAD3,STAT3,TLR2
Hematological System Development and Function	quantity of leukocytes	3.53E-06	103	ABL1,AFF1,AHR,BAD,BATF,BCL10,BCL2A1,BTK,CCL2,CCL22,CCL5,CD40,CD69,CD72,CD80,CD83,CDKN1A,CEBPA,CFLAR,CHST2,CIITA,CISH,CREB1,CSF2,CSF3,CXCL10,CXCL2,CXCR4,CYLD,DEF6,DOK2,EBI3,FADD,FAS,FES,GJA1,GPR132,GSTP1,HIF1A,ICAM1,ID2,IL10,IL12B,IL15,IL1A,IL1B,IL6,IL7,IL8,INHBA,IRF8,JARID2,LTA,LTBR,MAEA,MAPKAPK2,MDK,MDM2,MEN1,MYD88,NFATC1,NFATC3,NFKB1,NFKB2,NFKBIA,NGF,NOS2,NOTCH4,NR3C1,NR4A1,PDE4B,PIK3R1,PIM1,PL…
Tissue Morphology	quantity of leukocytes	3.53E-06	103	ABL1,AFF1,AHR,BAD,BATF,BCL10,BCL2A1,BTK,CCL2,CCL22,CCL5,CD40,CD69,CD72,CD80,CD83,CDKN1A,CEBPA,CFLAR,CHST2,CIITA,CISH,CREB1,CSF2,CSF3,CXCL10,CXCL2,CXCR4,CYLD,DEF6,DOK2,EBI3,FADD,FAS,FES,GJA1,GPR132,GSTP1,HIF1A,ICAM1,ID2,IL10,IL12B,IL15,IL1A,IL1B,IL6,IL7,IL8,INHBA,IRF8,JARID2,LTA,LTBR,MAEA,MAPKAPK2,MDK,MDM2,MEN1,MYD88,NFATC1,NFATC3,NFKB1,NFKB2,NFKBIA,NGF,NOS2,NOTCH4,NR3C1,NR4A1,PDE4B,PIK3R1,PIM1,PL…
Cell Death	apoptosis of breast cell lines	3.65E-06	18	AKT2,BAD,BID,CDKN1A,CEBPD,FAS,FOS,IL1A,ITGA5,JUN,MAPK14,NFKBIA,NGF,ORC2,SGK1,TIMP1,TNF,TP53
Connective Tissue Disorders	polyarthritis	3.76E-06	19	CD69,CSF3,DUSP1,FAS,IL10,IL12B,IL1A,IL1B,IL1RN,IL6,MAPKAPK2,NFKB1,NFKBIA,PTGER2,PTGER4,TLR2,TNF,TNFRSF1A,TP53
Inflammatory Disease	polyarthritis	3.76E-06	19	CD69,CSF3,DUSP1,FAS,IL10,IL12B,IL1A,IL1B,IL1RN,IL6,MAPKAPK2,NFKB1,NFKBIA,PTGER2,PTGER4,TLR2,TNF,TNFRSF1A,TP53
Skeletal and Muscular Disorders	polyarthritis	3.76E-06	19	CD69,CSF3,DUSP1,FAS,IL10,IL12B,IL1A,IL1B,IL1RN,IL6,MAPKAPK2,NFKB1,NFKBIA,PTGER2,PTGER4,TLR2,TNF,TNFRSF1A,TP53
Cellular Growth and Proliferation	formation of mononuclear leukocytes	3.86E-06	12	FAS,IL10,IL15,IL6,IL7,INHBA,PIM1,PTEN,SMAD3,TCF3,VEGFA,XBP1
Cell Death	cell death of blood cells	3.90E-06	90	ABL1,ARRB1,BAD,BCL10,BCL2A1,BCL3,BID,BIRC3,BTK,CASP2,CASP3,CASP4,CCL4,CCL5,CD40,CD69,CD9,CDKN1A,CFLAR,CIITA,CSF2,CSF3,CXCL2,CXCR4,DDIT3,DEF6,DNASE2,EBAG9,ETS2,FADD,FAS,FOS,GADD45B,GNAS,GPR132,HIF1A,IER3,IL10,IL15,IL1B,IL1RN,IL6,IL6R,IL7,IL8,IRF8,JUN,KLF13,LTBR,MAP2K3,MAP2K4,MAPK14,MCL1,MDM2,MYD88,NAMPT,NFATC1,NFE2L2,NFKB1,NFKB2,NFKBIA,NFKBIB,NGF,NR3C1,NR4A1,PIK3R1,PIM1,PRDM1,PRELID1,PRKCD,PTEN,PT…
Cellular Function and Maintenance	Lymphocyte homeostasis	4.20E-06	107	ABL1,AFF1,AKT2,ARRB1,BAD,BATF,BCL10,BCL2A1,BCL3,BID,CASP3,CCL22,CCL4,CCL5,CD40,CD80,CD83,CD9,CDKN1A,CEBPA,CFLAR,CIITA,CREB1,CSF2,CSK,CXCR4,CYLD,DEF6,DOK2,EBI3,EIF2AK4,ETS2,F5,FADD,FAS,FOS,GNAS,GPR132,GRB2,ICAM1,ID2,IER3,IFNAR2,IL10,IL12B,IL15,IL1A,IL1B,IL1R1,IL1RN,IL6,IL6R,IL7,INHBA,IRF8,JMJD6,JUN,JUNB,KLF13,LIG3,LIG4,LTA,LTBR,MAP2K4,MAPK14,MBP,MDM2,MYD88,NBN,NFATC1,NFATC3,NFE2L2,NFKB1,NFKBIA,NFK…
Cellular Development	developmental process of lymphocytes	4.44E-06	121	ABL1,AFF1,AKT2,ARRB1,BAD,BATF,BCL10,BCL2A1,BCL3,BID,BTK,CASP3,CCL22,CCL4,CCL5,CD40,CD69,CD72,CD80,CD83,CD9,CDKN1A,CEBPA,CFLAR,CIITA,CREB1,CSF2,CSK,CXCR4,CYLD,DEF6,DOK2,EBI3,EIF2AK4,ETS2,EZH2,F5,FADD,FAS,FOS,GNAS,GPR132,GRB2,HDAC5,HDAC7,HIF1A,ICAM1,ID2,IER3,IFNAR2,IL10,IL12B,IL15,IL17D,IL1A,IL1B,IL1R1,IL1RN,IL6,IL6R,IL7,INHBA,IRF8,ITGA5,JMJD6,JUN,JUNB,KLF13,LIG3,LIG4,LTA,LTBR,MAP2K4,MAPK14,MBP,MDM…
Hematological System Development and Function	recruitment of mononuclear leukocytes	4.51E-06	24	CCL2,CCL20,CCL22,CCL4,CCL5,CCR1,CD40,CSF2,CSF3,CXCL10,CXCR4,ICAM1,IL10,IL15,IL1B,IL1R1,IL6,IL6R,IL8,ITGAE,MYD88,STAT5A,TNF,VCAM1
Cell-To-Cell Signaling and Interaction	recruitment of mononuclear leukocytes	4.51E-06	24	CCL2,CCL20,CCL22,CCL4,CCL5,CCR1,CD40,CSF2,CSF3,CXCL10,CXCR4,ICAM1,IL10,IL15,IL1B,IL1R1,IL6,IL6R,IL8,ITGAE,MYD88,STAT5A,TNF,VCAM1
Immune Cell Trafficking	recruitment of mononuclear leukocytes	4.51E-06	24	CCL2,CCL20,CCL22,CCL4,CCL5,CCR1,CD40,CSF2,CSF3,CXCL10,CXCR4,ICAM1,IL10,IL15,IL1B,IL1R1,IL6,IL6R,IL8,ITGAE,MYD88,STAT5A,TNF,VCAM1
Cell Death	cell death of hepatocytes	4.60E-06	27	ADRBK1,AHR,BID,CASP3,CD40,CDKN1A,CTSB,DDIT3,FADD,FAS,FOS,GADD45B,HMOX1,IL6,JUN,MED1,MYD88,NCF1,NOS2,PIK3R1,PTPN1,SOD2,TNF,TNFRSF1A,TNFRSF1B,TP53,XBP1
Cell Cycle	interphase of cell lines	4.81E-06	82	ABL1,AHR,ARRB1,ATF2,ATR (includes EG:545),BAD,BCL3,BID,BTG2,CAMK2N1,CCNE1,CCNG1,CD40,CDKN1A,CEBPA,CEBPD,CSF2,CSF3,CSNK2B,CYR61,DARS,DDIT3,DMTF1,DUSP1,DYRK1B,E2F6,E4F1,FADD,FOS,GADD45A,GJA1,GPI,GPS2,GTF2I,HAS2,HES1,HMOX1,IL1A,IL1B,IL6,ILKAP,INHBA,INSR,ITGA5,ITGAV,JUN,KDM5B,LMNA,MAP2K3,MAP2K7,MAP3K8,MAPK14,MDM2,MEN1,MLL5,NASP,NGF,NR3C1,ORC2,PIM1,PRKCD,PRNP,PSEN1,PSEN2,PTEN,PURA,RASSF1,RBBP8,SIRT1,S…
Cell Death	apoptosis of liver cells	4.88E-06	29	ADRBK1,AHR,ARF6,BID,CASP3,CD40,CDKN1A,CTSB,FAS,GADD45B,IL6,ITGAV,JUN,MAP2K4,MAPK14,MYD88,NCF1,NGF,PTGS2,PTPN1,SOD2,TIMP1,TNF,TNFRSF1A,TNFRSF1B,TNIP1,TP53,TRADD,XBP1
Cellular Growth and Proliferation	arrest in growth of eukaryotic cells	5.25E-06	40	ABL1,BTG2,CCNE1,CD40,CDKN1A,CEBPA,DMTF1,EZH2,FOS,FOSL1,GTF2I,HIF1A,HMOX1,IL10,IL1B,IL1R1,IL6,INHBA,IRF8,JUN,KCTD11,LMNA,MAP2K3,MDM2,NFKBIA,NGF,NUPR1,PPP1CC,PTEN,RASSF5,SIRT1,SMARCA4,SOCS1,STAT3,TAF7,TCF3,TGFBR2,TNF,TP53,ZNF148
Cell Cycle	cell division process	5.35E-06	231	ABL1,ADM,ADORA2B,AHR,AKAP8,ANAPC4,ARID1A,ARRB1,ASCL2,ASXL1,ATF2,ATF3,ATR (includes EG:545),AURKA,BABAM1,BAD,BCL2A1,BCL3,BID,BTG2,BTG3,BTK,C13orf15,CAMK2N1,CASP2,CASP3,CCNE1,CCNE2,CCNG1,CD40,CD80,CDC123,CDC5L,CDK3,CDKN1A,CEBPA,CEBPD,CHFR,CITED2,COMMD5,CREB1,CSF2,CSF3,CSNK1A1,CSNK1D,CSNK2B,CTCF,CUL2,CXCL10,CYLD,CYR61,DARS,DBF4,DDIT3,DMTF1,DNAJC2,DUSP1,DYRK1B,E2F6,E4F1,ECT2,EDN1,ERCC6L,ERRFI1,EZH2,F…
Connective Tissue Disorders	collagen-induced arthritis of mice	6.19E-06	17	CD69,CSF3,DUSP1,FAS,IL12B,IL1B,IL1RN,IL6,MAPKAPK2,NFKB1,NFKBIA,PTGER2,PTGER4,TLR2,TNF,TNFRSF1A,TP53
Inflammatory Disease	collagen-induced arthritis of mice	6.19E-06	17	CD69,CSF3,DUSP1,FAS,IL12B,IL1B,IL1RN,IL6,MAPKAPK2,NFKB1,NFKBIA,PTGER2,PTGER4,TLR2,TNF,TNFRSF1A,TP53
Skeletal and Muscular Disorders	collagen-induced arthritis of mice	6.19E-06	17	CD69,CSF3,DUSP1,FAS,IL12B,IL1B,IL1RN,IL6,MAPKAPK2,NFKB1,NFKBIA,PTGER2,PTGER4,TLR2,TNF,TNFRSF1A,TP53
Cellular Development	developmental process of antigen presenting cells	6.40E-06	44	ABL1,AKT2,BCL3,CCL5,CD40,CD83,CD9,CEBPA,CSF2,CSF3,DMTF1,EIF2AK1,EIF2AK4,FAS,FOS,ID2,IL10,IL15,IL1A,IL1B,IL1RN,IL6,INHBA,IRAK4,IRF8,ITGAV,LTA,LTBR,MDK,MYD88,NFKB2,NFKBIA,NGF,PRDM1,RELB,SOCS1,STAT3,TGFBR2,TIMP1,TLR2,TNF,TNFRSF1A,TRAF6,XBP1
Organismal Injury and Abnormalities	damage of tissue	6.81E-06	24	ADRBK1,CFB,F3,GCLC,HIF1A,HMOX1,IL10,IL12B,IL1A,IL1B,IL1RN,IL6,IL6R,IL8,LMNA,MDK,MYD88,NFE2L2,NFKB1,NFKBIA,NGF,SMAD3,SOD2,TNF
Cellular Development	developmental process of mononuclear leukocytes	6.98E-06	125	ABL1,AFF1,AKT2,ARRB1,BAD,BATF,BCL10,BCL2A1,BCL3,BID,BTK,CASP3,CCL2,CCL22,CCL4,CCL5,CD40,CD69,CD72,CD80,CD83,CD9,CDKN1A,CEBPA,CFLAR,CIITA,CREB1,CSF2,CSF3,CSK,CXCR4,CYLD,DEF6,DOK2,EBI3,EIF2AK4,ETS2,EZH2,F5,FADD,FAS,FOS,GNAS,GPR132,GRB2,HDAC5,HDAC7,HIF1A,ICAM1,ID2,IER3,IFNAR2,IL10,IL12B,IL15,IL17D,IL1A,IL1B,IL1R1,IL1RN,IL6,IL6R,IL7,IL8,INHBA,IRF8,ITGA5,ITGAV,JMJD6,JUN,JUNB,KLF13,LIG3,LIG4,LTA,LTBR,M…
Hematological System Development and Function	quantity of mononuclear leukocytes	7.10E-06	80	ABL1,AFF1,AHR,BAD,BATF,BCL10,BCL2A1,BTK,CD40,CD69,CD72,CD80,CD83,CDKN1A,CFLAR,CIITA,CISH,CREB1,CSF2,CSF3,CXCL10,CXCR4,CYLD,DEF6,DOK2,EBI3,FADD,FAS,GJA1,GSTP1,HIF1A,ICAM1,ID2,IL10,IL12B,IL15,IL1A,IL6,IL7,IL8,INHBA,JARID2,LTA,LTBR,MDM2,NFATC1,NFATC3,NFKB1,NFKB2,NFKBIA,NGF,NOTCH4,NR3C1,NR4A1,PIK3R1,PIM1,PRKCD,PRNP,PTEN,PTPN2,PTPN6,RELB,SIGLEC10,SLA,SMARCA4,SOCS1,STAM2,STAT3,STAT5A,TCF3,TGFBR2,TLR2,T…
Tissue Morphology	quantity of mononuclear leukocytes	7.10E-06	80	ABL1,AFF1,AHR,BAD,BATF,BCL10,BCL2A1,BTK,CD40,CD69,CD72,CD80,CD83,CDKN1A,CFLAR,CIITA,CISH,CREB1,CSF2,CSF3,CXCL10,CXCR4,CYLD,DEF6,DOK2,EBI3,FADD,FAS,GJA1,GSTP1,HIF1A,ICAM1,ID2,IL10,IL12B,IL15,IL1A,IL6,IL7,IL8,INHBA,JARID2,LTA,LTBR,MDM2,NFATC1,NFATC3,NFKB1,NFKB2,NFKBIA,NGF,NOTCH4,NR3C1,NR4A1,PIK3R1,PIM1,PRKCD,PRNP,PTEN,PTPN2,PTPN6,RELB,SIGLEC10,SLA,SMARCA4,SOCS1,STAM2,STAT3,STAT5A,TCF3,TGFBR2,TLR2,T…
Cellular Development	developmental process of dendritic cells	7.79E-06	32	BCL3,CCL5,CD40,CD83,CEBPA,CSF2,EIF2AK4,FAS,FOS,ID2,IL10,IL15,IL1A,IL1B,IL6,IRAK4,IRF8,ITGAV,LTA,LTBR,MYD88,NFKB2,NGF,RELB,SOCS1,STAT3,TGFBR2,TLR2,TNF,TNFRSF1A,TRAF6,XBP1
Inflammatory Response	fever	8.08E-06	14	CCL4,IL10,IL15,IL1A,IL1B,IL1R1,IL1RN,IL6,IL6R,PTGER2,PTGER4,PTGES,PTGS2,TNF
Organismal Functions	fever	8.08E-06	14	CCL4,IL10,IL15,IL1A,IL1B,IL1R1,IL1RN,IL6,IL6R,PTGER2,PTGER4,PTGES,PTGS2,TNF
Cell Death	apoptosis of fibroblast cell lines	8.61E-06	66	ABL1,AHR,ATF2,ATF3,BAD,BCL2A1,BID,CASP2,CASP3,CASP8AP2,CCNE1,CCNG1,CD40,CDKN1A,CFLAR,COX5A,CYLD,CYR61,DDIT3,EIF2AK4,EIF4EBP1,FADD,FAS,FES,GPI,HIF1A,HIPK1,ID2,IER3,IL15,INSR,MAP2K4,MAP2K7,MAPK14,MCL1,MDM2,NFKB1,NFKB2,NR3C1,PIK3R1,PIM1,PLEKHF1,PPID,PRKCD,PRKRA,PRNP,PSEN1,PSEN2,PTEN,PTPN1,RALBP1,RASSF5,RHOC,SDC4,SPATA2,SPHK1,SPHK2,SRCAP,STK4,TMEM107,TNF,TNFRSF1A,TNIP1,TP53,TP53INP1,TSC1
Cell Cycle	cell stage of cell lines	8.72E-06	96	ABL1,AHR,ARRB1,ATF2,ATR (includes EG:545),AURKA,BAD,BCL3,BID,BTG2,CAMK2N1,CCNE1,CCNG1,CD40,CDKN1A,CEBPA,CEBPD,CHFR,CSF2,CSF3,CSNK2B,CYLD,CYR61,DARS,DDIT3,DMTF1,DUSP1,DYRK1B,E2F6,E4F1,ECT2,ERCC6L,FADD,FOS,GADD45A,GJA1,GNAI3,GPI,GPS2,GTF2I,HAS2,HES1,HIF1A,HMOX1,IL1A,IL1B,IL6,ILKAP,INHBA,INSR,ITGA5,ITGAV,IVNS1ABP,JUN,KDM5B,LMNA,MAP2K3,MAP2K7,MAP3K8,MAPK14,MDM2,MEN1,MLL5,NASP,NCAPD2,NGF,NR3C1,ORC2,PA…
Inflammatory Response	CD4 T-cell response	9.28E-06	21	BCL3,CCL22,CCR1,CD40,CSF2,CXCL10,EBI3,IL10,IL12B,IL6,IL7,IRAK1,LTA,MAP2K3,MYD88,PIK3R1,RELB,RIPK2,TLR2,TRAF6,VEGFA
Cellular Development	developmental process of T lymphocytes	9.47E-06	106	ABL1,AFF1,AKT2,ARRB1,BAD,BATF,BCL10,BCL2A1,BCL3,BID,CASP3,CCL22,CCL4,CCL5,CD40,CD80,CD83,CD9,CDKN1A,CEBPA,CFLAR,CIITA,CREB1,CSF2,CSK,CXCR4,CYLD,DEF6,DOK2,EBI3,EIF2AK4,ETS2,F5,FADD,FAS,FOS,GNAS,GPR132,GRB2,ICAM1,ID2,IER3,IFNAR2,IL10,IL12B,IL15,IL17D,IL1A,IL1B,IL1R1,IL1RN,IL6,IL6R,IL7,INHBA,IRF8,JMJD6,JUN,JUNB,KLF13,LIG3,LIG4,LTA,MAP2K4,MAPK14,MBP,MDM2,MYD88,NBN,NFATC1,NFATC3,NFE2L2,NFKB1,NFKBIA,NF…
Inflammatory Response	TH1 immune response of organism	9.58E-06	15	BCL3,CCR1,CXCL10,EBI3,IL10,IL12B,IRAK1,LTA,MAP2K3,MYD88,PIK3R1,RELB,TLR2,TRAF6,VEGFA
Hematological Disease	leukocytosis of mice	9.58E-06	15	CSF3,CXCR4,IL6,IL8,LTA,LTBR,MYD88,NFKB1,NFKBIA,NFKBIB,PSEN1,PSEN2,SMAD3,STAT3,TLR2
Organismal Injury and Abnormalities	leukocytosis of mice	9.58E-06	15	CSF3,CXCR4,IL6,IL8,LTA,LTBR,MYD88,NFKB1,NFKBIA,NFKBIB,PSEN1,PSEN2,SMAD3,STAT3,TLR2
Cell Death	delay in apoptosis of normal cells	9.63E-06	12	CASP2,CASP3,CSF2,CSF3,IL6,IL7,IL8,LTBR,MAPK14,NGF,PLAT,TP53
Hematological System Development and Function	differentiation of blood cells	9.92E-06	103	ABL1,AKT2,BAD,BAIAP2,BATF,BCL2A1,BCL3,BTG2,CCL2,CCL22,CCR1,CD40,CD80,CD83,CEBPA,CEBPD,CSF2,CSF3,CTCF,CXCR4,DMTF1,DNASE2,EBI3,EIF2AK4,EPAS1,ETS2,FADD,FAS,FOS,FOSL1,GRB2,HDAC5,HDAC7,HHEX,HIF1A,ICAM1,ID2,IL10,IL12B,IL15,IL1B,IL1R1,IL1RN,IL6,IL7,IL8,INHBA,IRF8,ITGAV,JAG1,JMJD6,JUN,JUNB,LDB1,LIG4,LTBR,MAPK14,MAX,MBP,MDK,MED1,MLL5,MYD88,MYST1,NFATC1,NFATC3,NFKB1,NFKB2,NFKBIA,NFYA,PATZ1,PICALM,PIK3R1,PR…
Cellular Development	differentiation of blood cells	9.92E-06	103	ABL1,AKT2,BAD,BAIAP2,BATF,BCL2A1,BCL3,BTG2,CCL2,CCL22,CCR1,CD40,CD80,CD83,CEBPA,CEBPD,CSF2,CSF3,CTCF,CXCR4,DMTF1,DNASE2,EBI3,EIF2AK4,EPAS1,ETS2,FADD,FAS,FOS,FOSL1,GRB2,HDAC5,HDAC7,HHEX,HIF1A,ICAM1,ID2,IL10,IL12B,IL15,IL1B,IL1R1,IL1RN,IL6,IL7,IL8,INHBA,IRF8,ITGAV,JAG1,JMJD6,JUN,JUNB,LDB1,LIG4,LTBR,MAPK14,MAX,MBP,MDK,MED1,MLL5,MYD88,MYST1,NFATC1,NFATC3,NFKB1,NFKB2,NFKBIA,NFYA,PATZ1,PICALM,PIK3R1,PR…
Cell Cycle	cell stage	9.99E-06	170	ABL1,ADM,ADORA2B,AHR,AKAP8,ANAPC4,ARRB1,ASCL2,ATF2,ATF3,ATR (includes EG:545),AURKA,BABAM1,BAD,BCL3,BID,BTG2,BTG3,BTK,C13orf15,CAMK2N1,CCNE1,CCNE2,CCNG1,CD40,CDC123,CDC5L,CDK3,CDKN1A,CEBPA,CEBPD,CHFR,CSF2,CSF3,CSNK1A1,CSNK1D,CSNK2B,CUL2,CXCL10,CYLD,CYR61,DARS,DBF4,DDIT3,DMTF1,DNAJC2,DUSP1,DYRK1B,E2F6,E4F1,ECT2,EDN1,ERCC6L,ERRFI1,FADD,FOS,GAB1,GADD45A,GADD45B,GJA1,GNAI3,GNAS,GPI,GPR132,GPS2,GRB2,G…
Infectious Disease	Lassa hemorrhagic fever	1.03E-05	8	CCL5,CXCL10,IL10,IL6,IL8,TNF,TNFRSF1A,TNFRSF1B
Hematological Disease	Lassa hemorrhagic fever	1.03E-05	8	CCL5,CXCL10,IL10,IL6,IL8,TNF,TNFRSF1A,TNFRSF1B
Inflammatory Response	TH1 immune response	1.05E-05	16	BCL3,CCR1,CXCL10,EBI3,IL10,IL12B,IRAK1,LTA,MAP2K3,MYD88,PIK3R1,RELB,RIPK2,TLR2,TRAF6,VEGFA
Cell Death	delay in cell death	1.06E-05	19	ABL1,CASP2,CASP3,CD40,CSF2,CSF3,FAS,IL6,IL7,IL8,LTBR,MAPK14,MYD88,NGF,PLAT,PLK3,STAT3,TNF,TP53
Inflammatory Disease	inflammatory disorder of mammalia	1.07E-05	84	ARG2,BCL3,BID,BTK,CASP3,CCL2,CCL22,CCL5,CCR1,CD40,CD69,CD80,CDKN1A,CFB,CFLAR,CIITA,CSF2,CSF3,CTSB,CXCR4,CYLD,DOK2,DUSP1,EBI3,FAS,FOS,GADD45A,GPI,HCK,ICAM1,IL10,IL12B,IL15,IL1A,IL1B,IL1R1,IL1RN,IL6,IL6R,IL7,ITGA5,LTA,LTBR,MAP1LC3B,MAPKAPK2,MBP,MDK,MFGE8,MYD88,NCF1,NFE2L1,NFE2L2,NFKB1,NFKB2,NFKBIA,NFKBIB,NGF,NOS2,PIK3R1,PLAT,PSEN1,PSEN2,PTAFR,PTEN,PTGER2,PTGER4,PTGS2,SMAD3,SOCS1,SPRED1,STAT3,STAT5A…
Connective Tissue Disorders	collagen-induced arthritis	1.09E-05	18	CD69,CSF3,DUSP1,FAS,IL10,IL12B,IL1B,IL1RN,IL6,MAPKAPK2,NFKB1,NFKBIA,PTGER2,PTGER4,TLR2,TNF,TNFRSF1A,TP53
Inflammatory Disease	collagen-induced arthritis	1.09E-05	18	CD69,CSF3,DUSP1,FAS,IL10,IL12B,IL1B,IL1RN,IL6,MAPKAPK2,NFKB1,NFKBIA,PTGER2,PTGER4,TLR2,TNF,TNFRSF1A,TP53
Skeletal and Muscular Disorders	collagen-induced arthritis	1.09E-05	18	CD69,CSF3,DUSP1,FAS,IL10,IL12B,IL1B,IL1RN,IL6,MAPKAPK2,NFKB1,NFKBIA,PTGER2,PTGER4,TLR2,TNF,TNFRSF1A,TP53
Cellular Growth and Proliferation	formation of leukocytes	1.09E-05	18	CCL2,CDKN1A,FAS,IL10,IL15,IL6,IL7,INHBA,LTA,LTBR,MAPKAPK2,PIM1,PTEN,SMAD3,TCF3,TNF,VEGFA,XBP1
Hematological System Development and Function	recruitment of T lymphocytes	1.09E-05	18	CCL2,CCL20,CCL22,CCL4,CCL5,CCR1,CD40,CSF2,CSF3,CXCL10,CXCR4,ICAM1,IL10,IL15,IL8,ITGAE,TNF,VCAM1
Cell-To-Cell Signaling and Interaction	recruitment of T lymphocytes	1.09E-05	18	CCL2,CCL20,CCL22,CCL4,CCL5,CCR1,CD40,CSF2,CSF3,CXCL10,CXCR4,ICAM1,IL10,IL15,IL8,ITGAE,TNF,VCAM1
Immune Cell Trafficking	recruitment of T lymphocytes	1.09E-05	18	CCL2,CCL20,CCL22,CCL4,CCL5,CCR1,CD40,CSF2,CSF3,CXCL10,CXCR4,ICAM1,IL10,IL15,IL8,ITGAE,TNF,VCAM1
Cell-mediated Immune Response	recruitment of T lymphocytes	1.09E-05	18	CCL2,CCL20,CCL22,CCL4,CCL5,CCR1,CD40,CSF2,CSF3,CXCL10,CXCR4,ICAM1,IL10,IL15,IL8,ITGAE,TNF,VCAM1
Cellular Movement	recruitment of T lymphocytes	1.09E-05	18	CCL2,CCL20,CCL22,CCL4,CCL5,CCR1,CD40,CSF2,CSF3,CXCL10,CXCR4,ICAM1,IL10,IL15,IL8,ITGAE,TNF,VCAM1
Cell Death	cell death of leukemia cells	1.09E-05	17	ABL1,CASP2,CASP3,CD33 (includes EG:945),CD40,CSF2,FAS,HMOX1,IL6,IL7,NFKBIA,PPID,PRKCD,PTEN,TNF,TP53,TRIB1
Cell Death	delay in apoptosis	1.09E-05	17	ABL1,CASP2,CASP3,CSF2,CSF3,FAS,IL6,IL7,IL8,LTBR,MAPK14,NGF,PLAT,PLK3,STAT3,TNF,TP53
Cellular Function and Maintenance	homeostasis of cells	1.21E-05	108	ABL1,AFF1,AKT2,ARRB1,BAD,BATF,BCL10,BCL2A1,BCL3,BID,CASP3,CCL22,CCL4,CCL5,CD40,CD80,CD83,CD9,CDKN1A,CEBPA,CFLAR,CIITA,CREB1,CSF2,CSK,CXCR4,CYLD,DEF6,DOK2,EBI3,EIF2AK4,ETS2,F5,FADD,FAS,FOS,GNAS,GPR132,GRB2,ICAM1,ID2,IER3,IFNAR2,IL10,IL12B,IL15,IL1A,IL1B,IL1R1,IL1RN,IL6,IL6R,IL7,INHBA,IREB2,IRF8,JMJD6,JUN,JUNB,KLF13,LIG3,LIG4,LTA,LTBR,MAP2K4,MAPK14,MBP,MDM2,MYD88,NBN,NFATC1,NFATC3,NFE2L2,NFKB1,NFKB…
Cellular Growth and Proliferation	arrest in growth of cells	1.25E-05	43	ABL1,BTG2,CCNE1,CD40,CDKN1A,CEBPA,DDIT3,DMTF1,EZH2,FOS,FOSL1,GADD45A,GTF2I,HIF1A,HMOX1,IL10,IL1B,IL1R1,IL6,INHBA,IRF8,JUN,KCTD11,LMNA,MAP2K3,MDM2,NFKBIA,NGF,NUPR1,PPP1CC,PTEN,RASSF5,RIPK2,SIRT1,SMARCA4,SOCS1,STAT3,TAF7,TCF3,TGFBR2,TNF,TP53,ZNF148
Hematological System Development and Function	quantity of lymphocytes	1.33E-05	76	AFF1,AHR,BAD,BATF,BCL10,BCL2A1,BTK,CD40,CD69,CD72,CD80,CD83,CDKN1A,CFLAR,CIITA,CISH,CREB1,CSF2,CSF3,CXCL10,CXCR4,CYLD,DEF6,DOK2,EBI3,FADD,FAS,GJA1,GSTP1,HIF1A,ICAM1,ID2,IL10,IL12B,IL15,IL6,IL7,INHBA,LTA,LTBR,MDM2,NFATC1,NFATC3,NFKB1,NFKB2,NFKBIA,NGF,NOTCH4,NR3C1,NR4A1,PIK3R1,PIM1,PRKCD,PRNP,PTEN,PTPN2,PTPN6,RELB,SIGLEC10,SLA,SMARCA4,SOCS1,STAM2,STAT3,STAT5A,TCF3,TGFBR2,TLR2,TNF,TNFRSF1A,TNFRSF1B,…
Tissue Morphology	quantity of lymphocytes	1.33E-05	76	AFF1,AHR,BAD,BATF,BCL10,BCL2A1,BTK,CD40,CD69,CD72,CD80,CD83,CDKN1A,CFLAR,CIITA,CISH,CREB1,CSF2,CSF3,CXCL10,CXCR4,CYLD,DEF6,DOK2,EBI3,FADD,FAS,GJA1,GSTP1,HIF1A,ICAM1,ID2,IL10,IL12B,IL15,IL6,IL7,INHBA,LTA,LTBR,MDM2,NFATC1,NFATC3,NFKB1,NFKB2,NFKBIA,NGF,NOTCH4,NR3C1,NR4A1,PIK3R1,PIM1,PRKCD,PRNP,PTEN,PTPN2,PTPN6,RELB,SIGLEC10,SLA,SMARCA4,SOCS1,STAM2,STAT3,STAT5A,TCF3,TGFBR2,TLR2,TNF,TNFRSF1A,TNFRSF1B,…
Cell Death	apoptosis of mononuclear leukocytes	1.36E-05	62	ABL1,ARRB1,BCL10,BCL2A1,BCL3,BID,BTK,CASP2,CASP3,CASP4,CCL4,CCL5,CD40,CD9,CDKN1A,CFLAR,CIITA,CSF2,CXCR4,ETS2,FADD,FAS,FOS,GADD45B,GNAS,GPR132,IER3,IL10,IL15,IL1B,IL6,IL6R,IL7,JUN,KLF13,MAP2K4,MDM2,NFATC1,NFE2L2,NFKB1,NFKB2,NFKBIA,NFKBIB,NGF,NR3C1,NR4A1,PIK3R1,PRELID1,PTEN,RCAN1,SKIL,SMAD3,SOCS1,SPHK1,STAT3,STAT5A,TNF,TNFRSF1A,TNFRSF1B,TP53,TRAF1,VEGFA
Cell Death	apoptosis of liver cell lines	1.49E-05	11	ATR (includes EG:545),CASP3,FADD,FAS,GADD45B,IER3,IL15,MAPK14,TIMP1,TNF,TP53
Hematological System Development and Function	infiltration by neutrophils	1.52E-05	30	ADRBK1,CCL4,CFB,CSF3,CTSB,CXCL10,CXCL2,DUSP1,FAS,GJB2,ICAM1,IL10,IL1A,IL1B,IL1RN,IL6,IL6R,IL8,MAPK14,MDK,MYD88,NFKBIA,NOS2,PLAT,PTGS2,TGFBR2,TLR2,TNF,TNFRSF1A,TNFRSF1B
Immune Cell Trafficking	infiltration by neutrophils	1.52E-05	30	ADRBK1,CCL4,CFB,CSF3,CTSB,CXCL10,CXCL2,DUSP1,FAS,GJB2,ICAM1,IL10,IL1A,IL1B,IL1RN,IL6,IL6R,IL8,MAPK14,MDK,MYD88,NFKBIA,NOS2,PLAT,PTGS2,TGFBR2,TLR2,TNF,TNFRSF1A,TNFRSF1B
Inflammatory Response	infiltration by neutrophils	1.52E-05	30	ADRBK1,CCL4,CFB,CSF3,CTSB,CXCL10,CXCL2,DUSP1,FAS,GJB2,ICAM1,IL10,IL1A,IL1B,IL1RN,IL6,IL6R,IL8,MAPK14,MDK,MYD88,NFKBIA,NOS2,PLAT,PTGS2,TGFBR2,TLR2,TNF,TNFRSF1A,TNFRSF1B
Cellular Movement	infiltration by neutrophils	1.52E-05	30	ADRBK1,CCL4,CFB,CSF3,CTSB,CXCL10,CXCL2,DUSP1,FAS,GJB2,ICAM1,IL10,IL1A,IL1B,IL1RN,IL6,IL6R,IL8,MAPK14,MDK,MYD88,NFKBIA,NOS2,PLAT,PTGS2,TGFBR2,TLR2,TNF,TNFRSF1A,TNFRSF1B
Hematological System Development and Function	cell movement of neutrophils	1.63E-05	45	ADRBK1,CCL2,CCL4,CCL5,CCL8,CFB,CSF2,CSF3,CTSB,CXCL10,CXCL2,CXCL5,DUSP1,EDN1,FAS,FGR,GJB2,HCK,ICAM1,IL10,IL1A,IL1B,IL1RN,IL6,IL6R,IL8,MAPK14,MAPKAPK2,MDK,MYD88,NFKBIA,NOS2,PDE4B,PLAT,PTEN,PTGS2,PTPN6,S100A8,ST3GAL4,TGFBR2,TLR2,TNF,TNFRSF1A,TNFRSF1B,TSC1
Immune Cell Trafficking	cell movement of neutrophils	1.63E-05	45	ADRBK1,CCL2,CCL4,CCL5,CCL8,CFB,CSF2,CSF3,CTSB,CXCL10,CXCL2,CXCL5,DUSP1,EDN1,FAS,FGR,GJB2,HCK,ICAM1,IL10,IL1A,IL1B,IL1RN,IL6,IL6R,IL8,MAPK14,MAPKAPK2,MDK,MYD88,NFKBIA,NOS2,PDE4B,PLAT,PTEN,PTGS2,PTPN6,S100A8,ST3GAL4,TGFBR2,TLR2,TNF,TNFRSF1A,TNFRSF1B,TSC1
Inflammatory Response	cell movement of neutrophils	1.63E-05	45	ADRBK1,CCL2,CCL4,CCL5,CCL8,CFB,CSF2,CSF3,CTSB,CXCL10,CXCL2,CXCL5,DUSP1,EDN1,FAS,FGR,GJB2,HCK,ICAM1,IL10,IL1A,IL1B,IL1RN,IL6,IL6R,IL8,MAPK14,MAPKAPK2,MDK,MYD88,NFKBIA,NOS2,PDE4B,PLAT,PTEN,PTGS2,PTPN6,S100A8,ST3GAL4,TGFBR2,TLR2,TNF,TNFRSF1A,TNFRSF1B,TSC1
Cellular Movement	cell movement of neutrophils	1.63E-05	45	ADRBK1,CCL2,CCL4,CCL5,CCL8,CFB,CSF2,CSF3,CTSB,CXCL10,CXCL2,CXCL5,DUSP1,EDN1,FAS,FGR,GJB2,HCK,ICAM1,IL10,IL1A,IL1B,IL1RN,IL6,IL6R,IL8,MAPK14,MAPKAPK2,MDK,MYD88,NFKBIA,NOS2,PDE4B,PLAT,PTEN,PTGS2,PTPN6,S100A8,ST3GAL4,TGFBR2,TLR2,TNF,TNFRSF1A,TNFRSF1B,TSC1
Cell Death	apoptosis of lymphocytes	1.71E-05	60	ABL1,ARRB1,BCL10,BCL2A1,BCL3,BID,BTK,CASP2,CASP3,CASP4,CCL4,CCL5,CD40,CD9,CDKN1A,CFLAR,CIITA,CXCR4,ETS2,FADD,FAS,FOS,GNAS,GPR132,IER3,IL10,IL15,IL1B,IL6,IL6R,IL7,JUN,KLF13,MAP2K4,MDM2,NFATC1,NFE2L2,NFKB1,NFKB2,NFKBIA,NFKBIB,NGF,NR3C1,NR4A1,PIK3R1,PRELID1,PTEN,RCAN1,SKIL,SMAD3,SOCS1,SPHK1,STAT3,STAT5A,TNF,TNFRSF1A,TNFRSF1B,TP53,TRAF1,VEGFA
Hematological System Development and Function	proliferation of leukocytes	1.72E-05	102	ABL1,ADRB2,BATF,BCL10,BTK,CASP3,CCL20,CCL4,CD33 (includes EG:945),CD40,CD58,CD72,CD80,CD83,CDKN1A,CFLAR,CISH,CSF2,CSF3,CSNK1A1,CXCR4,CYLD,DEF6,DMTF1,DOK2,EBI3,ELF1,ETS2,FADD,FAS,GADD45A,GPI,GRAP,GSTP1,HCK,HIF1A,HMOX1,ICAM1,IFNAR2,IL10,IL12B,IL15,IL1A,IL1B,IL1R1,IL1RN,IL6,IL7,INHBA,IRAK4,IRF8,JAG1,JUNB,LTA,MALT1,MAP2K4,MAP2K7,MAPK14,MBP,MDM2,MYD88,NCK1,NCK2,NFATC1,NFATC3,NFKB1,NFKBID,NOS2,NR3C1,PI…
Cellular Growth and Proliferation	proliferation of leukocytes	1.72E-05	102	ABL1,ADRB2,BATF,BCL10,BTK,CASP3,CCL20,CCL4,CD33 (includes EG:945),CD40,CD58,CD72,CD80,CD83,CDKN1A,CFLAR,CISH,CSF2,CSF3,CSNK1A1,CXCR4,CYLD,DEF6,DMTF1,DOK2,EBI3,ELF1,ETS2,FADD,FAS,GADD45A,GPI,GRAP,GSTP1,HCK,HIF1A,HMOX1,ICAM1,IFNAR2,IL10,IL12B,IL15,IL1A,IL1B,IL1R1,IL1RN,IL6,IL7,INHBA,IRAK4,IRF8,JAG1,JUNB,LTA,MALT1,MAP2K4,MAP2K7,MAPK14,MBP,MDM2,MYD88,NCK1,NCK2,NFATC1,NFATC3,NFKB1,NFKBID,NOS2,NR3C1,PI…
Cell Death	apoptosis of leukemia cells	1.79E-05	15	ABL1,CASP2,CASP3,CD33 (includes EG:945),CD40,CSF2,FAS,IL6,IL7,NFKBIA,PRKCD,PTEN,TNF,TP53,TRIB1
Cellular Development	developmental process of liver cells	1.87E-05	17	ABL1,CCNE1,CEBPA,EDN1,FOS,IL1A,IL6,IL6R,INHBA,MAP2K4,SOCS1,SREBF1,TGFBR2,TIMP1,TNF,VEGFA,XBP1
Gene Expression	transcription of NFkB binding site	1.87E-05	17	ATF3,BCL3,CD40,DDIT3,IL1B,IL8,JUN,MAP3K14,NFKB1,NFKBIA,TNF,TNFRSF1A,TP53,TRADD,TRAF5,TRAF6,TRIB3
Hematological System Development and Function	cell movement of phagocytes	1.91E-05	55	ADRBK1,CCDC88A,CCL2,CCL4,CCL5,CCL8,CFB,CSF2,CSF3,CTSB,CXCL10,CXCL2,CXCL5,DUSP1,EDN1,FAS,FGR,GJB2,GNAI3,HCK,ICAM1,IL10,IL12B,IL1A,IL1B,IL1RN,IL6,IL6R,IL8,MAPK14,MAPKAPK2,MDK,MYD88,NFKBIA,NOS2,PDE4B,PLAT,PRKCD,PTEN,PTGES,PTGS2,PTPN6,S100A8,SAA1,SMAD3,SOCS1,SPHK1,SREBF1,ST3GAL4,TGFBR2,TLR2,TNF,TNFRSF1A,TNFRSF1B,TSC1
Immune Cell Trafficking	cell movement of phagocytes	1.91E-05	55	ADRBK1,CCDC88A,CCL2,CCL4,CCL5,CCL8,CFB,CSF2,CSF3,CTSB,CXCL10,CXCL2,CXCL5,DUSP1,EDN1,FAS,FGR,GJB2,GNAI3,HCK,ICAM1,IL10,IL12B,IL1A,IL1B,IL1RN,IL6,IL6R,IL8,MAPK14,MAPKAPK2,MDK,MYD88,NFKBIA,NOS2,PDE4B,PLAT,PRKCD,PTEN,PTGES,PTGS2,PTPN6,S100A8,SAA1,SMAD3,SOCS1,SPHK1,SREBF1,ST3GAL4,TGFBR2,TLR2,TNF,TNFRSF1A,TNFRSF1B,TSC1
Inflammatory Response	cell movement of phagocytes	1.91E-05	55	ADRBK1,CCDC88A,CCL2,CCL4,CCL5,CCL8,CFB,CSF2,CSF3,CTSB,CXCL10,CXCL2,CXCL5,DUSP1,EDN1,FAS,FGR,GJB2,GNAI3,HCK,ICAM1,IL10,IL12B,IL1A,IL1B,IL1RN,IL6,IL6R,IL8,MAPK14,MAPKAPK2,MDK,MYD88,NFKBIA,NOS2,PDE4B,PLAT,PRKCD,PTEN,PTGES,PTGS2,PTPN6,S100A8,SAA1,SMAD3,SOCS1,SPHK1,SREBF1,ST3GAL4,TGFBR2,TLR2,TNF,TNFRSF1A,TNFRSF1B,TSC1
Cellular Movement	cell movement of phagocytes	1.91E-05	55	ADRBK1,CCDC88A,CCL2,CCL4,CCL5,CCL8,CFB,CSF2,CSF3,CTSB,CXCL10,CXCL2,CXCL5,DUSP1,EDN1,FAS,FGR,GJB2,GNAI3,HCK,ICAM1,IL10,IL12B,IL1A,IL1B,IL1RN,IL6,IL6R,IL8,MAPK14,MAPKAPK2,MDK,MYD88,NFKBIA,NOS2,PDE4B,PLAT,PRKCD,PTEN,PTGES,PTGS2,PTPN6,S100A8,SAA1,SMAD3,SOCS1,SPHK1,SREBF1,ST3GAL4,TGFBR2,TLR2,TNF,TNFRSF1A,TNFRSF1B,TSC1
Cell Death	apoptosis of connective tissue cells	1.97E-05	53	ABL1,ADM,AKT2,ATF2,ATF3,BAD,BID,BIRC3,CASP2,CASP3,CASP4,CDKN1A,CFLAR,CREB1,DDIT3,DUSP1,FADD,FAS,GAB1,IL10,IL1A,IL1B,IL8,INSR,ITGAV,JUN,MAP2K4,MAPK14,MCL1,MDM2,MEN1,NGF,NR4A1,NUPR1,PIK3R1,PITPNA,POLB,PSEN1,PTEN,PTPN1,RPS6KA1,SPHK1,SPHK2,TIMP1,TNF,TNFRSF1A,TNFRSF1B,TNIP1,TP53,TRADD,TRAF1,TRAF5,VEGFA
Cellular Growth and Proliferation	proliferation of lymphatic system cells	2.05E-05	37	ABL1,BTK,CCL20,CD40,CD80,CDKN1A,CISH,CSF2,CSF3,GSTP1,IL10,IL15,IL1B,IL6,IL7,IRF8,JUNB,MAFG,MAPK14,MEN1,MYD88,NFAT5,NOS2,PIM1,PTEN,PURA,RNF2,SMAD3,SOCS1,SPRED1,STAT3,STAT5A,TLR2,TNFRSF1A,TP53,VEGFA,ZFP36L1
Gene Expression	transactivation	2.17E-05	110	ABL1,AHR,ARID1A,ASXL1,ATF2,BATF,BCL3,CCNE1,CD40,CD80,CDCA4,CEBPA,CEBPD,CEP350,CIITA,CITED2,CREB1,DDIT3,DDX20,DMTF1,E2F6,ELF1,ELF2,ELL,EPAS1,ETS2,FOS,FOSL1,FOSL2,GADD45A,GATA5,GLRX3,GTF2B,GTF2F1,GTF2I,HDAC3,HES1,HIF1A,IL1A,IL1B,IL6,IL8,INHBA,IRAK1,IRF8,IRF9,JUN,JUNB,JUP,KCTD11,KLF13,KLF6,MAP3K14,MAP3K8,MAPK14,MAPKAPK2,MAX,MDM2,MED1,MEN1,MSC,MYD88,MYST2,NAB2,NCOA4,NFATC1,NFATC3,NFE2L1,NFE2L2,NFKB1,…
Inflammatory Response	fever of animal	2.17E-05	12	IL10,IL15,IL1A,IL1B,IL1R1,IL1RN,IL6,IL6R,PTGER2,PTGER4,PTGES,TNF
Organismal Functions	fever of animal	2.17E-05	12	IL10,IL15,IL1A,IL1B,IL1R1,IL1RN,IL6,IL6R,PTGER2,PTGER4,PTGES,TNF
Cell Death	cell death of lymphocytes	2.23E-05	67	ABL1,ARRB1,BAD,BCL10,BCL2A1,BCL3,BID,BTK,CASP2,CASP3,CASP4,CCL4,CCL5,CD40,CD9,CDKN1A,CFLAR,CIITA,CSF2,CSF3,CXCR4,DEF6,ETS2,FADD,FAS,FOS,GNAS,GPR132,IER3,IL10,IL15,IL1B,IL6,IL6R,IL7,JUN,KLF13,MAP2K4,MAPK14,MDM2,NFATC1,NFE2L2,NFKB1,NFKB2,NFKBIA,NFKBIB,NGF,NR3C1,NR4A1,PIK3R1,PRDM1,PRELID1,PTEN,RCAN1,SKIL,SMAD3,SOCS1,SPHK1,STAT3,STAT5A,TGFBR2,TNF,TNFRSF1A,TNFRSF1B,TP53,TRAF1,VEGFA
Hematological System Development and Function	formation of lymphocytes	2.24E-05	10	FAS,IL10,IL15,IL6,IL7,PIM1,PTEN,SMAD3,TCF3,XBP1
Cellular Growth and Proliferation	formation of lymphocytes	2.24E-05	10	FAS,IL10,IL15,IL6,IL7,PIM1,PTEN,SMAD3,TCF3,XBP1
Infectious Disease	viral hemorrhagic fever	2.24E-05	10	CCL2,CCL5,CXCL10,IL10,IL1RN,IL6,IL8,TNF,TNFRSF1A,TNFRSF1B
Hematological Disease	viral hemorrhagic fever	2.24E-05	10	CCL2,CCL5,CXCL10,IL10,IL1RN,IL6,IL8,TNF,TNFRSF1A,TNFRSF1B
Cell Cycle	cell division process of cell lines	2.36E-05	128	ABL1,ADM,AHR,ARID1A,ARRB1,ASXL1,ATF2,ATR (includes EG:545),AURKA,BAD,BCL3,BID,BTG2,CAMK2N1,CASP2,CCNE1,CCNG1,CD40,CDKN1A,CEBPA,CEBPD,CHFR,CSF2,CSF3,CSNK2B,CTCF,CYLD,CYR61,DARS,DBF4,DDIT3,DMTF1,DUSP1,DYRK1B,E2F6,E4F1,ECT2,EDN1,ERCC6L,EZH2,FADD,FOS,GADD45A,GJA1,GNAI3,GPI,GPS2,GTF2I,HAS2,HES1,HIF1A,HMOX1,ID2,IER3,IL1A,IL1B,IL6,IL7,ILKAP,INHBA,INSR,ITGA5,ITGAV,IVNS1ABP,JUN,KDM5B,LMNA,LSM1,MAP2K3,MAP2…
Connective Tissue Development and Function	proliferation of fibroblasts	2.45E-05	43	ABL1,AHR,CCNE1,CCNG1,CD40,CDKN1A,CITED2,EDN1,FAS,FNTB,FOS,FOSL2,GJA1,GPI,GRB2,GSTP1,IFI30,IL1B,IL6,JUN,LIG4,LTA,MAPK14,MDM2,NUPR1,PITPNA,PTEN,PTGER2,PTGES,PTPN2,SIN3A,SKIL,SMAD3,SOD2,SPHK1,SPRY2,TGFBR2,TGIF1,TNF,TNFRSF1A,TP53,VCAN,YY1
Cellular Growth and Proliferation	proliferation of fibroblasts	2.45E-05	43	ABL1,AHR,CCNE1,CCNG1,CD40,CDKN1A,CITED2,EDN1,FAS,FNTB,FOS,FOSL2,GJA1,GPI,GRB2,GSTP1,IFI30,IL1B,IL6,JUN,LIG4,LTA,MAPK14,MDM2,NUPR1,PITPNA,PTEN,PTGER2,PTGES,PTPN2,SIN3A,SKIL,SMAD3,SOD2,SPHK1,SPRY2,TGFBR2,TGIF1,TNF,TNFRSF1A,TP53,VCAN,YY1
Hematological System Development and Function	quantity of blood cells	2.45E-05	108	ABL1,AFF1,AHR,BAD,BATF,BCL10,BCL2A1,BTK,CCL2,CCL22,CCL5,CD40,CD69,CD72,CD80,CD83,CD9,CDKN1A,CEBPA,CFLAR,CHST2,CIITA,CISH,CREB1,CSF2,CSF3,CXCL10,CXCL2,CXCR4,CYLD,DEF6,DOK2,EBI3,EIF2AK1,FADD,FAS,FES,GJA1,GPR132,GSTP1,HIF1A,ICAM1,ID2,IL10,IL12B,IL15,IL1A,IL1B,IL6,IL7,IL8,INHBA,IRF8,JARID2,LTA,LTBR,MAEA,MAFK,MAPK14,MAPKAPK2,MDK,MDM2,MED1,MEN1,MYD88,NFATC1,NFATC3,NFKB1,NFKB2,NFKBIA,NGF,NOS2,NOTCH4,NR3…
Tissue Morphology	quantity of blood cells	2.45E-05	108	ABL1,AFF1,AHR,BAD,BATF,BCL10,BCL2A1,BTK,CCL2,CCL22,CCL5,CD40,CD69,CD72,CD80,CD83,CD9,CDKN1A,CEBPA,CFLAR,CHST2,CIITA,CISH,CREB1,CSF2,CSF3,CXCL10,CXCL2,CXCR4,CYLD,DEF6,DOK2,EBI3,EIF2AK1,FADD,FAS,FES,GJA1,GPR132,GSTP1,HIF1A,ICAM1,ID2,IL10,IL12B,IL15,IL1A,IL1B,IL6,IL7,IL8,INHBA,IRF8,JARID2,LTA,LTBR,MAEA,MAFK,MAPK14,MAPKAPK2,MDK,MDM2,MED1,MEN1,MYD88,NFATC1,NFATC3,NFKB1,NFKB2,NFKBIA,NGF,NOS2,NOTCH4,NR3…
Organismal Injury and Abnormalities	damage of organ	2.49E-05	49	ADM,ADRBK1,AHR,BDKRB2,CBR1,CCL2,CDKN1A,CFB,CTSB,CXCL10,DUSP1,EDN1,F3,FAS,FGR,GCLC,GSTP1,HCK,HIF1A,HMOX1,HYOU1,IL10,IL12B,IL1B,IL1R1,IL1RN,IL6,IL6R,MED1,MYD88,NCF1,NFE2L2,NOS2,NUPR1,PLAT,PTAFR,PTGS2,PTPN1,RDX,SDC4,SLC1A2,SOCS1,STAT3,TLR2,TNF,TNFRSF1A,TNFRSF1B,VASP,VEGFA
Cellular Growth and Proliferation	proliferation of eukaryotic cells	2.55E-05	271	ABL1,ADM,ADRB2,AHR,AKT2,ARHGAP5,ARIH2,ASCL2,ATP6V0A2,AURKA,BAD,BATF,BCL10,BCL2A1,BID,BTG1,BTG2,BTG3,BTK,BYSL,C14orf169,CAPRIN1,CASP2,CASP3,CBR1,CCL2,CCL20,CCL4,CCL5,CCNE1,CCNE2,CCNG1,CCR1,CD33 (includes EG:945),CD40,CD58,CD72,CD80,CD83,CD9,CDKN1A,CEBPA,CEBPD,CFLAR,CIITA,CISH,CITED2,COMMD5,CREB1,CSF2,CSF3,CSK,CSNK1A1,CSNK2B,CTGF,CTSB,CXCL10,CXCL16,CXCL2,CXCR4,CYLD,CYP2J2,CYR61,DDX17,DDX21,DDX5,DEF…
Cell Death	cell death of cell lines	2.61E-05	248	ABL1,ADM,ADNP,ADRBK1,AHR,AKT2,APH1A,ATF2,ATF3,ATMIN,ATP2A2,ATR (includes EG:545),AURKA,BAD,BAG3,BCL10,BCL2A1,BCL3,BID,BIRC3,BTG2,BTK,C9ORF80,CASP2,CASP3,CASP4,CASP8AP2,CCL2,CCL5,CCNE1,CCNG1,CCNL2,CCT3,CD40,CDKN1A,CEBPA,CEBPD,CFLAR,CIB1,COX5A,CREB1,CREB3L1,CSF2,CSF3,CSNK1A1,CTCF,CTGF,CTSB,CYLD,CYP2J2,CYR61,DDIT3,DDIT4,DFFB,DNAJB1,DUSP1,E2F6,EDN1,EEF1A1,EIF2AK1,EIF2AK4,EIF4EBP1,ELL,ETS2,F3,FADD,FAI…
Inflammatory Disease	pulmonary fibrosis of animal	2.70E-05	13	ARG2,BID,CSF2,ICAM1,IL12B,IL1B,IL1R1,IL7,ITGA5,MYD88,PSEN2,PTGS2,TGFBR2
Respiratory Disease	pulmonary fibrosis of animal	2.70E-05	13	ARG2,BID,CSF2,ICAM1,IL12B,IL1B,IL1R1,IL7,ITGA5,MYD88,PSEN2,PTGS2,TGFBR2
DNA Replication, Recombination, and Repair	DNA damage response of cells	2.75E-05	30	ABL1,APTX,ATR (includes EG:545),BCL3,BTG2,CASP3,CDKN1A,CIB1,DDIT3,DNAJA1,DYRK2,GADD45A,HINFP,HIPK1,HMOX1,ING4,MEN1,MSH6,NBN,NUPR1,PSEN1,RAD23A,RBM38,SESN1,SGK1,SIRT1,TOPORS,TP53,UBE2B,XRCC3
Cell Death	cell death of pheochromocytoma cell lines	2.75E-05	30	ADNP,ATF3,BTG2,CASP2,CASP3,DDIT4,DNAJB1,FAIM,FAS,GAB1,IL1B,IL1RN,JUN,MAPK13,MAPK14,NFKBIA,NGF,NOS2,PRKCD,PSEN2,PTGS2,PTPN6,SOD2,SP1,SPHK2,TFCP2,TNF,TNFRSF1A,TP53,VCAN
Cellular Growth and Proliferation	formation of blood cells	2.87E-05	22	CCL2,CDKN1A,FAS,HES1,IL10,IL15,IL6,IL7,INHBA,JAG1,LTA,LTBR,MAFG,MAPKAPK2,PIM1,PTEN,SMAD3,TCF3,TNF,VEGFA,VPS33A,XBP1
Cell Death	cell death of neutrophils	2.92E-05	18	BCL2A1,CASP3,CSF2,CSF3,CXCL2,CXCR4,FAS,IL1B,IL1RN,IL6,IL8,LTBR,MAPK14,MCL1,NAMPT,NR3C1,PRKCD,TNF
Organismal Injury and Abnormalities	damage of lung	2.92E-05	18	AHR,CCL2,CFB,FAS,HMOX1,HYOU1,IL10,IL12B,IL1R1,IL6,NFE2L2,NOS2,PTAFR,PTGS2,STAT3,TLR2,VASP,VEGFA
Respiratory Disease	damage of lung	2.92E-05	18	AHR,CCL2,CFB,FAS,HMOX1,HYOU1,IL10,IL12B,IL1R1,IL6,NFE2L2,NOS2,PTAFR,PTGS2,STAT3,TLR2,VASP,VEGFA
Cell Death	cell death of mononuclear leukocytes	2.93E-05	68	ABL1,ARRB1,BAD,BCL10,BCL2A1,BCL3,BID,BTK,CASP2,CASP3,CASP4,CCL4,CCL5,CD40,CD9,CDKN1A,CFLAR,CIITA,CSF2,CSF3,CXCR4,DEF6,ETS2,FADD,FAS,FOS,GADD45B,GNAS,GPR132,IER3,IL10,IL15,IL1B,IL6,IL6R,IL7,JUN,KLF13,MAP2K4,MAPK14,MDM2,NFATC1,NFE2L2,NFKB1,NFKB2,NFKBIA,NFKBIB,NGF,NR3C1,NR4A1,PIK3R1,PRDM1,PRELID1,PTEN,RCAN1,SKIL,SMAD3,SOCS1,SPHK1,STAT3,STAT5A,TGFBR2,TNF,TNFRSF1A,TNFRSF1B,TP53,TRAF1,VEGFA
Cell Signaling	I-kappaB kinase/NF-kappaB cascade	2.96E-05	28	BCL10,BCL3,BTK,CANT1,CSNK2B,CXXC5,ECT2,FAIM,GJA1,HMOX1,IL1A,IL1B,MALT1,MIER1,MUL1,MYD88,NFKBID,PLK2,RHOC,RIPK2,SQSTM1,TANK,TICAM2,TIFA,TMEM101,TMEM9B,TNF,ZDHHC17
Cell Death	cell viability of normal cells	2.96E-05	28	BTK,CASP3,CD40,CD9,CSF2,FOS,IL10,IL15,IL1B,IL7,INSR,LMNA,MCL1,NFKB1,NFKBIA,NGF,NOS2,OGT,PAFAH2,PIK3R1,PPID,PRNP,PTPN6,SLC11A2,STAM2,TNF,TP53,VEGFA
Cell Death	apoptosis of fibroblasts	3.00E-05	42	ABL1,AKT2,ATF2,ATF3,BAD,BID,BIRC3,CASP2,CASP3,CASP4,CDKN1A,CFLAR,DDIT3,DUSP1,FADD,FAS,GAB1,IL10,INSR,JUN,MAP2K4,MAPK14,MCL1,MDM2,MEN1,NR4A1,NUPR1,PITPNA,POLB,PSEN1,PTEN,PTPN1,RPS6KA1,SPHK2,TNF,TNFRSF1A,TNFRSF1B,TNIP1,TP53,TRADD,TRAF1,TRAF5
Organismal Injury and Abnormalities	damage of liver	3.08E-05	26	CDKN1A,CTSB,CXCL10,DUSP1,FAS,FGR,GCLC,GSTP1,HCK,IL10,IL6,IL6R,MED1,MYD88,NCF1,NFE2L2,NOS2,PTGS2,PTPN1,RDX,SDC4,SOCS1,TLR2,TNF,TNFRSF1A,TNFRSF1B
Gastrointestinal Disease	damage of liver	3.08E-05	26	CDKN1A,CTSB,CXCL10,DUSP1,FAS,FGR,GCLC,GSTP1,HCK,IL10,IL6,IL6R,MED1,MYD88,NCF1,NFE2L2,NOS2,PTGS2,PTPN1,RDX,SDC4,SOCS1,TLR2,TNF,TNFRSF1A,TNFRSF1B
Hepatic System Disease	damage of liver	3.08E-05	26	CDKN1A,CTSB,CXCL10,DUSP1,FAS,FGR,GCLC,GSTP1,HCK,IL10,IL6,IL6R,MED1,MYD88,NCF1,NFE2L2,NOS2,PTGS2,PTPN1,RDX,SDC4,SOCS1,TLR2,TNF,TNFRSF1A,TNFRSF1B
Cell Death	delay in cell death of eukaryotic cells	3.10E-05	17	CASP2,CASP3,CD40,CSF2,CSF3,FAS,IL6,IL7,IL8,LTBR,MAPK14,MYD88,NGF,PLAT,PLK3,TNF,TP53
Cellular Growth and Proliferation	proliferation of splenocytes	3.10E-05	17	BTK,CDKN1A,CISH,IL10,IL15,IL6,IL7,MYD88,NFAT5,PTEN,RNF2,SMAD3,SOCS1,STAT5A,TLR2,TNFRSF1A,TP53
Cell Death	delay in apoptosis of eukaryotic cells	3.19E-05	15	CASP2,CASP3,CSF2,CSF3,FAS,IL6,IL7,IL8,LTBR,MAPK14,NGF,PLAT,PLK3,TNF,TP53
Respiratory Disease	respiratory disorder of rodents	3.20E-05	36	ARG2,BID,CASP3,CCL2,CCL5,CEBPA,CFLAR,CIITA,CSF2,CSF3,CYLD,EPAS1,ICAM1,IL12B,IL1B,IL1R1,IL1RN,IL6,IL6R,ITGA5,MYD88,NCF1,NFE2L2,NOS2,NR3C1,PSEN2,PTAFR,PTGS2,PTX3,SOCS1,STAT3,STK36,TGFBR2,TNF,TRAF6,VEGFA
Hematological System Development and Function	recruitment of dendritic cells	3.23E-05	9	CCL2,CCL20,CCL22,CCL4,CCL5,CD40,CSF2,CXCL10,IL8
Cell-To-Cell Signaling and Interaction	recruitment of dendritic cells	3.23E-05	9	CCL2,CCL20,CCL22,CCL4,CCL5,CD40,CSF2,CXCL10,IL8
Immune Cell Trafficking	recruitment of dendritic cells	3.23E-05	9	CCL2,CCL20,CCL22,CCL4,CCL5,CD40,CSF2,CXCL10,IL8
Inflammatory Response	recruitment of dendritic cells	3.23E-05	9	CCL2,CCL20,CCL22,CCL4,CCL5,CD40,CSF2,CXCL10,IL8
Antigen Presentation	recruitment of dendritic cells	3.23E-05	9	CCL2,CCL20,CCL22,CCL4,CCL5,CD40,CSF2,CXCL10,IL8
Cell Death	survival of cells	3.29E-05	153	ABL1,ADNP,ADORA2B,ADRBK1,AKT2,ARRB1,ATF2,ATR (includes EG:545),B4GALT5,BAD,BCL10,BCL2A1,BCL3,BRD2,BTK,CA2,CAMK2N1,CASP2,CASP3,CCL2,CCL4,CCL5,CCNG1,CCR1,CD33 (includes EG:945),CD40,CD80,CDK20,CDKN1A,CFLAR,CHFR,CHI3L1,CISH,CLDN4,CREB1,CSF2,CSF3,CXCR4,CYR61,DDIT3,DUSP1,DUSP7,DYRK1B,EIF2AK4,ERCC5,FAS,FGR,GAB1,GADD45A,GADD45B,GCLC,GLRX,GRB2,HCK,HDAC3,HDAC5,HES1,HIF1A,HMOX1,HSPBAP1,HYOU1,ICAM1,ID2,IL10…
Cell-To-Cell Signaling and Interaction	response of leukocytes	3.32E-05	29	CASP2,CASP3,CCL5,CCR1,CD58,CD80,CSF2,DAPP1,EBI3,EIF2AK4,HMOX1,ICAM1,IL10,IL12B,IL1R1,IL6,IL8,IRAK4,MAPK14,MYD88,NFATC1,NFKB2,PIK3R1,PTAFR,RELB,STAT3,STAT5A,TLR2,TNF
Cell Death	apoptosis of macrophages	3.58E-05	23	BIRC3,CASP2,CASP3,CASP4,CDKN1A,CFLAR,CSF2,DDIT3,GPR132,HIF1A,IL1B,MAP2K3,MAPK14,MCL1,NFKBIA,NGF,PTEN,SOD2,STAT3,TNF,TNFRSF1A,TNFRSF1B,TP53
Skeletal and Muscular System Development and Function	skeletal and muscular process of normal cells	3.58E-05	23	ADM,CCL2,CD40,CSF2,EBI3,FOS,FOSL2,IL1A,IL1RN,IL6,JUN,MED1,MSC,NFATC1,NFKB1,NFKB2,NFKBIA,NOS2,PLEKHO1,SMAD3,TNF,TNFRSF1A,VCAM1
Cell Death	cell death of cerebral cortex cells	3.68E-05	41	ADNP,ADRBK1,BAD,CASP2,CASP3,CDKN1A,CFLAR,ETS2,FAIM,FAS,GCLC,HYOU1,IL1B,IL1R1,IL1RN,IL8,JUN,JUNB,MAPK14,MAPT,NCF1,NFE2L2,NFKB1,NFKBIA,NGF,PLAT,PRNP,PSEN1,PTGES,PTGS2,SERPINA3,SIRT1,SLC1A2,SP1,TFCP2,TLR2,TNF,TNFRSF1A,TP53,VEGFA,VPS33A
Cell Death	cell death of brain cells	3.76E-05	46	AATK,ADNP,ADRBK1,BAD,BID,CASP2,CASP3,CDKN1A,CFLAR,ETS2,FAIM,FAS,GCLC,GLRX,HYOU1,IL1B,IL1R1,IL1RN,IL8,JUN,JUNB,MAPK14,MAPT,NCF1,NFE2L2,NFKB1,NFKBIA,NFKBIB,NGF,NOS2,PLAT,PRNP,PSEN1,PTGES,PTGS2,SERPINA3,SIRT1,SLC1A2,SP1,TFCP2,TLR2,TNF,TNFRSF1A,TP53,VEGFA,VPS33A
Cellular Growth and Proliferation	proliferation of normal cells	3.85E-05	202	ABL1,ADM,ADRB2,AHR,AKT2,ARHGAP5,ASCL2,BATF,BCL10,BCL2A1,BTG1,BTK,BYSL,CASP3,CBR1,CCL2,CCL20,CCL4,CCL5,CCNE1,CCNG1,CCR1,CD33 (includes EG:945),CD40,CD58,CD72,CD80,CD83,CD9,CDKN1A,CEBPA,CEBPD,CFLAR,CIITA,CISH,CITED2,CREB1,CSF2,CSF3,CSK,CSNK1A1,CTGF,CXCL10,CXCL16,CXCL2,CXCR4,CYLD,DDX5,DEF6,DMTF1,DOK2,DUSP1,E4F1,EBI3,EDN1,ELF1,ETS2,F3,FADD,FAS,FNTB,FOS,FOSL2,GADD45A,GGT1,GJA1,GPI,GRAP,GRB2,GSTP1,HCK,…
Hematological System Development and Function	priming of neutrophils	4.02E-05	6	CSF2,CSF3,IL1A,IL1B,IL8,TNF
Cell-To-Cell Signaling and Interaction	priming of neutrophils	4.02E-05	6	CSF2,CSF3,IL1A,IL1B,IL8,TNF
Immune Cell Trafficking	priming of neutrophils	4.02E-05	6	CSF2,CSF3,IL1A,IL1B,IL8,TNF
Inflammatory Response	priming of neutrophils	4.02E-05	6	CSF2,CSF3,IL1A,IL1B,IL8,TNF
Antigen Presentation	priming of neutrophils	4.02E-05	6	CSF2,CSF3,IL1A,IL1B,IL8,TNF
Cell Cycle	arrest in cell division process of eukaryotic cells	4.05E-05	82	ABL1,AHR,ARID1A,ATF2,ATR (includes EG:545),AURKA,BID,BTG2,CAMK2N1,CCNE1,CCNG1,CD40,CDKN1A,CEBPA,CEBPD,CHFR,CREB1,CSF2,CSF3,CYR61,DDIT3,DMTF1,DUSP1,DYRK1B,E4F1,FADD,FOS,GADD45A,GADD45B,GNAS,GPS2,GTF2I,HAS2,ID2,IL1A,IL1B,IL6,IL7,INHBA,ITGA5,ITGAV,JUN,KDM5B,LMNA,MAP2K3,MAP2K7,MAPK14,MDM2,MEN1,MLL5,NBN,NFKB1,NFKBIA,NGF,NR3C1,NR4A1,ORC2,PAFAH1B1,PCM1,PIK3R1,PIM1,POLK,PRKCD,PSEN1,PSEN2,PTEN,PURA,RASSF1…
Organismal Injury and Abnormalities	injury of organ	4.28E-05	32	ADM,AHR,CBR1,CCL2,CDKN1A,CFB,CTSB,CXCL10,F3,FAS,HMOX1,HYOU1,IL10,IL1R1,IL6,MED1,MYD88,NCF1,NOS2,PLAT,PTAFR,PTGS2,RDX,SDC4,SLC1A2,SOCS1,STAT3,TLR2,TNF,TNFRSF1A,TNFRSF1B,VEGFA
Inflammatory Response	fever of mice	4.31E-05	8	IL1A,IL1B,IL1R1,IL1RN,IL6,PTGER2,PTGER4,TNF
Organismal Functions	fever of mice	4.31E-05	8	IL1A,IL1B,IL1R1,IL1RN,IL6,PTGER2,PTGER4,TNF
Hematological System Development and Function	mobilization of neutrophils	4.31E-05	8	CCL2,CCL4,CSF2,CSF3,CXCL2,IL1B,IL8,TNF
Immune Cell Trafficking	mobilization of neutrophils	4.31E-05	8	CCL2,CCL4,CSF2,CSF3,CXCL2,IL1B,IL8,TNF
Inflammatory Response	mobilization of neutrophils	4.31E-05	8	CCL2,CCL4,CSF2,CSF3,CXCL2,IL1B,IL8,TNF
Cellular Movement	mobilization of neutrophils	4.31E-05	8	CCL2,CCL4,CSF2,CSF3,CXCL2,IL1B,IL8,TNF
Cell Death	cell death of myeloid cells	4.32E-05	24	BCL2A1,CASP3,CD69,CSF2,CSF3,CXCL2,CXCR4,FAS,IL10,IL1B,IL1RN,IL6,IL8,IRF8,LTBR,MAPK14,MCL1,NAMPT,NR3C1,PIM1,PRKCD,SLC29A2,TNF,TP53
Cell Death	apoptosis of T lymphocytes	4.43E-05	49	ABL1,ARRB1,BCL10,BCL2A1,BCL3,BID,CASP3,CCL4,CCL5,CD9,CDKN1A,CFLAR,CIITA,CXCR4,ETS2,FADD,FAS,FOS,GNAS,GPR132,IER3,IL10,IL15,IL1B,IL6,IL6R,IL7,JUN,KLF13,MAP2K4,MDM2,NFATC1,NFE2L2,NFKB1,NFKBIA,NR3C1,NR4A1,PRELID1,PTEN,RCAN1,SOCS1,SPHK1,STAT3,STAT5A,TNF,TNFRSF1A,TNFRSF1B,TP53,TRAF1
Hematological System Development and Function	apoptosis of T lymphocytes	4.43E-05	49	ABL1,ARRB1,BCL10,BCL2A1,BCL3,BID,CASP3,CCL4,CCL5,CD9,CDKN1A,CFLAR,CIITA,CXCR4,ETS2,FADD,FAS,FOS,GNAS,GPR132,IER3,IL10,IL15,IL1B,IL6,IL6R,IL7,JUN,KLF13,MAP2K4,MDM2,NFATC1,NFE2L2,NFKB1,NFKBIA,NR3C1,NR4A1,PRELID1,PTEN,RCAN1,SOCS1,SPHK1,STAT3,STAT5A,TNF,TNFRSF1A,TNFRSF1B,TP53,TRAF1
Cellular Development	apoptosis of T lymphocytes	4.43E-05	49	ABL1,ARRB1,BCL10,BCL2A1,BCL3,BID,CASP3,CCL4,CCL5,CD9,CDKN1A,CFLAR,CIITA,CXCR4,ETS2,FADD,FAS,FOS,GNAS,GPR132,IER3,IL10,IL15,IL1B,IL6,IL6R,IL7,JUN,KLF13,MAP2K4,MDM2,NFATC1,NFE2L2,NFKB1,NFKBIA,NR3C1,NR4A1,PRELID1,PTEN,RCAN1,SOCS1,SPHK1,STAT3,STAT5A,TNF,TNFRSF1A,TNFRSF1B,TP53,TRAF1
Hematopoiesis	apoptosis of T lymphocytes	4.43E-05	49	ABL1,ARRB1,BCL10,BCL2A1,BCL3,BID,CASP3,CCL4,CCL5,CD9,CDKN1A,CFLAR,CIITA,CXCR4,ETS2,FADD,FAS,FOS,GNAS,GPR132,IER3,IL10,IL15,IL1B,IL6,IL6R,IL7,JUN,KLF13,MAP2K4,MDM2,NFATC1,NFE2L2,NFKB1,NFKBIA,NR3C1,NR4A1,PRELID1,PTEN,RCAN1,SOCS1,SPHK1,STAT3,STAT5A,TNF,TNFRSF1A,TNFRSF1B,TP53,TRAF1
Cell-mediated Immune Response	apoptosis of T lymphocytes	4.43E-05	49	ABL1,ARRB1,BCL10,BCL2A1,BCL3,BID,CASP3,CCL4,CCL5,CD9,CDKN1A,CFLAR,CIITA,CXCR4,ETS2,FADD,FAS,FOS,GNAS,GPR132,IER3,IL10,IL15,IL1B,IL6,IL6R,IL7,JUN,KLF13,MAP2K4,MDM2,NFATC1,NFE2L2,NFKB1,NFKBIA,NR3C1,NR4A1,PRELID1,PTEN,RCAN1,SOCS1,SPHK1,STAT3,STAT5A,TNF,TNFRSF1A,TNFRSF1B,TP53,TRAF1
Cellular Function and Maintenance	apoptosis of T lymphocytes	4.43E-05	49	ABL1,ARRB1,BCL10,BCL2A1,BCL3,BID,CASP3,CCL4,CCL5,CD9,CDKN1A,CFLAR,CIITA,CXCR4,ETS2,FADD,FAS,FOS,GNAS,GPR132,IER3,IL10,IL15,IL1B,IL6,IL6R,IL7,JUN,KLF13,MAP2K4,MDM2,NFATC1,NFE2L2,NFKB1,NFKBIA,NR3C1,NR4A1,PRELID1,PTEN,RCAN1,SOCS1,SPHK1,STAT3,STAT5A,TNF,TNFRSF1A,TNFRSF1B,TP53,TRAF1
Lymphoid Tissue Structure and Development	morphology of lymphatic system component	4.52E-05	12	BCL3,CXCR4,ID2,LTA,LTBR,MAP3K14,NFKB1,NFKB2,PTEN,STAT3,TNF,TNFRSF1A
Cell Death	cell death of T lymphocytes	4.64E-05	55	ABL1,ARRB1,BAD,BCL10,BCL2A1,BCL3,BID,CASP3,CCL4,CCL5,CD40,CD9,CDKN1A,CFLAR,CIITA,CXCR4,DEF6,ETS2,FADD,FAS,FOS,GNAS,GPR132,IER3,IL10,IL15,IL1B,IL6,IL6R,IL7,JUN,KLF13,MAP2K4,MAPK14,MDM2,NFATC1,NFE2L2,NFKB1,NFKBIA,NR3C1,NR4A1,PRDM1,PRELID1,PTEN,RCAN1,SOCS1,SPHK1,STAT3,STAT5A,TGFBR2,TNF,TNFRSF1A,TNFRSF1B,TP53,TRAF1
Hematological System Development and Function	cell death of T lymphocytes	4.64E-05	55	ABL1,ARRB1,BAD,BCL10,BCL2A1,BCL3,BID,CASP3,CCL4,CCL5,CD40,CD9,CDKN1A,CFLAR,CIITA,CXCR4,DEF6,ETS2,FADD,FAS,FOS,GNAS,GPR132,IER3,IL10,IL15,IL1B,IL6,IL6R,IL7,JUN,KLF13,MAP2K4,MAPK14,MDM2,NFATC1,NFE2L2,NFKB1,NFKBIA,NR3C1,NR4A1,PRDM1,PRELID1,PTEN,RCAN1,SOCS1,SPHK1,STAT3,STAT5A,TGFBR2,TNF,TNFRSF1A,TNFRSF1B,TP53,TRAF1
Cellular Development	cell death of T lymphocytes	4.64E-05	55	ABL1,ARRB1,BAD,BCL10,BCL2A1,BCL3,BID,CASP3,CCL4,CCL5,CD40,CD9,CDKN1A,CFLAR,CIITA,CXCR4,DEF6,ETS2,FADD,FAS,FOS,GNAS,GPR132,IER3,IL10,IL15,IL1B,IL6,IL6R,IL7,JUN,KLF13,MAP2K4,MAPK14,MDM2,NFATC1,NFE2L2,NFKB1,NFKBIA,NR3C1,NR4A1,PRDM1,PRELID1,PTEN,RCAN1,SOCS1,SPHK1,STAT3,STAT5A,TGFBR2,TNF,TNFRSF1A,TNFRSF1B,TP53,TRAF1
Hematopoiesis	cell death of T lymphocytes	4.64E-05	55	ABL1,ARRB1,BAD,BCL10,BCL2A1,BCL3,BID,CASP3,CCL4,CCL5,CD40,CD9,CDKN1A,CFLAR,CIITA,CXCR4,DEF6,ETS2,FADD,FAS,FOS,GNAS,GPR132,IER3,IL10,IL15,IL1B,IL6,IL6R,IL7,JUN,KLF13,MAP2K4,MAPK14,MDM2,NFATC1,NFE2L2,NFKB1,NFKBIA,NR3C1,NR4A1,PRDM1,PRELID1,PTEN,RCAN1,SOCS1,SPHK1,STAT3,STAT5A,TGFBR2,TNF,TNFRSF1A,TNFRSF1B,TP53,TRAF1
Cell-mediated Immune Response	cell death of T lymphocytes	4.64E-05	55	ABL1,ARRB1,BAD,BCL10,BCL2A1,BCL3,BID,CASP3,CCL4,CCL5,CD40,CD9,CDKN1A,CFLAR,CIITA,CXCR4,DEF6,ETS2,FADD,FAS,FOS,GNAS,GPR132,IER3,IL10,IL15,IL1B,IL6,IL6R,IL7,JUN,KLF13,MAP2K4,MAPK14,MDM2,NFATC1,NFE2L2,NFKB1,NFKBIA,NR3C1,NR4A1,PRDM1,PRELID1,PTEN,RCAN1,SOCS1,SPHK1,STAT3,STAT5A,TGFBR2,TNF,TNFRSF1A,TNFRSF1B,TP53,TRAF1
Cellular Function and Maintenance	cell death of T lymphocytes	4.64E-05	55	ABL1,ARRB1,BAD,BCL10,BCL2A1,BCL3,BID,CASP3,CCL4,CCL5,CD40,CD9,CDKN1A,CFLAR,CIITA,CXCR4,DEF6,ETS2,FADD,FAS,FOS,GNAS,GPR132,IER3,IL10,IL15,IL1B,IL6,IL6R,IL7,JUN,KLF13,MAP2K4,MAPK14,MDM2,NFATC1,NFE2L2,NFKB1,NFKBIA,NR3C1,NR4A1,PRDM1,PRELID1,PTEN,RCAN1,SOCS1,SPHK1,STAT3,STAT5A,TGFBR2,TNF,TNFRSF1A,TNFRSF1B,TP53,TRAF1
Neurological Disease	hypernociception of mice	4.98E-05	7	CXCL2,EDN1,IL15,IL1B,IL1RN,TNF,TNFRSF1A
Cell Death	survival of astrocytes	4.98E-05	7	B4GALT5,CCL5,CCR1,CHI3L1,IL1B,TNF,TP53
Nervous System Development and Function	survival of astrocytes	4.98E-05	7	B4GALT5,CCL5,CCR1,CHI3L1,IL1B,TNF,TP53
Dermatological Diseases and Conditions	disease of skin	5.06E-05	25	AHR,CDKN1A,DDB2,GSTP1,ICAM1,IL12B,IL1A,IL1R1,IL1RN,IL6,IL6R,IL8,JUN,MDM2,MMP1 (includes EG:300339),MMP19,NFKBIZ,NR4A1,PRKCD,PTEN,RELB,SOCS1,TERF2,TP53,VEGFA
Inflammatory Response	inflammation	5.34E-05	68	ADORA2B,BDKRB2,BID,CASP3,CASP4,CCL2,CCL4,CCL5,CEBPD,CFB,CSF2,CSK,CXCL10,CXCL2,CYLD,F3,FAS,GJA1,HMOX1,ICAM1,IL10,IL12B,IL1A,IL1B,IL1R1,IL1RN,IL6,IL6R,IL8,INSR,IRF9,JUNB,LTA,LTBR,MADCAM1,MAPK14,MFGE8,MYD88,NFE2L1,NFE2L2,NFKB1,NFKBIA,NFKBIB,NFKBID,NOS2,NR3C1,NUPR1,PSEN1,PTAFR,PTEN,PTGER4,PTGS2,RABGEF1,RELB,S100A8,SMAD3,SOCS1,SOD2,STAT3,TGFBR2,TLR2,TNF,TNFRSF1A,TNFRSF1B,TP53,TRAF6,VEGFA,ZFP36
Skeletal and Muscular Disorders	disease of joint	5.46E-05	14	CIITA,IL10,IL15,IL1A,IL1B,IL1R1,MYD88,PLAT,TLR2,TNF,TNFAIP6,TNFRSF1B,TP53,VEGFA
Cellular Development	osteoclastogenesis of normal cells	5.49E-05	15	ADM,CCL2,CD40,CSF2,EBI3,FOS,IL1A,IL1RN,IL6,NFATC1,NFKB1,NFKB2,NFKBIA,TNF,TNFRSF1A
Skeletal and Muscular System Development and Function	osteoclastogenesis of normal cells	5.49E-05	15	ADM,CCL2,CD40,CSF2,EBI3,FOS,IL1A,IL1RN,IL6,NFATC1,NFKB1,NFKB2,NFKBIA,TNF,TNFRSF1A
Cell Death	apoptosis of lymphatic system cells	5.55E-05	32	BCL2A1,CASP3,CD40,CD69,CDKN1A,CSF2,CSF3,CXCL2,CXCR4,FAS,GADD45A,GADD45B,IL10,IL1B,IL1RN,IL6,IL6R,IL8,IRF8,LTBR,MAPK14,MCL1,MYD88,NAMPT,NGF,PIM1,PRKCD,SOCS1,SPHK2,STAT5A,TNF,TP53
Inflammatory Response	fever of mammalia	5.61E-05	10	IL1A,IL1B,IL1R1,IL1RN,IL6,IL6R,PTGER2,PTGER4,PTGES,TNF
Organismal Functions	fever of mammalia	5.61E-05	10	IL1A,IL1B,IL1R1,IL1RN,IL6,IL6R,PTGER2,PTGER4,PTGES,TNF
Cardiovascular Disease	ischemic cardiomyopathy	5.61E-05	10	DDIT3,F5,ICAM1,IL1B,IL1RN,OLR1,P2RY1,TNF,TRIB1,VCAM1
Cell Death	cell death of epidermal cells	5.97E-05	22	CASP3,CDKN1A,CEBPA,CFLAR,EDN1,FAS,IL15,JUN,MAPK13,MCL1,MIA,NR3C1,PLAT,PRKCD,PTAFR,PTEN,PTGS2,RND3,STAT3,TNF,TNFRSF1A,TP53
Cell Death	cell death of lymphatic system cells	6.11E-05	34	BCL2A1,CASP3,CD40,CD69,CDKN1A,CSF2,CSF3,CXCL2,CXCR4,FAS,GADD45A,GADD45B,IL10,IL1B,IL1RN,IL6,IL6R,IL8,IRF8,LTBR,MAPK14,MCL1,MYD88,NAMPT,NGF,NR3C1,PIM1,PRKCD,SLC29A2,SOCS1,SPHK2,STAT5A,TNF,TP53
Cellular Growth and Proliferation	colony formation	6.32E-05	81	ABL1,ATF3,ATR (includes EG:545),CCL4,CCNE1,CD9,CDKN1A,CEBPA,CHFR,CLDN4,CSF2,CSF3,CTCF,CYP2J2,CYR61,DDIT3,DOK2,DYRK1B,EDN1,EIF4EBP1,EPAS1,FAS,FOS,GADD45A,GADD45B,GJA1,GRB2,HAS2,HES1,IL10,IL1A,IL1B,IL1RN,IL6,IL6R,IL7,ING4,IRF8,ITGAV,JUN,JUNB,JUP,KCTD11,KLF6,LIMA1,LOXL4,MAPK14,MDK,MEN1,NGF,NR3C1,NUPR1,PHLDA1,PIK3R1,PLK3,PTEN,PTGES,PTGS2,PTPN1,PTPRS (includes EG:5802),RALGDS,RASSF1,RASSF5,RCAN1,RHOC,…
Cell Cycle	arrest in cell division process	6.48E-05	103	ABL1,AHR,ARID1A,ATF2,ATF3,ATR (includes EG:545),AURKA,BAD,BID,BTG2,CAMK2N1,CCNE1,CCNG1,CD40,CDC123,CDKN1A,CEBPA,CEBPD,CHFR,COMMD5,CREB1,CSF2,CSF3,CSNK1A1,CUL2,CYR61,DDIT3,DMTF1,DUSP1,DYRK1B,E2F6,E4F1,FADD,FOS,GADD45A,GADD45B,GNAS,GPS2,GTF2I,HAS2,ID2,IL10,IL12B,IL1A,IL1B,IL6,IL7,IL8,ING4,INHBA,IRF9,ITGA5,ITGAV,JUN,KDM5B,KLF6,LMNA,MAP2K3,MAP2K7,MAPK14,MDM2,MEN1,MLL5,NBN,NFKB1,NFKBIA,NGF,NR3C1,NR4A1…
Hematological System Development and Function	quantity of antigen presenting cells	6.53E-05	36	CCL2,CD83,CSF2,CSF3,CXCL10,FAS,GPR132,ID2,IL10,IL12B,IL15,IL1A,IL1B,IL6,IRF8,LTA,LTBR,MAEA,MAPKAPK2,MDK,MYD88,NFKB1,NFKB2,NFKBIA,PLAT,PRKCD,PTGER2,PTGES,RELB,SOCS1,STAT3,TNF,TNFRSF1A,TP53,VEGFA,XBP1
Tissue Morphology	quantity of antigen presenting cells	6.53E-05	36	CCL2,CD83,CSF2,CSF3,CXCL10,FAS,GPR132,ID2,IL10,IL12B,IL15,IL1A,IL1B,IL6,IRF8,LTA,LTBR,MAEA,MAPKAPK2,MDK,MYD88,NFKB1,NFKB2,NFKBIA,PLAT,PRKCD,PTGER2,PTGES,RELB,SOCS1,STAT3,TNF,TNFRSF1A,TP53,VEGFA,XBP1
Cellular Growth and Proliferation	proliferation of blood cells	6.81E-05	104	ABL1,ADRB2,BATF,BCL10,BTK,CASP3,CCL20,CCL4,CD33 (includes EG:945),CD40,CD58,CD72,CD80,CD83,CDKN1A,CFLAR,CISH,CSF2,CSF3,CSNK1A1,CXCR4,CYLD,DEF6,DMTF1,DOK2,EBI3,ELF1,ETS2,FADD,FAS,GADD45A,GPI,GRAP,GSTP1,HCK,HIF1A,HMOX1,ICAM1,IFNAR2,IL10,IL12B,IL15,IL1A,IL1B,IL1R1,IL1RN,IL6,IL7,IL8,INHBA,IRAK4,IRF8,JAG1,JUNB,LTA,MAFG,MALT1,MAP2K4,MAP2K7,MAPK14,MBP,MDM2,MYD88,NCK1,NCK2,NFATC1,NFATC3,NFKB1,NFKBID,NOS2…
Gene Expression	activation of DNA endogenous promoter	6.97E-05	21	ATF2,CEBPA,CEBPD,FOS,FOSL2,INHBA,IRF8,JUN,JUNB,MDM2,MYD88,NGF,NOTCH4,RFX5,SKIL,SP1,STAT3,TAF11,TNF,TP53,TRAF6
Cell Death	cell death of granulocytes	6.97E-05	21	BCL2A1,CASP3,CD69,CSF2,CSF3,CXCL2,CXCR4,FAS,IL10,IL1B,IL1RN,IL6,IL8,LTBR,MAPK14,MCL1,NAMPT,NR3C1,PIM1,PRKCD,TNF
DNA Replication, Recombination, and Repair	condensation of chromatin	7.06E-05	18	ADM,AKAP8,ATR (includes EG:545),CASP3,CDKN1A,DFFB,FAS,GMCL1,INHBA,MAP2K4,MAP2K7,MDM2,PLK3,PRKCD,PTGS2,STK4,TNF,TP53
Skeletal and Muscular System Development and Function	osteoclastogenesis	7.06E-05	18	ADM,CCL2,CD40,CD9,CSF2,EBI3,FOS,IL1A,IL1B,IL1RN,IL6,NFATC1,NFKB1,NFKB2,NFKBIA,SOCS1,TNF,TNFRSF1A
Skeletal and Muscular Disorders	skeletal and muscular disorder of mice	7.44E-05	56	AFF1,ATXN2,BDKRB2,CASP3,CCL2,CD40,CD69,CD80,CDKN1A,CFB,CIITA,CSF2,CSF3,CSNK2B,DUSP1,FAS,FOS,FZD4,GJA1,GPI,IL10,IL12B,IL15,IL1A,IL1B,IL1R1,IL1RN,IL6,IL6R,IL7,IREB2,LMNA,LTBR,MAPKAPK2,MAPT,MBP,MDK,MYD88,NBN,NCF1,NFE2L2,NFKB1,NFKBIA,NGF,PEX11B,PRNP,PTGER2,PTGER4,SOCS1,TLR2,TNF,TNFRSF1A,TNFRSF1B,TP53,TRAF6,ZFP36
Inflammatory Disease	inflammatory disorder of joint	7.53E-05	11	CIITA,IL10,IL15,IL1A,IL1R1,MYD88,PLAT,TLR2,TNF,TNFRSF1B,TP53
Skeletal and Muscular Disorders	inflammatory disorder of joint	7.53E-05	11	CIITA,IL10,IL15,IL1A,IL1R1,MYD88,PLAT,TLR2,TNF,TNFRSF1B,TP53
Cell Death	cell death of hepatoma cell lines	7.80E-05	26	AHR,BID,CASP3,CCNG1,CCNL2,CD40,CDKN1A,CFLAR,CTSB,DDIT3,FAS,FOS,IL6,INHBA,MAP2K4,MAPK14,MCL1,MT2A,NFKBIA,PMEPA1,PRKCD,PTEN,TNF,TP53,TRIM32,UBTF
Cellular Growth and Proliferation	proliferation of connective tissue cells	7.81E-05	59	ABL1,AHR,AKT2,CCNE1,CCNG1,CD40,CDKN1A,CIITA,CITED2,CSF2,CSK,CTGF,EDN1,FAS,FNTB,FOS,FOSL2,GGT1,GJA1,GPI,GRB2,GSTP1,IFI30,IL15,IL1A,IL1B,IL6,IL8,INHBA,ITGAV,JUN,JUNB,LIG4,LTA,MAPK14,MDM2,NFKB1,NFKB2,NUPR1,PITPNA,PTEN,PTGER2,PTGES,PTPN2,SIN3A,SKIL,SMAD3,SOD2,SPHK1,SPHK2,SPRY2,STAT3,TGFBR2,TGIF1,TNF,TNFRSF1A,TP53,VCAN,YY1
Cell Death	apoptosis of neutrophils	7.84E-05	17	BCL2A1,CASP3,CSF2,CSF3,CXCL2,CXCR4,FAS,IL1B,IL1RN,IL6,IL8,LTBR,MAPK14,MCL1,NAMPT,PRKCD,TNF
Hematological System Development and Function	proliferation of mononuclear leukocytes	7.94E-05	94	ABL1,ADRB2,BATF,BCL10,BTK,CASP3,CCL4,CD33 (includes EG:945),CD40,CD58,CD72,CD80,CD83,CDKN1A,CFLAR,CISH,CSF2,CSNK1A1,CXCR4,CYLD,DEF6,DMTF1,DOK2,EBI3,ELF1,ETS2,FADD,FAS,GADD45A,GPI,GRAP,GSTP1,HCK,HIF1A,HMOX1,ICAM1,IFNAR2,IL10,IL12B,IL15,IL1A,IL1B,IL1R1,IL1RN,IL6,IL7,INHBA,IRAK4,IRF8,JAG1,JUNB,LTA,MALT1,MAP2K4,MAP2K7,MBP,MDM2,MYD88,NCK1,NCK2,NFATC1,NFATC3,NFKB1,NFKBID,NOS2,PIK3R1,PIM1,PRDM1,PRKCD,PT…
Cellular Growth and Proliferation	proliferation of mononuclear leukocytes	7.94E-05	94	ABL1,ADRB2,BATF,BCL10,BTK,CASP3,CCL4,CD33 (includes EG:945),CD40,CD58,CD72,CD80,CD83,CDKN1A,CFLAR,CISH,CSF2,CSNK1A1,CXCR4,CYLD,DEF6,DMTF1,DOK2,EBI3,ELF1,ETS2,FADD,FAS,GADD45A,GPI,GRAP,GSTP1,HCK,HIF1A,HMOX1,ICAM1,IFNAR2,IL10,IL12B,IL15,IL1A,IL1B,IL1R1,IL1RN,IL6,IL7,INHBA,IRAK4,IRF8,JAG1,JUNB,LTA,MALT1,MAP2K4,MAP2K7,MBP,MDM2,MYD88,NCK1,NCK2,NFATC1,NFATC3,NFKB1,NFKBID,NOS2,PIK3R1,PIM1,PRDM1,PRKCD,PT…
Cell Death	apoptosis of hepatocytes	8.09E-05	20	ADRBK1,AHR,BID,CASP3,CD40,CDKN1A,CTSB,FAS,GADD45B,IL6,JUN,MYD88,NCF1,PTPN1,SOD2,TNF,TNFRSF1A,TNFRSF1B,TP53,XBP1
Cell Cycle	cell division process of normal cells	8.25E-05	76	ADORA2B,AHR,ASCL2,ATF2,ATF3,AURKA,BAD,BTK,C13orf15,CCNE1,CCNE2,CD40,CD80,CDK3,CDKN1A,CEBPA,CEBPD,CREB1,CSF2,CSF3,CXCL10,E4F1,EDN1,FOS,GAB1,GADD45A,GADD45B,GNAS,GRB2,HES1,HIF1A,ID2,IL15,IL1B,IL6,IL7,INHBA,INSR,JARID2,JUN,JUNB,MAPK14,MAX,MDM2,NBN,NFKB1,NFKBIA,NGF,PAFAH1B1,PIK3R1,PIM1,PLK2,POLK,PRKCD,PTEN,PTGS2,RAPGEF3,RGL2,ROCK2,SKIL,SMAD3,SMARCA4,SOCS1,SOD2,SP1,SPHK1,SPHK2,STAT3,STAT5A,TIAL1,TNF,T…
Hematological System Development and Function	differentiation of leukocytes	8.40E-05	87	ABL1,AKT2,BAD,BATF,BCL2A1,BCL3,CCL2,CCL22,CCR1,CD40,CD80,CD83,CEBPA,CEBPD,CSF2,CSF3,CXCR4,DMTF1,EBI3,EIF2AK4,ETS2,FAS,FOS,GRB2,HDAC5,HDAC7,ICAM1,ID2,IL10,IL12B,IL15,IL1B,IL1R1,IL1RN,IL6,IL7,IL8,INHBA,IRF8,ITGAV,JAG1,JMJD6,JUN,JUNB,LIG4,LTBR,MAPK14,MBP,MDK,MYD88,MYST1,NFATC1,NFATC3,NFKB1,NFKB2,NFKBIA,NFYA,PATZ1,PICALM,PIK3R1,PRDM1,PRELID1,PTGS2,PTPN6,RALGDS,RASSF5,RELB,RGL2,RIPK2,RNF128,SLAMF1,SMA…
Cellular Development	differentiation of leukocytes	8.40E-05	87	ABL1,AKT2,BAD,BATF,BCL2A1,BCL3,CCL2,CCL22,CCR1,CD40,CD80,CD83,CEBPA,CEBPD,CSF2,CSF3,CXCR4,DMTF1,EBI3,EIF2AK4,ETS2,FAS,FOS,GRB2,HDAC5,HDAC7,ICAM1,ID2,IL10,IL12B,IL15,IL1B,IL1R1,IL1RN,IL6,IL7,IL8,INHBA,IRF8,ITGAV,JAG1,JMJD6,JUN,JUNB,LIG4,LTBR,MAPK14,MBP,MDK,MYD88,MYST1,NFATC1,NFATC3,NFKB1,NFKB2,NFKBIA,NFYA,PATZ1,PICALM,PIK3R1,PRDM1,PRELID1,PTGS2,PTPN6,RALGDS,RASSF5,RELB,RGL2,RIPK2,RNF128,SLAMF1,SMA…
Hematopoiesis	differentiation of leukocytes	8.40E-05	87	ABL1,AKT2,BAD,BATF,BCL2A1,BCL3,CCL2,CCL22,CCR1,CD40,CD80,CD83,CEBPA,CEBPD,CSF2,CSF3,CXCR4,DMTF1,EBI3,EIF2AK4,ETS2,FAS,FOS,GRB2,HDAC5,HDAC7,ICAM1,ID2,IL10,IL12B,IL15,IL1B,IL1R1,IL1RN,IL6,IL7,IL8,INHBA,IRF8,ITGAV,JAG1,JMJD6,JUN,JUNB,LIG4,LTBR,MAPK14,MBP,MDK,MYD88,MYST1,NFATC1,NFATC3,NFKB1,NFKB2,NFKBIA,NFYA,PATZ1,PICALM,PIK3R1,PRDM1,PRELID1,PTGS2,PTPN6,RALGDS,RASSF5,RELB,RGL2,RIPK2,RNF128,SLAMF1,SMA…
Cell Cycle	interphase of normal cells	8.52E-05	39	ASCL2,ATF2,ATF3,BAD,BTK,C13orf15,CCNE1,CCNE2,CD40,CDK3,CDKN1A,CEBPD,CSF2,FOS,GAB1,GADD45A,GADD45B,ID2,IL15,IL7,JUN,JUNB,MAPK14,MAX,MDM2,NBN,NFKB1,NFKBIA,PIK3R1,PLK2,POLK,PRKCD,PTEN,PTGS2,SOD2,SP1,STAT3,TNF,TP53
Cellular Development	osteoclastogenesis of eukaryotic cells	8.54E-05	16	ADM,CCL2,CD40,CSF2,EBI3,FOS,IL1A,IL1B,IL1RN,IL6,NFATC1,NFKB1,NFKB2,NFKBIA,TNF,TNFRSF1A
Skeletal and Muscular System Development and Function	osteoclastogenesis of eukaryotic cells	8.54E-05	16	ADM,CCL2,CD40,CSF2,EBI3,FOS,IL1A,IL1B,IL1RN,IL6,NFATC1,NFKB1,NFKB2,NFKBIA,TNF,TNFRSF1A
Connective Tissue Disorders	juvenile rheumatoid arthritis	8.62E-05	27	ADM,CCL4,CCL5,CCR1,CD69,CD80,CD83,FES,FOS,GADD45B,HDAC7,IL1B,IL1R1,IL1RN,MCL1,NFKBIA,NR4A1,P2RY13,PRDM1,PRNP,PTGS2,RGL2,S100A8,SLC1A2,SOCS1,TNF,ZFP36
Inflammatory Disease	juvenile rheumatoid arthritis	8.62E-05	27	ADM,CCL4,CCL5,CCR1,CD69,CD80,CD83,FES,FOS,GADD45B,HDAC7,IL1B,IL1R1,IL1RN,MCL1,NFKBIA,NR4A1,P2RY13,PRDM1,PRNP,PTGS2,RGL2,S100A8,SLC1A2,SOCS1,TNF,ZFP36
Skeletal and Muscular Disorders	juvenile rheumatoid arthritis	8.62E-05	27	ADM,CCL4,CCL5,CCR1,CD69,CD80,CD83,FES,FOS,GADD45B,HDAC7,IL1B,IL1R1,IL1RN,MCL1,NFKBIA,NR4A1,P2RY13,PRDM1,PRNP,PTGS2,RGL2,S100A8,SLC1A2,SOCS1,TNF,ZFP36
Immunological Disease	juvenile rheumatoid arthritis	8.62E-05	27	ADM,CCL4,CCL5,CCR1,CD69,CD80,CD83,FES,FOS,GADD45B,HDAC7,IL1B,IL1R1,IL1RN,MCL1,NFKBIA,NR4A1,P2RY13,PRDM1,PRNP,PTGS2,RGL2,S100A8,SLC1A2,SOCS1,TNF,ZFP36
Cell Cycle	cell cycle progression of lung cancer cell lines	8.76E-05	9	CDKN1A,DUSP1,HMOX1,NR4A1,PRKCD,RASSF5,RHOBTB2,SMARCA4,TP53
Cell Death	delay in cell death of leukocytes	8.76E-05	9	CD40,CSF2,CSF3,IL6,IL7,IL8,LTBR,MAPK14,MYD88
Inflammatory Response	fever of rodents	8.76E-05	9	IL1A,IL1B,IL1R1,IL1RN,IL6,IL6R,PTGER2,PTGER4,TNF
Organismal Functions	fever of rodents	8.76E-05	9	IL1A,IL1B,IL1R1,IL1RN,IL6,IL6R,PTGER2,PTGER4,TNF
Inflammatory Disease	pulmonary fibrosis of mice	8.77E-05	12	ARG2,BID,CSF2,ICAM1,IL12B,IL1B,IL1R1,ITGA5,MYD88,PSEN2,PTGS2,TGFBR2
Respiratory Disease	pulmonary fibrosis of mice	8.77E-05	12	ARG2,BID,CSF2,ICAM1,IL12B,IL1B,IL1R1,ITGA5,MYD88,PSEN2,PTGS2,TGFBR2
Cellular Development	developmental process of fibroblasts	9.15E-05	32	ABL1,ATF3,CCL2,CDKN1A,CREB1,DUSP1,EDN1,FOSL1,GADD45A,GEM,HIF1A,IL6,IL7,JUN,MAP2K3,MDM2,MED1,MEN1,NFIC,NUPR1,PLK2,PTPN6,RCE1,SAFB,SOCS1,STAT3,TGFBR2,TNF,TP53,TPR,TRIM25,VCAN
Cellular Growth and Proliferation	growth of normal cells	9.23E-05	81	ABL1,ATF3,BTG1,BTK,CCL2,CCL4,CCNE1,CD40,CD72,CD80,CDKN1A,CEBPA,CEBPD,CREB1,CSF2,CSF3,CXCL10,DNAJB6,DUSP1,EDN1,EZH2,FAS,FOS,FOSL1,GADD45A,GEM,HIF1A,HMOX1,ID2,IL10,IL15,IL1A,IL1B,IL1RN,IL6,IL6R,IL7,IL8,INHBA,INSR,IRF8,ITGA5,JUN,MAP2K3,MDM2,MEN1,MYD88,NFATC1,NFKB1,NGF,NR3C1,NUPR1,PIK3R1,PIM1,PLK2,PRKCD,PSEN1,PTEN,PTPN6,RALBP1,RCE1,SAFB,SIGLEC10,SLAMF1,SMAD3,SOCS1,STAT3,STAT5A,TCF3,TGFBR2,TIMELESS,TI…
Cancer	transformation	9.31E-05	97	ABL1,ADM,AKT2,ATF3,AURKA,BCL10,BCL2A1,BTG2,BTK,CCNE1,CCNE2,CDKN1A,CEBPA,CSK,CYP26A1,CYTH1,DFFB,DMTF1,E2F6,EIF4EBP1,ERRFI1,FBXO7,FES,FIP1L1,FOS,FOSL1,GAB1,GPI,GPR132,GPR65,GRB2,HAS2,HCK,HHEX,HYAL2,ID2,IL10,IL1RN,JAG1,JUN,JUNB,JUP,KLF11,KLF6,LETMD1,MAP2K3,MAP2K4,MAP2K7,MAP3K14,MAP3K8,MAPK14,MAX,MDM2,MEN1,NBN,NCK1,NCK2,NFKB1,NFKB2,NFKBIB,NGF,NOL3,NR3C1,ODC1,PIK3R1,PIK3R5,PIM1,PRKCD,PTEN,PTGS2,PTPN1,…
Inflammatory Disease	pulmonary fibrosis	9.32E-05	19	ABL1,ARG2,BID,CSF2,HCK,ICAM1,IL10,IL12B,IL1B,IL1R1,IL1RN,IL7,ITGA5,LTBR,MYD88,PSEN2,PTGS2,TGFBR2,TNF
Respiratory Disease	pulmonary fibrosis	9.32E-05	19	ABL1,ARG2,BID,CSF2,HCK,ICAM1,IL10,IL12B,IL1B,IL1R1,IL1RN,IL7,ITGA5,LTBR,MYD88,PSEN2,PTGS2,TGFBR2,TNF
Cell Death	cell death of bone marrow cells	9.38E-05	28	BCL2A1,CASP3,CD69,CSF2,CSF3,CXCL2,CXCR4,FAS,GADD45A,GADD45B,IL10,IL1B,IL1RN,IL6,IL8,IRF8,LTBR,MAPK14,MCL1,NAMPT,NR3C1,PIM1,PRKCD,SLC29A2,SOCS1,STAT5A,TNF,TP53
Gene Expression	activation of TPA response element	9.42E-05	14	BATF,DUSP1,FOS,FOSL1,FOSL2,IL1A,JUN,JUNB,MAP2K3,MAP3K14,MAP3K8,MEN1,TGFBR2,TNF
Hematological System Development and Function	growth of B lymphocytes	9.42E-05	14	BTK,CD40,CD72,HIF1A,IL10,IL1B,IL7,ITGA5,MDM2,NFATC1,NFKB1,SIGLEC10,STAT5A,TP53
Humoral Immune Response	growth of B lymphocytes	9.42E-05	14	BTK,CD40,CD72,HIF1A,IL10,IL1B,IL7,ITGA5,MDM2,NFATC1,NFKB1,SIGLEC10,STAT5A,TP53
Cellular Development	growth of B lymphocytes	9.42E-05	14	BTK,CD40,CD72,HIF1A,IL10,IL1B,IL7,ITGA5,MDM2,NFATC1,NFKB1,SIGLEC10,STAT5A,TP53
Cellular Growth and Proliferation	growth of B lymphocytes	9.42E-05	14	BTK,CD40,CD72,HIF1A,IL10,IL1B,IL7,ITGA5,MDM2,NFATC1,NFKB1,SIGLEC10,STAT5A,TP53
Inflammatory Disease	nephritis	9.51E-05	33	CCL22,CCL4,CCL5,CCR1,CD80,CDKN1A,CXCL16,FAS,GADD45A,ICAM1,IL10,IL1RN,JUN,MDM2,MFGE8,MTHFR,NFE2L2,NFKB2,NFKBIA,NOS2,NR3C1,PDE4B,PDE8A,PSEN1,PSEN2,SMURF2,TANK,TLR2,TNF,TNFRSF1A,TP53,VCAM1,VEGFA
Renal and Urological Disease	nephritis	9.51E-05	33	CCL22,CCL4,CCL5,CCR1,CD80,CDKN1A,CXCL16,FAS,GADD45A,ICAM1,IL10,IL1RN,JUN,MDM2,MFGE8,MTHFR,NFE2L2,NFKB2,NFKBIA,NOS2,NR3C1,PDE4B,PDE8A,PSEN1,PSEN2,SMURF2,TANK,TLR2,TNF,TNFRSF1A,TP53,VCAM1,VEGFA
Respiratory Disease	respiratory disorder of mice	9.51E-05	33	ARG2,BID,CASP3,CCL2,CCL5,CEBPA,CFLAR,CIITA,CSF2,CSF3,CYLD,EPAS1,ICAM1,IL12B,IL1B,IL1R1,ITGA5,MYD88,NCF1,NFE2L2,NOS2,NR3C1,PSEN2,PTAFR,PTGS2,PTX3,SOCS1,STAT3,STK36,TGFBR2,TNF,TRAF6,VEGFA
Cellular Growth and Proliferation	colony formation of cells	9.76E-05	80	ABL1,ATF3,ATR (includes EG:545),CCL4,CCNE1,CD9,CDKN1A,CEBPA,CHFR,CLDN4,CSF2,CSF3,CTCF,CYP2J2,CYR61,DDIT3,DOK2,DYRK1B,EDN1,EIF4EBP1,EPAS1,FAS,FOS,GADD45A,GADD45B,GJA1,GRB2,HAS2,HES1,IL10,IL1A,IL1B,IL1RN,IL6,IL6R,IL7,ING4,IRF8,ITGAV,JUN,JUNB,JUP,KCTD11,KLF6,LIMA1,LOXL4,MAPK14,MDK,MEN1,NGF,NR3C1,NUPR1,PHLDA1,PIK3R1,PLK3,PTEN,PTGES,PTGS2,PTPN1,PTPRS (includes EG:5802),RALGDS,RASSF1,RASSF5,RCAN1,RHOC,…
Cell Death	cell death of dermal cells	9.90E-05	23	CASP3,CDKN1A,CEBPA,CFLAR,EDN1,FAS,IL10,IL15,JUN,MAPK13,MCL1,MIA,NR3C1,PLAT,PRKCD,PTAFR,PTEN,PTGS2,RND3,STAT3,TNF,TNFRSF1A,TP53
Cell Death	apoptosis of epidermal cells	9.95E-05	21	CASP3,CEBPA,CFLAR,EDN1,FAS,IL15,JUN,MAPK13,MCL1,MIA,NR3C1,PLAT,PRKCD,PTAFR,PTEN,PTGS2,RND3,STAT3,TNF,TNFRSF1A,TP53
Cell Death	cell death	1.04E-04	391	AATK,ABL1,ADM,ADNP,ADORA2B,ADRB2,ADRBK1,AHR,AKT2,APH1A,ARF6,ARG2,ARRB1,ATF2,ATF3,ATMIN,ATP1A1,ATP2A2,ATR (includes EG:545),ATXN2,AURKA,B4GALT5,BAD,BAG3,BCL10,BCL2A1,BCL3,BDKRB2,BID,BIRC3,BLOC1S2,BTG1,BTG2,BTK,C9ORF80,CASP2,CASP3,CASP4,CASP8AP2,CCDC88A,CCL2,CCL4,CCL5,CCNE1,CCNG1,CCNL2,CCT3,CD33 (includes EG:945),CD40,CD69,CD80,CD9,CDC42EP3,CDKN1A,CEBPA,CEBPD,CFLAR,CHD8,CIB1,CIITA,CITED2,CLN8,COX5A…
Hematological System Development and Function	proliferation of lymphocytes	1.06E-04	93	ABL1,ADRB2,BATF,BCL10,BTK,CASP3,CCL4,CD33 (includes EG:945),CD40,CD58,CD72,CD80,CD83,CDKN1A,CFLAR,CISH,CSF2,CSNK1A1,CXCR4,CYLD,DEF6,DMTF1,DOK2,EBI3,ELF1,ETS2,FADD,FAS,GADD45A,GPI,GRAP,HCK,HIF1A,HMOX1,ICAM1,IFNAR2,IL10,IL12B,IL15,IL1A,IL1B,IL1R1,IL1RN,IL6,IL7,INHBA,IRAK4,IRF8,JAG1,JUNB,LTA,MALT1,MAP2K4,MAP2K7,MBP,MDM2,MYD88,NCK1,NCK2,NFATC1,NFATC3,NFKB1,NFKBID,NOS2,PIK3R1,PIM1,PRDM1,PRKCD,PTEN,PTG…
Cellular Growth and Proliferation	proliferation of lymphocytes	1.06E-04	93	ABL1,ADRB2,BATF,BCL10,BTK,CASP3,CCL4,CD33 (includes EG:945),CD40,CD58,CD72,CD80,CD83,CDKN1A,CFLAR,CISH,CSF2,CSNK1A1,CXCR4,CYLD,DEF6,DMTF1,DOK2,EBI3,ELF1,ETS2,FADD,FAS,GADD45A,GPI,GRAP,HCK,HIF1A,HMOX1,ICAM1,IFNAR2,IL10,IL12B,IL15,IL1A,IL1B,IL1R1,IL1RN,IL6,IL7,INHBA,IRAK4,IRF8,JAG1,JUNB,LTA,MALT1,MAP2K4,MAP2K7,MBP,MDM2,MYD88,NCK1,NCK2,NFATC1,NFATC3,NFKB1,NFKBID,NOS2,PIK3R1,PIM1,PRDM1,PRKCD,PTEN,PTG…
Hematological System Development and Function	differentiation of dendritic cells	1.06E-04	18	BCL3,CD40,CSF2,EIF2AK4,ID2,IL10,IL15,IL6,IRF8,ITGAV,LTBR,NFKB2,RELB,SOCS1,TGFBR2,TNF,TNFRSF1A,TRAF6
Cellular Development	differentiation of dendritic cells	1.06E-04	18	BCL3,CD40,CSF2,EIF2AK4,ID2,IL10,IL15,IL6,IRF8,ITGAV,LTBR,NFKB2,RELB,SOCS1,TGFBR2,TNF,TNFRSF1A,TRAF6
Hematopoiesis	differentiation of dendritic cells	1.06E-04	18	BCL3,CD40,CSF2,EIF2AK4,ID2,IL10,IL15,IL6,IRF8,ITGAV,LTBR,NFKB2,RELB,SOCS1,TGFBR2,TNF,TNFRSF1A,TRAF6
Cell Cycle	cell stage of normal cells	1.06E-04	55	ADORA2B,ASCL2,ATF2,ATF3,AURKA,BAD,BTK,C13orf15,CCNE1,CCNE2,CD40,CDK3,CDKN1A,CEBPA,CEBPD,CSF2,E4F1,FOS,GAB1,GADD45A,GADD45B,GNAS,ID2,IL10,IL15,IL6,IL7,INHBA,JARID2,JUN,JUNB,MAPK14,MAX,MDM2,NBN,NFKB1,NFKBIA,PIK3R1,PIM1,PLK2,POLK,PRKCD,PTEN,PTGS2,SOD2,SP1,SPHK1,SPHK2,STAT3,TNF,TNFRSF1A,TNFRSF1B,TP53,VEGFA,YY1
Cellular Development	growth of mononuclear leukocytes	1.12E-04	31	BTK,CD40,CD72,CD80,CDKN1A,CREB1,CSF2,CSF3,FOS,HIF1A,IL10,IL15,IL1A,IL1B,IL6,IL7,ITGA5,MDM2,NFATC1,NFKB1,PIM1,PTPN6,SIGLEC10,SLAMF1,SOCS1,STAT5A,TCF3,TNF,TNFRSF1A,TNFRSF1B,TP53
Cellular Growth and Proliferation	growth of mononuclear leukocytes	1.12E-04	31	BTK,CD40,CD72,CD80,CDKN1A,CREB1,CSF2,CSF3,FOS,HIF1A,IL10,IL15,IL1A,IL1B,IL6,IL7,ITGA5,MDM2,NFATC1,NFKB1,PIM1,PTPN6,SIGLEC10,SLAMF1,SOCS1,STAT5A,TCF3,TNF,TNFRSF1A,TNFRSF1B,TP53
Cell Death	cell death of tumor cell lines	1.13E-04	191	ABL1,ADM,ADNP,ADRBK1,AHR,AKT2,ATF2,ATF3,ATMIN,ATP2A2,ATR (includes EG:545),AURKA,BAD,BCL10,BCL2A1,BID,BIRC3,BTG2,BTK,C9ORF80,CASP2,CASP3,CASP4,CASP8AP2,CCL2,CCNE1,CCNG1,CCNL2,CCT3,CD40,CDKN1A,CEBPA,CEBPD,CFLAR,CIB1,COX5A,CREB1,CREB3L1,CSF2,CSNK1A1,CTCF,CTGF,CTSB,CYLD,CYP2J2,CYR61,DDIT3,DDIT4,DFFB,DNAJB1,DUSP1,EDN1,EIF4EBP1,ELL,ETS2,FADD,FAIM,FANCE,FAS,FBXO32,FGR,FOS,GAB1,GADD45A,GADD45B,GGT1,GLRX…
Cell Death	apoptosis of hepatoma cell lines	1.13E-04	24	AHR,BID,CASP3,CCNG1,CCNL2,CD40,CDKN1A,CFLAR,CTSB,DDIT3,FAS,FOS,IL6,INHBA,MAP2K4,MAPK14,MCL1,MT2A,NFKBIA,PMEPA1,PRKCD,TNF,TP53,TRIM32
Cell Death	apoptosis of dermal cells	1.18E-04	22	CASP3,CEBPA,CFLAR,EDN1,FAS,IL10,IL15,JUN,MAPK13,MCL1,MIA,NR3C1,PLAT,PRKCD,PTAFR,PTEN,PTGS2,RND3,STAT3,TNF,TNFRSF1A,TP53
Inflammatory Disease	inflammatory bowel disease of animal	1.18E-04	22	CD40,CYLD,EBI3,FAS,IL10,IL12B,IL1RN,IL6,IL6R,IL7,LTBR,MAPKAPK2,NCF1,NFE2L2,NOS2,PTGER4,SOCS1,STAT3,TGFBR2,TNF,TNFRSF1A,TP53INP1
Gastrointestinal Disease	inflammatory bowel disease of animal	1.18E-04	22	CD40,CYLD,EBI3,FAS,IL10,IL12B,IL1RN,IL6,IL6R,IL7,LTBR,MAPKAPK2,NCF1,NFE2L2,NOS2,PTGER4,SOCS1,STAT3,TGFBR2,TNF,TNFRSF1A,TP53INP1
Genetic Disorder	inflammatory bowel disease of animal	1.18E-04	22	CD40,CYLD,EBI3,FAS,IL10,IL12B,IL1RN,IL6,IL6R,IL7,LTBR,MAPKAPK2,NCF1,NFE2L2,NOS2,PTGER4,SOCS1,STAT3,TGFBR2,TNF,TNFRSF1A,TP53INP1
Cell Death	cell death of fibrosarcoma cell lines	1.20E-04	17	BCL2A1,BIRC3,CDKN1A,CFLAR,CTSB,FADD,FAS,IFNAR2,NAMPT,NFKB2,NFKBIZ,SOD2,TNF,TNFRSF1A,TP53,TRADD,TRAF1
Cancer	lymphatic node tumor	1.22E-04	44	ABL1,AKT2,BCL10,BCL3,CD40,CFLAR,CXCL10,CXCR4,CYR61,DDB2,DMTF1,EIF2AK1,EIF4EBP1,FAS,FNTB,GADD45A,GADD45B,HDAC3,HDAC5,HDAC7,ID2,IER3,IL10,IL6,JUN,MAP3K8,MCL1,MDM2,MSC,NFKB2,NFKBIA,ODC1,PIM1,POLB,POLE2,POR,PTEN,PTPN1,TCF3,TNF,TOP1,TP53,TUBB2A,VEGFA
Cell Death	cell death of fibroblasts	1.30E-04	49	ABL1,AKT2,ATF2,ATF3,BAD,BID,BIRC3,CASP2,CASP3,CASP4,CD40,CDKN1A,CFLAR,DDIT3,DUSP1,FADD,FAS,GAB1,HMOX1,IL10,INSR,JUN,MAP2K4,MAPK14,MCL1,MDM2,MEN1,NCK1,NCK2,NFKB1,NR4A1,NUPR1,PITPNA,POLB,POLK,PSEN1,PTEN,PTPN1,RPS6KA1,SPHK2,TNF,TNFRSF1A,TNFRSF1B,TNIP1,TP53,TRADD,TRAF1,TRAF5,TRAF6
Lymphoid Tissue Structure and Development	morphology of spleen	1.32E-04	8	BCL3,LTA,LTBR,MAP3K14,NFKB1,NFKB2,TNF,TNFRSF1A
Organ Morphology	morphology of spleen	1.32E-04	8	BCL3,LTA,LTBR,MAP3K14,NFKB1,NFKB2,TNF,TNFRSF1A
Molecular Transport	quantity of nitrite	1.32E-04	8	IL10,IL1A,IL1B,IL6,NOS2,NR3C1,TNF,TNFRSF1A
Small Molecule Biochemistry	quantity of nitrite	1.32E-04	8	IL10,IL1A,IL1B,IL6,NOS2,NR3C1,TNF,TNFRSF1A
Cellular Development	differentiation of cells	1.33E-04	221	ABL1,ADORA2B,ADRB2,AHR,AKT2,ALKBH1,ARL4A,ASCL2,ATF2,ATF3,ATXN2,BAD,BAIAP2,BATF,BCL2A1,BCL3,BOC,BTG1,BTG2,BTK,CA2,CASP3,CCL2,CCL22,CCL5,CCNE1,CCR1,CD40,CD80,CD83,CD9,CDK5RAP1,CDKN1A,CDO1,CEBPA,CEBPD,CHD1 (includes EG:1105),CITED2,CREB1,CSF2,CSF3,CTCF,CTGF,CTSB,CTSK,CXCR4,CYP26A1,DDIT3,DEDD,DMTF1,DNASE2,DNER,DUSP1,EBI3,EDN1,EIF2AK4,EPAS1,EPC1,ERBB2IP,ETS2,EXT1,EZH2,FADD,FAS,FES,FOS,FOSL1,FOSL2,GAB1…
Hematological System Development and Function	development of antigen presenting cells	1.34E-04	16	CD9,CEBPA,CSF2,CSF3,FOS,IL10,IL1RN,IL6,IRF8,LTA,NFKBIA,RELB,STAT3,TNF,TNFRSF1A,XBP1
Cellular Development	development of antigen presenting cells	1.34E-04	16	CD9,CEBPA,CSF2,CSF3,FOS,IL10,IL1RN,IL6,IRF8,LTA,NFKBIA,RELB,STAT3,TNF,TNFRSF1A,XBP1
Hematopoiesis	development of antigen presenting cells	1.34E-04	16	CD9,CEBPA,CSF2,CSF3,FOS,IL10,IL1RN,IL6,IRF8,LTA,NFKBIA,RELB,STAT3,TNF,TNFRSF1A,XBP1
Inflammatory Disease	glomerulonephritis	1.37E-04	30	CCL22,CCL4,CCL5,CCR1,CD80,CDKN1A,CXCL16,FAS,GADD45A,ICAM1,IL10,IL1RN,JUN,MDM2,MFGE8,NFE2L2,NFKBIA,NOS2,NR3C1,PDE4B,PDE8A,PSEN1,PSEN2,SMURF2,TANK,TNF,TNFRSF1A,TP53,VCAM1,VEGFA
Renal and Urological Disease	glomerulonephritis	1.37E-04	30	CCL22,CCL4,CCL5,CCR1,CD80,CDKN1A,CXCL16,FAS,GADD45A,ICAM1,IL10,IL1RN,JUN,MDM2,MFGE8,NFE2L2,NFKBIA,NOS2,NR3C1,PDE4B,PDE8A,PSEN1,PSEN2,SMURF2,TANK,TNF,TNFRSF1A,TP53,VCAM1,VEGFA
Hematological System Development and Function	growth of lymphocytes	1.37E-04	30	BTK,CD40,CD72,CD80,CDKN1A,CREB1,CSF2,FOS,HIF1A,IL10,IL15,IL1A,IL1B,IL6,IL7,ITGA5,MDM2,NFATC1,NFKB1,PIM1,PTPN6,SIGLEC10,SLAMF1,SOCS1,STAT5A,TCF3,TNF,TNFRSF1A,TNFRSF1B,TP53
Cellular Development	growth of lymphocytes	1.37E-04	30	BTK,CD40,CD72,CD80,CDKN1A,CREB1,CSF2,FOS,HIF1A,IL10,IL15,IL1A,IL1B,IL6,IL7,ITGA5,MDM2,NFATC1,NFKB1,PIM1,PTPN6,SIGLEC10,SLAMF1,SOCS1,STAT5A,TCF3,TNF,TNFRSF1A,TNFRSF1B,TP53
Cellular Growth and Proliferation	growth of lymphocytes	1.37E-04	30	BTK,CD40,CD72,CD80,CDKN1A,CREB1,CSF2,FOS,HIF1A,IL10,IL15,IL1A,IL1B,IL6,IL7,ITGA5,MDM2,NFATC1,NFKB1,PIM1,PTPN6,SIGLEC10,SLAMF1,SOCS1,STAT5A,TCF3,TNF,TNFRSF1A,TNFRSF1B,TP53
Cancer	transformation of cells	1.39E-04	94	ABL1,ADM,AKT2,ATF3,AURKA,BCL10,BCL2A1,BTG2,BTK,CCNE1,CCNE2,CDKN1A,CEBPA,CSK,CYTH1,DFFB,DMTF1,EIF4EBP1,ERRFI1,FBXO7,FES,FIP1L1,FOS,FOSL1,GAB1,GPI,GPR132,GPR65,GRB2,HAS2,HCK,HHEX,HYAL2,ID2,IL10,IL1RN,JAG1,JUN,JUNB,JUP,KLF11,KLF6,LETMD1,MAP2K3,MAP2K4,MAP2K7,MAP3K14,MAP3K8,MAPK14,MAX,MDM2,MEN1,NBN,NCK1,NCK2,NFKB1,NFKB2,NFKBIB,NGF,NOL3,NR3C1,ODC1,PIK3R1,PIK3R5,PIM1,PRKCD,PTEN,PTPN1,PTPN6,PTPRE,RALGDS,…
Cell Death	cell death of cortical neurons	1.43E-04	31	CASP3,CDKN1A,CFLAR,ETS2,FAIM,FAS,GCLC,IL1B,IL1R1,IL1RN,JUN,MAPK14,MAPT,NCF1,NFE2L2,NFKB1,NFKBIA,NGF,PLAT,PRNP,PSEN1,PTGS2,SERPINA3,SIRT1,SP1,TFCP2,TLR2,TNF,TNFRSF1A,TP53,VEGFA
Cell Death	apoptosis	1.44E-04	340	AATK,ABL1,ADM,ADNP,ADRB2,ADRBK1,AHR,AKT2,APH1A,ARF6,ARG2,ARRB1,ATF2,ATF3,ATMIN,ATP1A1,ATR (includes EG:545),ATXN2,AURKA,B4GALT5,BAD,BAG3,BCL10,BCL2A1,BCL3,BDKRB2,BID,BIRC3,BLOC1S2,BTG1,BTG2,BTK,CASP2,CASP3,CASP4,CASP8AP2,CCDC88A,CCL4,CCL5,CCNE1,CCNG1,CCNL2,CD33 (includes EG:945),CD40,CD69,CD80,CD9,CDC42EP3,CDKN1A,CEBPA,CEBPD,CFLAR,CHD8,CIB1,CIITA,CITED2,CLN8,COX5A,CREB1,CSF2,CSF3,CSK,CSNK1A1,CTCF…
Cell-To-Cell Signaling and Interaction	response of normal cells	1.47E-04	32	CASP2,CASP3,CCL5,CCR1,CD58,CD80,CSF2,DAPP1,EBI3,EIF2AK4,FAS,HMOX1,ICAM1,IL10,IL12B,IL1R1,IL6,IL8,IRAK1,IRAK4,MAPK14,MYD88,NFATC1,NFKB2,PIK3R1,PTAFR,RELB,S100A8,STAT3,STAT5A,TLR2,TNF
Cell Death	survival of eukaryotic cells	1.49E-04	139	ABL1,ADNP,ADRBK1,AKT2,ARRB1,ATF2,ATR (includes EG:545),B4GALT5,BCL10,BCL2A1,BCL3,BRD2,BTK,CA2,CAMK2N1,CASP2,CASP3,CCL2,CCL4,CCL5,CCNG1,CCR1,CD33 (includes EG:945),CD40,CD80,CDK20,CDKN1A,CFLAR,CHFR,CHI3L1,CISH,CLDN4,CREB1,CSF2,CSF3,CYR61,DDIT3,DUSP1,DUSP7,DYRK1B,EIF2AK4,FAS,FGR,GAB1,GADD45A,GADD45B,GCLC,GRB2,HCK,HDAC3,HDAC5,HES1,HIF1A,HMOX1,HSPBAP1,HYOU1,ICAM1,ID2,IL10,IL15,IL1A,IL1B,IL6,IL6R,IL7,…
Skeletal and Muscular Disorders	skeletal and muscular disorder of rodents	1.50E-04	58	AFF1,ATXN2,BDKRB2,CASP3,CCL2,CCL5,CD40,CD69,CD80,CDKN1A,CFB,CIITA,CSF2,CSF3,CSNK2B,DUSP1,FAS,FOS,FZD4,GCH1,GJA1,GPI,IL10,IL12B,IL15,IL1A,IL1B,IL1R1,IL1RN,IL6,IL6R,IL7,IREB2,LMNA,LTBR,MAPKAPK2,MAPT,MBP,MDK,MYD88,NBN,NCF1,NFE2L2,NFKB1,NFKBIA,NGF,PEX11B,PRNP,PTGER2,PTGER4,SOCS1,TLR2,TNF,TNFRSF1A,TNFRSF1B,TP53,TRAF6,ZFP36
Embryonic Development	patterning of bone	1.52E-04	24	ADRB2,CA2,CTSK,EBI3,EDN1,GGT1,IL1A,IL1B,IL1RN,IL6,IL6R,IL7,MYD88,NOS2,PHC2,PTAFR,PTGER4,PTGS2,RAB9A,TNF,TNFRSF1A,TNFRSF1B,TRAF6,VEGFA
Tissue Development	patterning of bone	1.52E-04	24	ADRB2,CA2,CTSK,EBI3,EDN1,GGT1,IL1A,IL1B,IL1RN,IL6,IL6R,IL7,MYD88,NOS2,PHC2,PTAFR,PTGER4,PTGS2,RAB9A,TNF,TNFRSF1A,TNFRSF1B,TRAF6,VEGFA
Cell Death	survival of blood cells	1.56E-04	40	ARRB1,BCL10,BCL2A1,BCL3,BTK,CCL4,CD40,CD80,CISH,CSF2,CSF3,FAS,GADD45A,GADD45B,HCK,HIF1A,ICAM1,IL10,IL15,IL1B,IL6,IL7,IL8,MALT1,MAP2K4,MYD88,NFIL3,NFKB1,PIM1,RABGEF1,SMAD3,SMARCA4,STAT3,STAT5A,TCF3,TNF,TNFRSF1B,TP53,VEGFA,XBP1
Gene Expression	expression of Sp1 binding site	1.56E-04	14	CD40,GTF2B,KLF6,MDM2,NFYA,NFYC,NR3C1,OGT,SMAD3,SP1,SREBF1,TNF,TP53,YY1
Cell Cycle	arrest in G1 phase of cell lines	1.57E-04	39	ABL1,BTG2,CCNE1,CCNG1,CD40,CDKN1A,CEBPA,CSF2,CSF3,CYR61,DDIT3,DUSP1,E4F1,GPS2,IL1A,IL6,INHBA,ITGA5,ITGAV,LMNA,MAP2K3,MAPK14,MDM2,MEN1,MLL5,NGF,NR3C1,PIM1,PSEN1,PSEN2,PTEN,PURA,RASSF1,SIRT1,SP1,STK11,TFRC,TNF,TP53
Organismal Injury and Abnormalities	hyperkeratosis	1.60E-04	12	AHR,IL1A,MDM2,MMP1 (includes EG:300339),NFE2L2,PRKCD,PTEN,PTGS2,RELB,SOCS1,TGFBR2,TP53
Hematological System Development and Function	recruitment of monocytes	1.60E-04	12	CCL2,CCL20,CCL22,CCL4,CCL5,CSF2,CXCL10,ICAM1,IL1B,IL8,TNF,VCAM1
Cell-To-Cell Signaling and Interaction	recruitment of monocytes	1.60E-04	12	CCL2,CCL20,CCL22,CCL4,CCL5,CSF2,CXCL10,ICAM1,IL1B,IL8,TNF,VCAM1
Immune Cell Trafficking	recruitment of monocytes	1.60E-04	12	CCL2,CCL20,CCL22,CCL4,CCL5,CSF2,CXCL10,ICAM1,IL1B,IL8,TNF,VCAM1
Tissue Morphology	destruction of tissue	1.62E-04	13	CSK,FAS,IL1A,IL1B,IL1R1,IL1RN,IL6,IL8,MYD88,NFKBIA,SOCS1,TNF,TNFRSF1A
Hematological Disease	neutrophilia	1.62E-04	13	CSF3,DEF6,IL10,IL1B,IL1RN,IL6,IL8,LTA,LTBR,MYD88,STAT3,TLR2,TNF
Organismal Injury and Abnormalities	neutrophilia	1.62E-04	13	CSF3,DEF6,IL10,IL1B,IL1RN,IL6,IL8,LTA,LTBR,MYD88,STAT3,TLR2,TNF
Cell Death	apoptosis of pheochromocytoma cell lines	1.63E-04	22	ATF3,BTG2,CASP2,CASP3,DDIT4,FAIM,FAS,GAB1,JUN,MAPK13,MAPK14,NFKBIA,NGF,NOS2,PSEN2,PTGS2,PTPN6,SOD2,SPHK2,TNFRSF1A,TP53,VCAN
Tissue Morphology	resorption of bone	1.63E-04	22	ADRB2,CA2,CTSK,EBI3,EDN1,GGT1,IL1A,IL1B,IL1RN,IL6,IL6R,IL7,MYD88,NOS2,PTAFR,PTGER4,PTGS2,RAB9A,TNF,TNFRSF1A,TNFRSF1B,VEGFA
Connective Tissue Development and Function	resorption of bone	1.63E-04	22	ADRB2,CA2,CTSK,EBI3,EDN1,GGT1,IL1A,IL1B,IL1RN,IL6,IL6R,IL7,MYD88,NOS2,PTAFR,PTGER4,PTGS2,RAB9A,TNF,TNFRSF1A,TNFRSF1B,VEGFA
Skeletal and Muscular System Development and Function	resorption of bone	1.63E-04	22	ADRB2,CA2,CTSK,EBI3,EDN1,GGT1,IL1A,IL1B,IL1RN,IL6,IL6R,IL7,MYD88,NOS2,PTAFR,PTGER4,PTGS2,RAB9A,TNF,TNFRSF1A,TNFRSF1B,VEGFA
Embryonic Development	resorption of bone	1.63E-04	22	ADRB2,CA2,CTSK,EBI3,EDN1,GGT1,IL1A,IL1B,IL1RN,IL6,IL6R,IL7,MYD88,NOS2,PTAFR,PTGER4,PTGS2,RAB9A,TNF,TNFRSF1A,TNFRSF1B,VEGFA
Tissue Development	resorption of bone	1.63E-04	22	ADRB2,CA2,CTSK,EBI3,EDN1,GGT1,IL1A,IL1B,IL1RN,IL6,IL6R,IL7,MYD88,NOS2,PTAFR,PTGER4,PTGS2,RAB9A,TNF,TNFRSF1A,TNFRSF1B,VEGFA
Cell Cycle	arrest in interphase of eukaryotic cells	1.67E-04	62	ABL1,ATF2,ATR (includes EG:545),BID,BTG2,CAMK2N1,CCNE1,CCNG1,CD40,CDKN1A,CEBPA,CEBPD,CSF2,CSF3,CYR61,DDIT3,DUSP1,DYRK1B,E4F1,FADD,FOS,GADD45A,GADD45B,GPS2,GTF2I,HAS2,IL1A,IL1B,IL6,IL7,INHBA,ITGA5,ITGAV,JUN,KDM5B,LMNA,MAP2K3,MAP2K7,MAPK14,MDM2,MEN1,MLL5,NBN,NFKB1,NGF,NR3C1,PIK3R1,PIM1,POLK,PRKCD,PSEN1,PSEN2,PTEN,PURA,RASSF1,SIRT1,SP1,SPHK2,STK11,TFRC,TNF,TP53
Cell Cycle	entry into cell division process	1.83E-04	42	ABL1,ATR (includes EG:545),AURKA,C13orf15,CCNE1,CD40,CDKN1A,CSF3,DBF4,DMTF1,DUSP1,E2F6,FOS,GRB2,GTF2I,HINFP,HMOX1,ID2,IL1B,IL6,IL6R,IL7,ILKAP,ITGA5,ITGAV,JUN,JUNB,LMNA,MAP3K8,MAX,NCAPD2,ORC2,PLK2,PRKCD,PSEN1,SLA,SMAD3,SOCS1,SOD2,TNF,TP53,VPS18
DNA Replication, Recombination, and Repair	aberration of chromosomes	1.88E-04	7	FAS,MDM2,NBN,POLB,TNF,TOP1,TP53
Hematological System Development and Function	priming of granulocytes	1.88E-04	7	CSF2,CSF3,IL1A,IL1B,IL6,IL8,TNF
Cell-To-Cell Signaling and Interaction	priming of granulocytes	1.88E-04	7	CSF2,CSF3,IL1A,IL1B,IL6,IL8,TNF
Immune Cell Trafficking	priming of granulocytes	1.88E-04	7	CSF2,CSF3,IL1A,IL1B,IL6,IL8,TNF
Inflammatory Response	priming of granulocytes	1.88E-04	7	CSF2,CSF3,IL1A,IL1B,IL6,IL8,TNF
Cell Death	cell death of eukaryotic cells	1.89E-04	327	AATK,ABL1,ADM,ADNP,ADRB2,ADRBK1,AHR,AKT2,APH1A,ARF6,ARRB1,ATF2,ATF3,ATMIN,ATP1A1,ATP2A2,ATR (includes EG:545),ATXN2,AURKA,B4GALT5,BAD,BAG3,BCL10,BCL2A1,BCL3,BID,BIRC3,BTG1,BTG2,BTK,C9ORF80,CASP2,CASP3,CASP4,CASP8AP2,CCL2,CCL4,CCL5,CCNE1,CCNG1,CCNL2,CCT3,CD33 (includes EG:945),CD40,CD69,CD9,CDC42EP3,CDKN1A,CEBPA,CEBPD,CFLAR,CIB1,CIITA,COX5A,CREB1,CREB3L1,CSF2,CSF3,CSK,CSNK1A1,CTCF,CTGF,CTSB,CXCL2,…
Cell Death	apoptosis of epithelial cell lines	1.89E-04	40	ADRBK1,ATF3,BAD,BCL10,BCL2A1,BID,BIRC3,CASP2,CASP3,CEBPD,CFLAR,DDIT3,E2F6,FADD,FAS,FOS,IER3,INSR,ITGA5,ITGAV,JUN,MAP2K4,MAPK14,MAPT,MCL1,NOS2,PIM1,RASSF4,RASSF5,RRAS2,SGK1,SPHK1,STK4,TCF3,TFRC,TNF,TNFRSF1A,TP53,TP53INP1,TRIB3
Cell Cycle	arrest in cell stage of eukaryotic cells	1.90E-04	65	ABL1,ATF2,ATR (includes EG:545),BID,BTG2,CAMK2N1,CCNE1,CCNG1,CD40,CDKN1A,CEBPA,CEBPD,CHFR,CSF2,CSF3,CYR61,DDIT3,DUSP1,DYRK1B,E4F1,FADD,FOS,GADD45A,GADD45B,GNAS,GPS2,GTF2I,HAS2,IL1A,IL1B,IL6,IL7,INHBA,ITGA5,ITGAV,JUN,KDM5B,LMNA,MAP2K3,MAP2K7,MAPK14,MDM2,MEN1,MLL5,NBN,NFKB1,NGF,NR3C1,PAFAH1B1,PIK3R1,PIM1,POLK,PRKCD,PSEN1,PSEN2,PTEN,PURA,RASSF1,SIRT1,SP1,SPHK2,STK11,TFRC,TNF,TP53
Cell Cycle	G1 phase of tumor cell lines	1.91E-04	39	AHR,ARRB1,BAD,BTG2,CCNE1,CCNG1,CD40,CDKN1A,CEBPA,CSF2,CYR61,DARS,DDIT3,DUSP1,GJA1,GPS2,HES1,IL1A,IL6,ILKAP,INSR,ITGA5,ITGAV,MDM2,NASP,NGF,NR3C1,PRNP,PSEN1,PSEN2,PTEN,RASSF1,SOD2,SP1,SPRY2,STK11,TCF3,TNF,TP53
Cellular Development	development of cells	2.00E-04	210	ABL1,ACTN2,ADM,ADRBK1,AFF1,AHR,AKT2,ARHGAP5,ARHGEF2,ARRB1,ATF3,BAD,BATF,BCL10,BCL2A1,BCL3,BDKRB2,BID,BTK,CASP3,CCDC88A,CCL2,CCL22,CCL4,CCL5,CCL8,CCNE1,CD40,CD69,CD80,CD83,CD9,CDC42SE1,CDKN1A,CEBPA,CFLAR,CIITA,CREB1,CSF2,CSF3,CSK,CSNK1A1,CTSB,CUGBP1,CXCL2,CXCR4,CYLD,CYP26A1,CYR61,DEF6,DENND2D,DNMBP,DOK2,DUSP1,DYNLT1,EBI3,EBP,ECE1,ECT2,EDN1,EIF2AK4,EIF2B2,EPAS1,ETS2,EZH2,F5,FADD,FAS,FGR,FHL3,FOS,FO…
Organismal Injury and Abnormalities	injury of liver	2.04E-04	16	CDKN1A,CTSB,CXCL10,FAS,IL10,IL6,MED1,MYD88,NCF1,RDX,SDC4,SOCS1,TLR2,TNF,TNFRSF1A,TNFRSF1B
Gastrointestinal Disease	injury of liver	2.04E-04	16	CDKN1A,CTSB,CXCL10,FAS,IL10,IL6,MED1,MYD88,NCF1,RDX,SDC4,SOCS1,TLR2,TNF,TNFRSF1A,TNFRSF1B
Hepatic System Disease	injury of liver	2.04E-04	16	CDKN1A,CTSB,CXCL10,FAS,IL10,IL6,MED1,MYD88,NCF1,RDX,SDC4,SOCS1,TLR2,TNF,TNFRSF1A,TNFRSF1B
Gene Expression	expression of AP1 response element	2.05E-04	9	CREB1,DIXDC1,FOS,JUN,LY9,MAP3K8,NR3C1,TGFBR2,TNF
Cellular Development	growth of liver cells	2.05E-04	9	CCNE1,EDN1,FOS,INHBA,TGFBR2,TIMP1,TNF,VEGFA,XBP1
Cellular Growth and Proliferation	growth of liver cells	2.05E-04	9	CCNE1,EDN1,FOS,INHBA,TGFBR2,TIMP1,TNF,VEGFA,XBP1
Connective Tissue Disorders	rheumatoid arthritis of mammalia	2.05E-04	9	CIITA,FOS,IL10,IL1RN,IL6,IL7,PTGER4,SOCS1,TNF
Inflammatory Disease	rheumatoid arthritis of mammalia	2.05E-04	9	CIITA,FOS,IL10,IL1RN,IL6,IL7,PTGER4,SOCS1,TNF
Skeletal and Muscular Disorders	rheumatoid arthritis of mammalia	2.05E-04	9	CIITA,FOS,IL10,IL1RN,IL6,IL7,PTGER4,SOCS1,TNF
Immunological Disease	rheumatoid arthritis of mammalia	2.05E-04	9	CIITA,FOS,IL10,IL1RN,IL6,IL7,PTGER4,SOCS1,TNF
Cell Death	cell death of tumor cells	2.14E-04	49	ABL1,AKT2,ATF2,ATXN2,B4GALT5,BAD,BID,CASP2,CASP3,CD33 (includes EG:945),CD40,CDKN1A,CFLAR,CSF2,CTSB,DDIT3,FADD,FAS,HIF1A,HMOX1,IL10,IL6,IL7,ITGAV,JAG1,JUN,MAPK14,MCL1,MFGE8,NFE2L2,NFKBIA,NR4A1,PHLDA1,PIK3R1,PPID,PRKCD,PRNP,PTEN,PTGER2,SERPINB9,SIRT1,STAT3,TGFBR2,THOC1,TIMP1,TNF,TP53,TRIB1,VEGFA
Inflammatory Response	inflammation of organism	2.14E-04	29	CASP4,CCL2,CCL5,CEBPD,CSF2,CXCL10,CYLD,F3,FAS,IL10,IL1A,IL1B,IL1RN,IL6,IL8,MADCAM1,MYD88,NFKB1,NFKBIA,NOS2,PTGER4,PTGS2,SOCS1,STAT3,TLR2,TNF,TNFRSF1A,TNFRSF1B,ZFP36
Cell Death	apoptosis of acute lymphoblastic leukemia cells	2.17E-04	5	CASP2,CD40,FAS,PRKCD,PTEN
Cellular Development	arrest in growth of pheochromocytoma cell lines	2.17E-04	5	BTG2,CDKN1A,NGF,PTEN,STAT3
Cellular Growth and Proliferation	arrest in growth of pheochromocytoma cell lines	2.17E-04	5	BTG2,CDKN1A,NGF,PTEN,STAT3
Cardiovascular System Development and Function	binding of microvessel	2.17E-04	5	CXCL2,IL1B,IL1RN,IL8,ST3GAL4
Cell Death	delay in apoptosis of neurons	2.17E-04	5	CASP2,CASP3,NGF,PLAT,TP53
Cellular Development	developmental process of follicular dendritic cells	2.17E-04	5	BCL3,LTA,LTBR,NFKB2,TNF
Infectious Disease	infection by rotavirus	2.17E-04	5	CCL2,CCL4,CCL5,CXCL10,IL8
Infection Mechanism	infection by rotavirus	2.17E-04	5	CCL2,CCL4,CCL5,CXCL10,IL8
Hematological System Development and Function	quantity of gamma-delta T lymphocytes	2.17E-04	5	CISH,IL15,PRNP,SOCS1,TLR2
Tissue Morphology	quantity of gamma-delta T lymphocytes	2.17E-04	5	CISH,IL15,PRNP,SOCS1,TLR2
Hematological System Development and Function	cell movement of granulocytes	2.24E-04	52	ADRBK1,CCL2,CCL4,CCL5,CCL8,CCR1,CFB,CSF2,CSF3,CTSB,CXCL10,CXCL2,CXCL5,DUSP1,EBI3,EDN1,FAS,FGR,GJB2,HCK,ICAM1,IL10,IL12B,IL1A,IL1B,IL1RN,IL6,IL6R,IL8,MADCAM1,MAPK14,MAPKAPK2,MDK,MYD88,NFE2L2,NFKBIA,NOS2,PDE4B,PLAT,PTEN,PTGS2,PTPN6,S100A8,ST3GAL4,TGFBR2,TLR2,TNF,TNFRSF1A,TNFRSF1B,TSC1,VCAM1,YARS
Immune Cell Trafficking	cell movement of granulocytes	2.24E-04	52	ADRBK1,CCL2,CCL4,CCL5,CCL8,CCR1,CFB,CSF2,CSF3,CTSB,CXCL10,CXCL2,CXCL5,DUSP1,EBI3,EDN1,FAS,FGR,GJB2,HCK,ICAM1,IL10,IL12B,IL1A,IL1B,IL1RN,IL6,IL6R,IL8,MADCAM1,MAPK14,MAPKAPK2,MDK,MYD88,NFE2L2,NFKBIA,NOS2,PDE4B,PLAT,PTEN,PTGS2,PTPN6,S100A8,ST3GAL4,TGFBR2,TLR2,TNF,TNFRSF1A,TNFRSF1B,TSC1,VCAM1,YARS
Cellular Movement	cell movement of granulocytes	2.24E-04	52	ADRBK1,CCL2,CCL4,CCL5,CCL8,CCR1,CFB,CSF2,CSF3,CTSB,CXCL10,CXCL2,CXCL5,DUSP1,EBI3,EDN1,FAS,FGR,GJB2,HCK,ICAM1,IL10,IL12B,IL1A,IL1B,IL1RN,IL6,IL6R,IL8,MADCAM1,MAPK14,MAPKAPK2,MDK,MYD88,NFE2L2,NFKBIA,NOS2,PDE4B,PLAT,PTEN,PTGS2,PTPN6,S100A8,ST3GAL4,TGFBR2,TLR2,TNF,TNFRSF1A,TNFRSF1B,TSC1,VCAM1,YARS
Tumor Morphology	formation of primary tumor	2.28E-04	31	AHR,BTG2,CDKN1A,CSF2,DDB2,DMTF1,FOS,GADD45A,GSTP1,IFNAR2,IL10,IL1A,IL6,MCL1,MDM2,MEN1,MMP1 (includes EG:300339),NFKBIA,ODC1,PIM1,PRKCD,PTEN,PTPN1,PTPRE,SKIL,SMAD3,STAT3,TCF3,TP53,TPR,VEGFA
Cell Death	apoptosis of keratinocytes	2.28E-04	18	CASP3,CEBPA,CFLAR,FAS,IL15,JUN,MAPK13,MCL1,NR3C1,PLAT,PRKCD,PTAFR,PTEN,RND3,STAT3,TNF,TNFRSF1A,TP53
Inflammatory Disease	colitis of mice	2.28E-04	18	CD40,CYLD,EBI3,FAS,IL10,IL12B,IL6,IL7,LTBR,NCF1,NFE2L2,NOS2,PTGER4,SOCS1,TGFBR2,TNF,TNFRSF1A,TP53INP1
Gastrointestinal Disease	colitis of mice	2.28E-04	18	CD40,CYLD,EBI3,FAS,IL10,IL12B,IL6,IL7,LTBR,NCF1,NFE2L2,NOS2,PTGER4,SOCS1,TGFBR2,TNF,TNFRSF1A,TP53INP1
Genetic Disorder	colitis of mice	2.28E-04	18	CD40,CYLD,EBI3,FAS,IL10,IL12B,IL6,IL7,LTBR,NCF1,NFE2L2,NOS2,PTGER4,SOCS1,TGFBR2,TNF,TNFRSF1A,TP53INP1
Cell Cycle	arrest in cell stage	2.39E-04	75	ABL1,AHR,ATF2,ATR (includes EG:545),AURKA,BAD,BID,BTG2,CAMK2N1,CCNE1,CCNG1,CD40,CDKN1A,CEBPA,CEBPD,CHFR,CSF2,CSF3,CSNK1A1,CYR61,DDIT3,DUSP1,DYRK1B,E2F6,E4F1,FADD,FOS,GADD45A,GADD45B,GNAS,GPS2,GTF2I,HAS2,IL10,IL1A,IL1B,IL6,IL7,INHBA,ITGA5,ITGAV,JUN,KDM5B,KLF6,LMNA,MAP2K3,MAP2K7,MAPK14,MDM2,MEN1,MLL5,NBN,NFKB1,NGF,NR3C1,PAFAH1B1,PIK3R1,PIM1,POLB,POLK,PRKCD,PSEN1,PSEN2,PTEN,PURA,RASSF1,RFWD2 (includ…
Cancer	B-cell non-hodgkin lymphoma	2.47E-04	23	ABL1,AKT2,BCL10,BCL3,CD40,CFLAR,DMTF1,EIF4EBP1,FNTB,HDAC3,HDAC5,HDAC7,IL10,IL6,MCL1,MDM2,NFKB2,PIM1,POLB,PTPN1,TNF,TOP1,TP53
Cellular Development	arrest in growth of tumor cell lines	2.47E-04	23	ABL1,BTG2,CCNE1,CD40,CDKN1A,EZH2,GTF2I,HMOX1,IL6,INHBA,KCTD11,NGF,PPP1CC,PTEN,RASSF5,SMARCA4,SOCS1,STAT3,TAF7,TCF3,TGFBR2,TNF,TP53
Cellular Growth and Proliferation	arrest in growth of tumor cell lines	2.47E-04	23	ABL1,BTG2,CCNE1,CD40,CDKN1A,EZH2,GTF2I,HMOX1,IL6,INHBA,KCTD11,NGF,PPP1CC,PTEN,RASSF5,SMARCA4,SOCS1,STAT3,TAF7,TCF3,TGFBR2,TNF,TP53
Tissue Morphology	remodeling of bone	2.47E-04	23	ADRB2,CA2,CTSK,EBI3,EDN1,GGT1,IL1A,IL1B,IL1RN,IL6,IL6R,IL7,MYD88,NOS2,PTAFR,PTGER4,PTGS2,RAB9A,TNF,TNFRSF1A,TNFRSF1B,TRAF6,VEGFA
Connective Tissue Development and Function	remodeling of bone	2.47E-04	23	ADRB2,CA2,CTSK,EBI3,EDN1,GGT1,IL1A,IL1B,IL1RN,IL6,IL6R,IL7,MYD88,NOS2,PTAFR,PTGER4,PTGS2,RAB9A,TNF,TNFRSF1A,TNFRSF1B,TRAF6,VEGFA
Skeletal and Muscular System Development and Function	remodeling of bone	2.47E-04	23	ADRB2,CA2,CTSK,EBI3,EDN1,GGT1,IL1A,IL1B,IL1RN,IL6,IL6R,IL7,MYD88,NOS2,PTAFR,PTGER4,PTGS2,RAB9A,TNF,TNFRSF1A,TNFRSF1B,TRAF6,VEGFA
Embryonic Development	remodeling of bone	2.47E-04	23	ADRB2,CA2,CTSK,EBI3,EDN1,GGT1,IL1A,IL1B,IL1RN,IL6,IL6R,IL7,MYD88,NOS2,PTAFR,PTGER4,PTGS2,RAB9A,TNF,TNFRSF1A,TNFRSF1B,TRAF6,VEGFA
Tissue Development	remodeling of bone	2.47E-04	23	ADRB2,CA2,CTSK,EBI3,EDN1,GGT1,IL1A,IL1B,IL1RN,IL6,IL6R,IL7,MYD88,NOS2,PTAFR,PTGER4,PTGS2,RAB9A,TNF,TNFRSF1A,TNFRSF1B,TRAF6,VEGFA
Inflammatory Response	inflammation of intestine	2.53E-04	10	CYLD,IL10,IL1RN,IL6,LTBR,MYD88,NFKBID,TLR2,TNF,TNFRSF1A
Hematological System Development and Function	influx of granulocytes	2.53E-04	10	CCL4,IL10,IL6,IL6R,LTBR,MYD88,PLAT,SMAD3,TLR2,TNF
Immune Cell Trafficking	influx of granulocytes	2.53E-04	10	CCL4,IL10,IL6,IL6R,LTBR,MYD88,PLAT,SMAD3,TLR2,TNF
Cellular Movement	influx of granulocytes	2.53E-04	10	CCL4,IL10,IL6,IL6R,LTBR,MYD88,PLAT,SMAD3,TLR2,TNF
Hematological System Development and Function	mobilization of myeloid cells	2.53E-04	10	CCL2,CCL4,CCR1,CSF2,CSF3,CXCL10,CXCL2,IL1B,IL8,TNF
Immune Cell Trafficking	mobilization of myeloid cells	2.53E-04	10	CCL2,CCL4,CCR1,CSF2,CSF3,CXCL10,CXCL2,IL1B,IL8,TNF
Cellular Movement	mobilization of myeloid cells	2.53E-04	10	CCL2,CCL4,CCR1,CSF2,CSF3,CXCL10,CXCL2,IL1B,IL8,TNF
Cell Death	apoptosis of myeloid cells	2.66E-04	21	BCL2A1,CASP3,CD69,CSF2,CSF3,CXCL2,CXCR4,FAS,IL1B,IL1RN,IL6,IL8,IRF8,LTBR,MAPK14,MCL1,NAMPT,PIM1,PRKCD,TNF,TP53
Inflammatory Disease	inflammatory bowel disease of mammalia	2.66E-04	21	CD40,CYLD,EBI3,FAS,IL10,IL12B,IL1RN,IL6,IL6R,IL7,LTBR,MAPKAPK2,NCF1,NFE2L2,NOS2,PTGER4,SOCS1,TGFBR2,TNF,TNFRSF1A,TP53INP1
Gastrointestinal Disease	inflammatory bowel disease of mammalia	2.66E-04	21	CD40,CYLD,EBI3,FAS,IL10,IL12B,IL1RN,IL6,IL6R,IL7,LTBR,MAPKAPK2,NCF1,NFE2L2,NOS2,PTGER4,SOCS1,TGFBR2,TNF,TNFRSF1A,TP53INP1
Genetic Disorder	inflammatory bowel disease of mammalia	2.66E-04	21	CD40,CYLD,EBI3,FAS,IL10,IL12B,IL1RN,IL6,IL6R,IL7,LTBR,MAPKAPK2,NCF1,NFE2L2,NOS2,PTGER4,SOCS1,TGFBR2,TNF,TNFRSF1A,TP53INP1
Cell Cycle	arrest in interphase of cell lines	2.67E-04	55	ABL1,ATF2,ATR (includes EG:545),BID,BTG2,CAMK2N1,CCNE1,CCNG1,CD40,CDKN1A,CEBPA,CEBPD,CSF2,CSF3,CYR61,DDIT3,DUSP1,DYRK1B,E4F1,FADD,GADD45A,GPS2,GTF2I,HAS2,IL1A,IL1B,IL6,INHBA,ITGA5,ITGAV,JUN,KDM5B,LMNA,MAP2K3,MAP2K7,MAPK14,MDM2,MEN1,MLL5,NGF,NR3C1,PIM1,PRKCD,PSEN1,PSEN2,PTEN,PURA,RASSF1,SIRT1,SP1,SPHK2,STK11,TFRC,TNF,TP53
Hematological System Development and Function	recruitment of phagocytes	2.72E-04	29	AHR,CCL2,CCL20,CCL22,CCL4,CCL5,CCR1,CD40,CSF2,CXCL10,CXCL2,ICAM1,IL10,IL1B,IL1R1,IL1RN,IL6R,IL8,MDK,MYD88,NFE2L2,NFIC,PTEN,RIPK2,SMAD3,TLR2,TNF,TNFRSF1A,VCAM1
Cell-To-Cell Signaling and Interaction	recruitment of phagocytes	2.72E-04	29	AHR,CCL2,CCL20,CCL22,CCL4,CCL5,CCR1,CD40,CSF2,CXCL10,CXCL2,ICAM1,IL10,IL1B,IL1R1,IL1RN,IL6R,IL8,MDK,MYD88,NFE2L2,NFIC,PTEN,RIPK2,SMAD3,TLR2,TNF,TNFRSF1A,VCAM1
Immune Cell Trafficking	recruitment of phagocytes	2.72E-04	29	AHR,CCL2,CCL20,CCL22,CCL4,CCL5,CCR1,CD40,CSF2,CXCL10,CXCL2,ICAM1,IL10,IL1B,IL1R1,IL1RN,IL6R,IL8,MDK,MYD88,NFE2L2,NFIC,PTEN,RIPK2,SMAD3,TLR2,TNF,TNFRSF1A,VCAM1
Inflammatory Response	recruitment of phagocytes	2.72E-04	29	AHR,CCL2,CCL20,CCL22,CCL4,CCL5,CCR1,CD40,CSF2,CXCL10,CXCL2,ICAM1,IL10,IL1B,IL1R1,IL1RN,IL6R,IL8,MDK,MYD88,NFE2L2,NFIC,PTEN,RIPK2,SMAD3,TLR2,TNF,TNFRSF1A,VCAM1
Inflammatory Response	inflammation of liver	2.79E-04	12	CXCL2,FAS,IL10,IL1R1,IL1RN,NFE2L1,NFKB1,NFKBIB,SOD2,TNF,TNFRSF1A,TNFRSF1B
Gene Expression	transcription of Sp1 binding site	2.79E-04	12	CD40,GTF2B,KLF6,NFYA,NFYC,OGT,SMAD3,SP1,SREBF1,TNF,TP53,YY1
Cell-To-Cell Signaling and Interaction	recruitment of blood cells	2.80E-04	39	AHR,CCL2,CCL20,CCL22,CCL4,CCL5,CCR1,CD40,CSF2,CSF3,CXCL10,CXCL2,CXCR4,F3,ICAM1,IL10,IL15,IL1B,IL1R1,IL1RN,IL6,IL6R,IL8,ITGAE,LTA,MDK,MYD88,NFE2L2,NFIC,PTEN,RIPK2,SMAD3,STAT5A,TLR2,TNF,TNFRSF1A,VASP,VCAM1,VEGFA
Cell Death	cell death of connective tissue cells	2.80E-04	60	ABL1,ADM,AKT2,ATF2,ATF3,BAD,BID,BIRC3,CASP2,CASP3,CASP4,CD40,CDKN1A,CFLAR,CREB1,DDIT3,DUSP1,FADD,FAS,GAB1,HMOX1,IL10,IL1A,IL1B,IL8,INSR,ITGAV,JUN,MAP2K4,MAPK14,MCL1,MDM2,MEN1,NCK1,NCK2,NFKB1,NGF,NR4A1,NUPR1,PIK3R1,PITPNA,POLB,POLK,PSEN1,PTEN,PTPN1,RPS6KA1,SPHK1,SPHK2,TIMP1,TNF,TNFRSF1A,TNFRSF1B,TNIP1,TP53,TRADD,TRAF1,TRAF5,TRAF6,VEGFA
Cell Death	cell death of breast cancer cell lines	2.82E-04	57	ADM,AKT2,ATF2,BAD,BCL10,BID,BIRC3,CASP2,CASP3,CDKN1A,CFLAR,CTCF,CTGF,CYLD,CYR61,DDIT4,DUSP1,ETS2,FADD,FAS,FBXO32,GADD45A,HIF1A,HTRA2,IER3,ITGA5,ITGAV,JUN,MAPK14,MCL1,NFKBIA,NGF,NOS2,ODC1,PLK2,PPID,PRNP,PSEN1,PTEN,PTGS2,RGS16,RIPK2,SGK1,SNAI1,SOD2,SP1,SPHK1,SPHK2,SRPK1,TAOK3,THOC1,TNF,TNFRSF1A,TP53,TRADD,VEGFA,XBP1
Cell Death	apoptosis of bone marrow cells	2.90E-04	25	BCL2A1,CASP3,CD69,CSF2,CSF3,CXCL2,CXCR4,FAS,GADD45A,GADD45B,IL1B,IL1RN,IL6,IL8,IRF8,LTBR,MAPK14,MCL1,NAMPT,PIM1,PRKCD,SOCS1,STAT5A,TNF,TP53
Cellular Development	growth of leukocytes	2.90E-04	36	BTK,CCL2,CD40,CD72,CD80,CDKN1A,CREB1,CSF2,CSF3,CXCL10,FOS,HIF1A,IL10,IL15,IL1A,IL1B,IL6,IL6R,IL7,IL8,IRF8,ITGA5,MDM2,NFATC1,NFKB1,PIM1,PTPN6,SIGLEC10,SLAMF1,SOCS1,STAT5A,TCF3,TNF,TNFRSF1A,TNFRSF1B,TP53
Cellular Growth and Proliferation	growth of leukocytes	2.90E-04	36	BTK,CCL2,CD40,CD72,CD80,CDKN1A,CREB1,CSF2,CSF3,CXCL10,FOS,HIF1A,IL10,IL15,IL1A,IL1B,IL6,IL6R,IL7,IL8,IRF8,ITGA5,MDM2,NFATC1,NFKB1,PIM1,PTPN6,SIGLEC10,SLAMF1,SOCS1,STAT5A,TCF3,TNF,TNFRSF1A,TNFRSF1B,TP53
Cell Cycle	arrest in cell division process of cell lines	2.95E-04	69	ABL1,AHR,ARID1A,ATF2,ATR (includes EG:545),AURKA,BID,BTG2,CAMK2N1,CCNE1,CCNG1,CD40,CDKN1A,CEBPA,CEBPD,CHFR,CSF2,CSF3,CYR61,DDIT3,DMTF1,DUSP1,DYRK1B,E4F1,FADD,GADD45A,GPS2,GTF2I,HAS2,IL1A,IL1B,IL6,IL7,INHBA,ITGA5,ITGAV,JUN,KDM5B,LMNA,MAP2K3,MAP2K7,MAPK14,MDM2,MEN1,MLL5,NGF,NR3C1,NR4A1,ORC2,PAFAH1B1,PCM1,PIM1,PRKCD,PSEN1,PSEN2,PTEN,PURA,RASSF1,SIRT1,SMAD3,SMARCA4,SP1,SPHK2,STK11,TFRC,TNF,TP53,TP53I…
Cell Death	cell viability of eukaryotic cells	2.95E-04	56	ABL1,ADNP,BAD,BCL2A1,BTK,CASP3,CCL2,CD40,CD9,CDKN1A,CFLAR,CHFR,CSF2,DDIT3,FADD,FAS,FOS,GSTP1,HMOX1,IL10,IL15,IL1B,IL6,IL7,INSR,LMNA,MAP3K8,MAPT,MBP,MCL1,MDK,NFAT5,NFKB1,NFKBIA,NGF,NOS2,OGT,PAFAH2,PIK3R1,PPID,PRKCD,PRNP,PTEN,PTPN6,SLC11A2,SOCS1,SOD2,SPHK1,SQSTM1,STAM2,STAT3,TNF,TNFRSF1A,TP53,VCAM1,VEGFA
Organismal Survival	survival of rodents	3.03E-04	77	ABL1,ACTG2 (includes EG:72),ADM,ADRB2,ADRBK1,ATR (includes EG:545),BCL2A1,BID,CCL2,CCNG1,CCR1,CD40,CD80,CDKN1A,CEBPA,CNPY3,CSF2,CSF3,CTSB,CXCL10,DOK2,DUSP1,F3,FAS,FOS,HMOX1,HYOU1,ICAM1,IL10,IL12B,IL15,IL1B,IL1R1,IL1RN,IL6,IL6R,IL7,INHBA,IRAK1,LTA,LTBR,MAPKAPK2,MARCKSL1,MDK,MDM2,MED1,MYD88,NCF1,NFKB1,NFKBIA,NFKBIB,NOS2,P2RY1,PHC2,PLAT,PRNP,PTEN,PTGES,PTGS2,PTPN1,PTX3,RALBP1,SLC1A2,SOCS1,SP1,STAT3,…
Inflammatory Response	inflammation of animal	3.07E-04	26	CASP4,CCL2,CCL5,CSF2,CXCL10,CYLD,F3,IL10,IL1A,IL1B,IL1RN,IL6,MADCAM1,MYD88,NFKB1,NFKBIA,NOS2,PTGER4,PTGS2,SOCS1,STAT3,TLR2,TNF,TNFRSF1A,TNFRSF1B,ZFP36
Infectious Disease	sepsis	3.07E-04	26	ADRB2,BID,BIRC3,CASP3,F3,F5,FAS,IL10,IL1B,IL1R1,IL1RN,IL6,IL8,INSR,MAPK14,NFKB1,NFKBIA,NR3C1,PDE4B,PDE8A,PROCR,RELB,TLR2,TNF,TNFRSF1A,TNFRSF1B
Gene Expression	transactivation of synthetic promoter	3.18E-04	47	ABL1,AHR,ASXL1,CD40,CEP350,CREB1,DDIT3,EPAS1,FOS,GADD45A,GLRX3,HIF1A,IL1A,IL1B,IL6,INHBA,IRF8,JUN,JUNB,KCTD11,KLF13,MAP3K14,MAP3K8,MAX,MDM2,MED1,MEN1,NFE2L1,NFE2L2,NFKB1,NFKBIA,NFKBIB,NR3C1,PTGS2,RIPK2,SMAD3,SMARCA4,STAT3,STAT5A,TDP2,TGIF1,TNF,TNFRSF1B,TP53,TRAF6,UBTF,ZNF148
Inflammatory Response	antiviral response	3.19E-04	20	BCL3,CCL22,CCL4,CCL5,CCL8,CD40,CREBZF,CXCR4,FGR,FOSL1,HNRNPUL1,IFNAR2,IL15,IVNS1ABP,MAPKAPK2,MYD88,PRKRA,SOCS1,TNF,XPO1
Antimicrobial Response	antiviral response	3.19E-04	20	BCL3,CCL22,CCL4,CCL5,CCL8,CD40,CREBZF,CXCR4,FGR,FOSL1,HNRNPUL1,IFNAR2,IL15,IVNS1ABP,MAPKAPK2,MYD88,PRKRA,SOCS1,TNF,XPO1
Inflammatory Disease	inflammatory bowel disease of mice	3.19E-04	20	CD40,CYLD,EBI3,FAS,IL10,IL12B,IL6,IL6R,IL7,LTBR,MAPKAPK2,NCF1,NFE2L2,NOS2,PTGER4,SOCS1,TGFBR2,TNF,TNFRSF1A,TP53INP1
Gastrointestinal Disease	inflammatory bowel disease of mice	3.19E-04	20	CD40,CYLD,EBI3,FAS,IL10,IL12B,IL6,IL6R,IL7,LTBR,MAPKAPK2,NCF1,NFE2L2,NOS2,PTGER4,SOCS1,TGFBR2,TNF,TNFRSF1A,TP53INP1
Genetic Disorder	inflammatory bowel disease of mice	3.19E-04	20	CD40,CYLD,EBI3,FAS,IL10,IL12B,IL6,IL6R,IL7,LTBR,MAPKAPK2,NCF1,NFE2L2,NOS2,PTGER4,SOCS1,TGFBR2,TNF,TNFRSF1A,TP53INP1
Cellular Development	growth of blood cells	3.23E-04	41	BTG1,BTK,CCL2,CCL4,CD40,CD72,CD80,CDKN1A,CREB1,CSF2,CSF3,CXCL10,FAS,FOS,HIF1A,IL10,IL15,IL1A,IL1B,IL6,IL6R,IL7,IL8,INHBA,IRF8,ITGA5,MDM2,NFATC1,NFKB1,PIM1,PTPN6,SIGLEC10,SLAMF1,SOCS1,STAT5A,TCF3,TNF,TNFRSF1A,TNFRSF1B,TP53,VEGFA
Cellular Growth and Proliferation	growth of blood cells	3.23E-04	41	BTG1,BTK,CCL2,CCL4,CD40,CD72,CD80,CDKN1A,CREB1,CSF2,CSF3,CXCL10,FAS,FOS,HIF1A,IL10,IL15,IL1A,IL1B,IL6,IL6R,IL7,IL8,INHBA,IRF8,ITGA5,MDM2,NFATC1,NFKB1,PIM1,PTPN6,SIGLEC10,SLAMF1,SOCS1,STAT5A,TCF3,TNF,TNFRSF1A,TNFRSF1B,TP53,VEGFA
Inflammatory Disease	airway hyperresponsiveness	3.25E-04	18	CCL22,CXCR4,IL10,IL1RN,IL6,LTA,MYD88,NFE2L2,PIK3R1,PLAT,PTAFR,PTEN,SMAD3,SPRED1,STAT3,TNF,TNFRSF1A,VEGFA
Neurological Disease	disease of neurons	3.28E-04	23	ABL1,ATF2,CASP3,CREB1,IL1B,IL1RN,IL6,IREB2,JUN,LTA,MAFG,MAFK,MAPT,PAFAH1B1,PLAT,PRNP,PSEN1,PTGS2,SOD2,TGFBR2,TNF,TNFRSF1B,VEGFA
Inflammatory Response	inflammation of organ	3.30E-04	40	ADORA2B,BID,CASP3,CCL4,CSF2,CXCL2,CYLD,FAS,HMOX1,ICAM1,IL10,IL12B,IL1B,IL1R1,IL1RN,IL6,IL6R,IRF9,JUNB,LTA,LTBR,MYD88,NFE2L1,NFKB1,NFKBIB,NFKBID,NOS2,PTAFR,PTGS2,RABGEF1,RELB,SOCS1,SOD2,STAT3,TLR2,TNF,TNFRSF1A,TNFRSF1B,TRAF6,VEGFA
Cell Death	apoptosis of mast cells	3.32E-04	8	BTK,CFLAR,FAS,IL10,IL6,SOCS1,STAT5A,TP53
Tissue Morphology	degradation of connective tissue	3.32E-04	8	CTSK,FOS,IL10,IL1A,IL1B,PTPRE,TNF,TNFAIP6
Organismal Injury and Abnormalities	hyperkeratosis of organ	3.32E-04	8	AHR,IL1A,MDM2,NFE2L2,PRKCD,PTEN,SOCS1,TP53
Cell Death	survival of neutrophils	3.32E-04	8	BCL2A1,CCL4,CSF2,CSF3,FAS,HIF1A,STAT3,TNF
Hematological System Development and Function	survival of neutrophils	3.32E-04	8	BCL2A1,CCL4,CSF2,CSF3,FAS,HIF1A,STAT3,TNF
Cellular Development	differentiation of cell lines	3.37E-04	95	ABL1,AHR,AKT2,ATF2,BATF,BTG2,CD40,CD9,CDKN1A,CDO1,CEBPA,CEBPD,CHD1 (includes EG:1105),CSF2,CSF3,CTCF,CTGF,CTSB,CTSK,CXCR4,DDIT3,DEDD,DMTF1,DUSP1,EDN1,EPC1,ERBB2IP,EXT1,FES,FOS,FOSL1,GAB1,HES1,HIF1A,ID2,IL10,IL1B,IL1RN,IL6,INHBA,INSR,JAG1,JUN,KCTD11,LEMD2,LMNA,MAPK14,MAX,MCL1,MEN1,NAB2,NCK1,NFATC3,NFKB1,NGF,NR1D1,NR3C1,NR4A1,ODC1,PAQR3,PIK3R1,PLEKHO1,POLR2C,PPP1CC,PRDM1,PRKCD,PSEN1,PTEN,PTGER2,PTG…
Immunological Disease	immunological disorder of rodents	3.38E-04	71	ABL1,AHR,ARRB1,BATF,BCL10,BCL3,BTK,CASP4,CCL2,CCL4,CCL5,CCR1,CD40,CD80,CDKN1A,CFLAR,CIITA,CSF2,CSF3,CSNK2B,CXCL10,DEF6,DOK2,ELF1,FAS,FOS,GADD45A,IL10,IL12B,IL15,IL17D,IL1A,IL1R1,IL1RN,IL6,IL6R,IL7,IL8,JAG1,LTA,LTBR,MALT1,MBP,MFGE8,MSH6,MYD88,NCF1,NFE2L2,NFKB1,NFKB2,NFKBIA,NGF,NOS2,NR3C1,ORAI1,PIK3R1,PLAT,PPID,PSEN1,PSEN2,PTAFR,PTEN,PTGER4,RAB27A,SOCS1,SPHK2,STAT5A,TCF3,TNF,TNFRSF1A,TP53
Cellular Movement	cell movement of lymphatic system cells	3.39E-04	53	ADRBK1,CCL2,CCL22,CCL4,CCL5,CCL8,CCR1,CFB,CSF2,CSF3,CTSB,CXCL10,CXCL2,CXCL5,DUSP1,EBI3,EDN1,FAS,FGR,GJB2,HCK,ICAM1,IL10,IL12B,IL1A,IL1B,IL1RN,IL6,IL6R,IL8,MADCAM1,MAPK14,MAPKAPK2,MDK,MYD88,NFE2L2,NFKBIA,NOS2,PDE4B,PLAT,PTEN,PTGS2,PTPN6,S100A8,ST3GAL4,TGFBR2,TLR2,TNF,TNFRSF1A,TNFRSF1B,TSC1,VCAM1,YARS
Cellular Growth and Proliferation	colony formation of normal cells	3.43E-04	29	ABL1,ATF3,CCL4,CD9,CDKN1A,CEBPA,CSF2,CSF3,DDIT3,DOK2,FAS,GADD45A,IL10,IL1B,IL1RN,IL6,IL6R,IL7,IRF8,JUNB,MAPK14,MEN1,NGF,PIK3R1,PTEN,SOCS1,TNF,TP53,VEGFA
Cell Death	cell death of cancer cells	3.49E-04	37	ABL1,AKT2,ATF2,ATXN2,B4GALT5,BID,CASP2,CASP3,CD33 (includes EG:945),CD40,CDKN1A,CFLAR,CSF2,CTSB,DDIT3,FADD,FAS,HMOX1,IL10,IL6,IL7,ITGAV,JUN,MAPK14,NFE2L2,NFKBIA,NR4A1,PHLDA1,PPID,PRKCD,PRNP,PTEN,SIRT1,TNF,TP53,TRIB1,VEGFA
Cellular Development	differentiation of tumor cell lines	3.50E-04	61	ABL1,AHR,AKT2,ATF2,BTG2,CDKN1A,CEBPA,CEBPD,CHD1 (includes EG:1105),CSF2,CSF3,CTCF,CTGF,CTSK,DDIT3,DEDD,DMTF1,DUSP1,ERBB2IP,FES,FOS,FOSL1,HES1,HIF1A,IL1RN,IL6,INHBA,JUN,KCTD11,MAPK14,MAX,MCL1,NAB2,NCK1,NGF,ODC1,PAQR3,PIK3R1,PRDM1,PRKCD,PSEN1,PTEN,PTGER2,PTGER4,PTPN1,RQCD1,RRAS2,SOCS1,SPHK1,SPRY2,SPRY4,STAT3,TCF3,TIMP1,TMBIM1,TNF,TNFRSF1A,TNFRSF1B,TP53,TRAF6,VCAN
Cellular Growth and Proliferation	arrest in growth of cell lines	3.50E-04	30	ABL1,BTG2,CCNE1,CD40,CDKN1A,DMTF1,EZH2,FOS,GTF2I,HMOX1,IL6,INHBA,KCTD11,LMNA,MAP2K3,MDM2,NFKBIA,NGF,PPP1CC,PTEN,RASSF5,SMARCA4,SOCS1,STAT3,TAF7,TCF3,TGFBR2,TNF,TP53,ZNF148
Cell Death	apoptosis of tumor cells	3.52E-04	44	ABL1,AKT2,ATF2,ATXN2,B4GALT5,BAD,BID,CASP2,CASP3,CD33 (includes EG:945),CD40,CDKN1A,CFLAR,CSF2,CTSB,DDIT3,FADD,FAS,HIF1A,IL10,IL6,IL7,ITGAV,JAG1,JUN,MCL1,MFGE8,NFE2L2,NFKBIA,NR4A1,PHLDA1,PIK3R1,PRKCD,PTEN,PTGER2,SIRT1,STAT3,TGFBR2,THOC1,TIMP1,TNF,TP53,TRIB1,VEGFA
Cellular Development	differentiation of osteocytes	3.57E-04	35	AKT2,CA2,CCL2,CCL5,CSF2,FAS,FOS,FOSL1,GNAS,HDAC7,IL10,IL1A,IL6,IL6R,IL7,IL8,INHBA,JUN,JUNB,MAP2K7,MDK,MEN1,NFATC1,NOS2,PIK3R1,PTEN,PTGER2,PTGER4,SMAD3,SOCS1,TLR2,TNF,TP53,TRAF6,VEGFA
Connective Tissue Development and Function	differentiation of osteocytes	3.57E-04	35	AKT2,CA2,CCL2,CCL5,CSF2,FAS,FOS,FOSL1,GNAS,HDAC7,IL10,IL1A,IL6,IL6R,IL7,IL8,INHBA,JUN,JUNB,MAP2K7,MDK,MEN1,NFATC1,NOS2,PIK3R1,PTEN,PTGER2,PTGER4,SMAD3,SOCS1,TLR2,TNF,TP53,TRAF6,VEGFA
Cellular Growth and Proliferation	colony formation of eukaryotic cells	3.60E-04	72	ABL1,ATF3,CCL4,CCNE1,CD9,CDKN1A,CEBPA,CHFR,CLDN4,CSF2,CSF3,CTCF,CYP2J2,CYR61,DDIT3,DOK2,DYRK1B,EDN1,EIF4EBP1,EPAS1,FAS,FOS,GADD45A,GADD45B,GJA1,GRB2,HAS2,HES1,IL10,IL1A,IL1B,IL1RN,IL6,IL6R,IL7,IRF8,ITGAV,JUN,JUNB,JUP,KCTD11,KLF6,LIMA1,LOXL4,MAPK14,MDK,MEN1,NGF,NUPR1,PIK3R1,PTEN,PTGES,PTGS2,PTPN1,PTPRS (includes EG:5802),RASSF1,RASSF5,RCAN1,RHOC,SMC3,SOCS1,SOD2,SP1,SPRY2,TNF,TP53,TPM3,TRIT1,UBTF,U…
Cell Death	cell death of central nervous system cells	3.73E-04	47	AATK,ADNP,ADRBK1,BAD,BID,CASP2,CASP3,CDKN1A,CFLAR,EDN1,ETS2,FAIM,FAS,GCLC,GLRX,HYOU1,IL1B,IL1R1,IL1RN,IL8,JUN,JUNB,MAPK14,MAPT,NCF1,NFE2L2,NFKB1,NFKBIA,NFKBIB,NGF,NOS2,PLAT,PRNP,PSEN1,PTGES,PTGS2,SERPINA3,SIRT1,SLC1A2,SP1,TFCP2,TLR2,TNF,TNFRSF1A,TP53,VEGFA,VPS33A
Cell Cycle	arrest in cell stage of cell lines	3.73E-04	57	ABL1,ATF2,ATR (includes EG:545),BID,BTG2,CAMK2N1,CCNE1,CCNG1,CD40,CDKN1A,CEBPA,CEBPD,CHFR,CSF2,CSF3,CYR61,DDIT3,DUSP1,DYRK1B,E4F1,FADD,GADD45A,GPS2,GTF2I,HAS2,IL1A,IL1B,IL6,INHBA,ITGA5,ITGAV,JUN,KDM5B,LMNA,MAP2K3,MAP2K7,MAPK14,MDM2,MEN1,MLL5,NGF,NR3C1,PAFAH1B1,PIM1,PRKCD,PSEN1,PSEN2,PTEN,PURA,RASSF1,SIRT1,SP1,SPHK2,STK11,TFRC,TNF,TP53
DNA Replication, Recombination, and Repair	repair of DNA	3.74E-04	42	ABL1,ALKBH1,APTX,ASF1A,ATR (includes EG:545),BABAM1,BTG2,CDC5L,CDKN1A,CIB1,CSNK1D,DDB2,ERCC5,FOS,GADD45A,GTF2H4,HINFP,IL1B,LIG3,LIG4,MDM2,MSH6,NBN,POLB,POLE2,POLG2,POLI,POLK,RAD23A,RBBP8,RECQL,RNF168,RPAIN,SIRT1,SMUG1,SOD2,TNF,TOP1,TP53,UBE2B,UPF1,XRCC3
Cell Death	cell death of B lymphocytes	3.75E-04	25	BCL10,BCL2A1,BTK,CASP2,CASP4,CD40,CDKN1A,CFLAR,CSF2,CSF3,FAS,IL10,IL6,IL7,MDM2,NFKB1,NFKB2,NFKBIA,NFKBIB,PIK3R1,PTEN,SKIL,SMAD3,TNF,TP53
Immunological Disease	immunological disorder of mice	3.78E-04	69	ABL1,AHR,ARRB1,BATF,BCL10,BCL3,BTK,CASP4,CCL2,CCL4,CCL5,CCR1,CD40,CD80,CDKN1A,CFLAR,CIITA,CSF2,CSF3,CSNK2B,CXCL10,DEF6,DOK2,ELF1,FAS,FOS,GADD45A,IL10,IL12B,IL15,IL17D,IL1A,IL1R1,IL1RN,IL6,IL7,IL8,JAG1,LTA,MALT1,MBP,MFGE8,MSH6,MYD88,NCF1,NFE2L2,NFKB1,NFKB2,NFKBIA,NGF,NOS2,NR3C1,ORAI1,PIK3R1,PLAT,PPID,PSEN1,PSEN2,PTAFR,PTEN,PTGER4,RAB27A,SOCS1,SPHK2,STAT5A,TCF3,TNF,TNFRSF1A,TP53
Cell Death	apoptosis of cell lines	3.80E-04	208	ABL1,ADM,ADRBK1,AHR,AKT2,APH1A,ATF2,ATF3,ATMIN,ATR (includes EG:545),AURKA,BAD,BAG3,BCL10,BCL2A1,BCL3,BID,BIRC3,BTG2,BTK,CASP2,CASP3,CASP4,CASP8AP2,CCL5,CCNE1,CCNG1,CCNL2,CD40,CDKN1A,CEBPA,CEBPD,CFLAR,COX5A,CREB1,CSF2,CSF3,CSNK1A1,CTCF,CTGF,CTSB,CYLD,CYP2J2,CYR61,DDIT3,DDIT4,DNAJB1,DUSP1,E2F6,EDN1,EIF2AK4,EIF4EBP1,ELL,ETS2,F3,FADD,FAIM,FAS,FBXO32,FES,FGR,FIP1L1,FOS,GAB1,GADD45A,GADD45B,GGT1,GLRX,…
Cellular Growth and Proliferation	growth of eukaryotic cells	3.80E-04	185	ABL1,ACSL5,ADM,ADRBK1,AFF1,AHR,AKT2,ATF2,ATF3,ATR (includes EG:545),AURKA,BAD,BATF,BTG1,BTG2,BTK,CAMK2N1,CASP3,CCL2,CCL4,CCNE1,CCNL2,CD40,CD72,CD80,CDCA4,CDKN1A,CEBPA,CEBPD,CHFR,CREB1,CSF2,CSF3,CSNK1A1,CSNK2B,CTCF,CTGF,CXCL10,CXCL2,CXCR4,CYR61,DDIT3,DMTF1,DNAJB6,DUSP1,EDN1,ERRFI1,ETS2,EZH2,FAS,FES,FOS,FOSL1,FSTL3,GADD45A,GADD45B,GEM,GFM1,GGT1,GJA1,GRB2,GTF2I,HAS2,HDAC3,HDAC5,HIF1A,HMOX1,HYAL1,ID2…
Inflammatory Disease	airway hyperresponsiveness of rodents	3.82E-04	17	CCL22,CXCR4,IL10,IL1RN,IL6,LTA,MYD88,NFE2L2,PIK3R1,PLAT,PTAFR,PTEN,SMAD3,SPRED1,TNF,TNFRSF1A,VEGFA
Hematological System Development and Function	recruitment of antigen presenting cells	3.82E-04	17	CCL2,CCL20,CCL22,CCL4,CCL5,CCR1,CD40,CSF2,CXCL10,ICAM1,IL8,MYD88,NFE2L2,NFIC,TLR2,TNF,VCAM1
Cell-To-Cell Signaling and Interaction	recruitment of antigen presenting cells	3.82E-04	17	CCL2,CCL20,CCL22,CCL4,CCL5,CCR1,CD40,CSF2,CXCL10,ICAM1,IL8,MYD88,NFE2L2,NFIC,TLR2,TNF,VCAM1
Immune Cell Trafficking	recruitment of antigen presenting cells	3.82E-04	17	CCL2,CCL20,CCL22,CCL4,CCL5,CCR1,CD40,CSF2,CXCL10,ICAM1,IL8,MYD88,NFE2L2,NFIC,TLR2,TNF,VCAM1
Antigen Presentation	recruitment of antigen presenting cells	3.82E-04	17	CCL2,CCL20,CCL22,CCL4,CCL5,CCR1,CD40,CSF2,CXCL10,ICAM1,IL8,MYD88,NFE2L2,NFIC,TLR2,TNF,VCAM1
Cell Death	apoptosis of granulocytes	3.82E-04	19	BCL2A1,CASP3,CD69,CSF2,CSF3,CXCL2,CXCR4,FAS,IL1B,IL1RN,IL6,IL8,LTBR,MAPK14,MCL1,NAMPT,PIM1,PRKCD,TNF
Cellular Development	developmental process of lymphoma cell lines	3.82E-04	19	BTG2,CD40,CDKN1A,CEBPA,CSNK1A1,CTCF,DMTF1,GGT1,GTF2I,IL10,IL15,IL6,IL7,PRDM1,PRKCD,TGFBR2,TNF,TP53,TRA2A
Cellular Development	developmental process of tumor cell lines	3.90E-04	147	ABL1,ACSL5,ADM,AFF1,AHR,AKT2,ARHGAP5,ATF2,ATF3,ATR (includes EG:545),AURKA,BAD,BTG2,CAMK2N1,CCNE1,CCNL2,CD40,CD80,CDCA4,CDKN1A,CEBPA,CEBPD,CHD1 (includes EG:1105),CREB1,CSF2,CSF3,CSNK1A1,CTCF,CTGF,CTSB,CTSK,CXCR4,CYR61,DDIT3,DEDD,DMTF1,DUSP1,EDN1,ERBB2IP,ETS2,EZH2,FES,FOS,FOSL1,FSTL3,GADD45A,GEM,GGT1,GJA1,GRB2,GTF2I,HAS2,HDAC3,HDAC5,HES1,HIF1A,HMOX1,HYAL1,ID2,IER3,IL10,IL15,IL1A,IL1B,IL1RN,IL6,IL…
Cellular Movement	cell movement of eukaryotic cells	3.97E-04	134	ABL1,ADM,ADRB2,ADRBK1,ARPC1B,CCDC88A,CCL2,CCL20,CCL22,CCL4,CCL5,CCL8,CCR1,CD40,CD69,CD80,CD9,CFB,CHFR,CHST2,CIITA,CLDN4,CREB3,CSF2,CSF3,CSK,CTSB,CXCL10,CXCL16,CXCL2,CXCL5,CXCR4,DNAJA1,DUSP1,EBI3,EDN1,FADD,FAS,FGR,FOS,FOSL1,FOSL2,FSCN1,FURIN,GAB1,GIT1,GJB2,GNAI3,GNAS,GPI,GPR132,HCK,ICAM1,IL10,IL12B,IL15,IL1A,IL1B,IL1R1,IL1RN,IL6,IL6R,IL8,ING4,INHBA,ITGA5,ITGAE,ITGAV,JUN,JUP,LTA,LTBR,MADCAM1,MAPK14…
Cell Cycle	cell cycle progression of eukaryotic cells	4.00E-04	68	ABL1,AHR,ARID1A,ATR (includes EG:545),AURKA,CAMK2N1,CASP2,CCNE1,CCNG1,CD40,CDKN1A,CEBPA,CREB1,CSF2,CSF3,DMTF1,DUSP1,EZH2,FAS,GAB1,GADD45A,HIF1A,HMOX1,ID2,IER3,IL1B,IL6,IL7,INHBA,INSR,JUNB,LSM1,MAPK14,MDM2,NFKB1,NFKBIA,NGF,NR3C1,NR4A1,ORC2,PCM1,PIM1,PITPNA,PRKCD,PSEN1,PSEN2,PTEN,PTPN2,RAPGEF3,RASSF1,RASSF5,RHOBTB2,ROCK2,SKIL,SMAD3,SMARCA4,SOCS1,STAT3,STAT5A,TGIF1,TNF,TOP1,TP53,TP53INP1,TPR,TRIM25,…
Gene Expression	expression of gene	4.21E-04	93	ABL1,AHR,ATF2,ATF3,BAZ1A,BCL3,BTG1,BTG2,CCNE1,CD40,CDK3,CDKN1A,CDR2,CEBPA,CREB1,CSF2,DDIT3,DDX17,DDX5,DMTF1,E2F6,ELL,EPAS1,ETS2,FGR,FOS,FOSL1,FOSL2,GATA5,GRAP,GTF2B,GTF2I,HDAC5,HDAC7,HES1,HHEX,HIF1A,IL1A,IL1B,IL6,IL6R,INHBA,JUN,LMNA,MAP3K8,MAPK14,MAPKAPK2,MAX,MDM2,MED1,MEN1,NAB2,NCOA4,NFE2L2,NFKB1,NFKB2,NFKBIA,NFKBID,NFKBIZ,NR3C1,PATZ1,PSEN1,PTEN,PTGER2,PTGER4,PYGO2,RCAN1,RELB,RFWD2 (includes EG:…
Cell Cycle	entry into cell stage	4.21E-04	37	ABL1,ATR (includes EG:545),AURKA,C13orf15,CCNE1,CD40,CDKN1A,DMTF1,E2F6,FOS,GRB2,GTF2I,HINFP,HMOX1,ID2,IL1B,IL6,IL6R,IL7,ILKAP,ITGA5,ITGAV,JUN,JUNB,LMNA,MAP3K8,MAX,NCAPD2,ORC2,PLK2,PRKCD,PSEN1,SLA,SOD2,TNF,TP53,VPS18
Cell Cycle	G1/S phase transition of eukaryotic cells	4.21E-04	28	AHR,ATF3,BAD,CCNE1,CCNE2,CDKN1A,CEBPA,DARS,GJA1,GPI,HES1,ID2,IL6,INSR,ITGAV,JUN,MAP2K3,MAPK14,MDM2,NASP,NFKBIA,PRNP,PTEN,SPHK1,SPRY2,STAT3,TCF3,TP53
Organismal Injury and Abnormalities	damage of nervous tissue	4.28E-04	9	ADRBK1,IL10,IL6,IL6R,NFE2L2,NFKB1,NFKBIA,NGF,SOD2
Neurological Disease	damage of nervous tissue	4.28E-04	9	ADRBK1,IL10,IL6,IL6R,NFE2L2,NFKB1,NFKBIA,NGF,SOD2
Hematological System Development and Function	mobilization of granulocytes	4.28E-04	9	CCL2,CCL4,CCR1,CSF2,CSF3,CXCL2,IL1B,IL8,TNF
Immune Cell Trafficking	mobilization of granulocytes	4.28E-04	9	CCL2,CCL4,CCR1,CSF2,CSF3,CXCL2,IL1B,IL8,TNF
Cellular Movement	mobilization of granulocytes	4.28E-04	9	CCL2,CCL4,CCR1,CSF2,CSF3,CXCL2,IL1B,IL8,TNF
Lymphoid Tissue Structure and Development	morphology of lymphoid organ	4.28E-04	9	BCL3,LTA,LTBR,MAP3K14,NFKB1,NFKB2,STAT3,TNF,TNFRSF1A
Organ Morphology	morphology of lymphoid organ	4.28E-04	9	BCL3,LTA,LTBR,MAP3K14,NFKB1,NFKB2,STAT3,TNF,TNFRSF1A
Infectious Disease	pneumonitis of rodents	4.28E-04	9	CCL2,CIITA,CYLD,IL1R1,IL1RN,MYD88,NOS2,PTAFR,SOCS1
Inflammatory Disease	pneumonitis of rodents	4.28E-04	9	CCL2,CIITA,CYLD,IL1R1,IL1RN,MYD88,NOS2,PTAFR,SOCS1
Respiratory Disease	pneumonitis of rodents	4.28E-04	9	CCL2,CIITA,CYLD,IL1R1,IL1RN,MYD88,NOS2,PTAFR,SOCS1
Hematological System Development and Function	quantity of memory T lymphocytes	4.28E-04	9	CSF2,IL10,IL15,IL7,LTA,SOCS1,TNFRSF1A,TNFRSF1B,TP53
Tissue Morphology	quantity of memory T lymphocytes	4.28E-04	9	CSF2,IL10,IL15,IL7,LTA,SOCS1,TNFRSF1A,TNFRSF1B,TP53
Cellular Development	developmental process of phagocytes	4.30E-04	29	ABL1,AKT2,CD40,CD9,CEBPA,CSF2,CSF3,DMTF1,EIF2AK1,FOS,ID2,IL10,IL1RN,IL6,INHBA,IRF8,ITGAV,MDK,NFKBIA,PRDM1,RALBP1,RALGDS,RGL2,SOCS1,STAT3,TIMP1,TNF,TNFRSF1A,TRAF6
Cell-To-Cell Signaling and Interaction	response of mononuclear leukocytes	4.31E-04	23	CASP2,CASP3,CCR1,CD58,CD80,CSF2,DAPP1,EBI3,EIF2AK4,HMOX1,ICAM1,IL10,IL12B,IL1R1,IL6,MAPK14,MYD88,NFATC1,NFKB2,PIK3R1,PTAFR,RELB,STAT5A
Cellular Development	developmental process of red blood cells	4.40E-04	31	ABL1,BTG1,BTK,CDKN1A,CEBPA,CSF2,CSF3,CTCF,DNASE2,EPAS1,FAS,HIF1A,IL6,IL6R,INHBA,JMJD6,JUNB,LDB1,MAEA,MAPK14,MAX,MED1,MLL5,NFYA,PTPN1,SLC11A2,SLC25A38,STAT5A,TIMP1,TNF,VEGFA
Cancer	tumorigenesis of cell lines	4.40E-04	33	ATF2,ATF3,CCL2,CDKN1A,CTSB,CXCL2,CXCR4,CYR61,EPAS1,F3,FOS,GNAS,GPI,HAS2,HMOX1,IL8,JUP,KLF6,LGR4,MEN1,NFKBIA,NFKBIB,NUPR1,PRNP,RIT1,SOD2,SPRY2,STAT3,TGFBR2,TIMP1,TP53,TRIM35,VEGFA
Cell Cycle	cell division process of epithelial cells	4.47E-04	16	CCNE1,CDKN1A,ID2,JUN,MAPK14,NFKB1,NFKBIA,PIM1,ROCK2,SP1,SPHK1,SPHK2,STAT3,TNF,TP53,TRIM25
Hematological System Development and Function	quantity of dendritic cells	4.47E-04	16	CD83,CSF2,CSF3,ID2,IL10,IL15,IL6,IRF8,LTA,LTBR,MYD88,NFKB2,RELB,STAT3,TNF,XBP1
Tissue Morphology	quantity of dendritic cells	4.47E-04	16	CD83,CSF2,CSF3,ID2,IL10,IL15,IL6,IRF8,LTA,LTBR,MYD88,NFKB2,RELB,STAT3,TNF,XBP1
Antigen Presentation	quantity of dendritic cells	4.47E-04	16	CD83,CSF2,CSF3,ID2,IL10,IL15,IL6,IRF8,LTA,LTBR,MYD88,NFKB2,RELB,STAT3,TNF,XBP1
Cell Cycle	arrest in cell cycle progression	4.51E-04	56	ABL1,AHR,ARID1A,ATF3,ATR (includes EG:545),AURKA,BAD,CCNE1,CCNG1,CDC123,CDKN1A,CEBPA,COMMD5,CREB1,CSF2,CUL2,DMTF1,GADD45A,ID2,IL12B,IL1B,IL6,IL7,IL8,ING4,INHBA,IRF9,LMNA,MAPK14,MDM2,MEN1,NBN,NFKBIA,NGF,NR3C1,NR4A1,ORC2,PCM1,PPM1G,PRDM4,PTEN,RASSF1,ROCK2,SESN1,SIRT1,SKIL,SMAD3,SMARCA4,STK11,TCF3,TNF,TP53,TP53INP1,WDR6 (includes EG:11180),XBP1,YY1
DNA Replication, Recombination, and Repair	replication of DNA	4.54E-04	46	AHR,ATR (includes EG:545),CCDC88A,CCNE1,CCNE2,CD40,CDKN1A,CSF2,DBF4,DNAJC2,E4F1,IL10,IL6,ING4,INSR,JUN,MAP2K4,MCM3AP,MED1,MYST2,NASP,NBN,ORC2,ORC3,ORC4,ORC6,PCM1,POLB,POLD4,POLE2,POLG2,POLI,PRKRA,PTGS2,PURA,REPIN1,RPAIN,SIN3A,SIRT1,SLA,SP1,TIMELESS,TOP1,TP53,UPF1,WRNIP1
Cell Cycle	arrest in G1 phase of eukaryotic cells	4.57E-04	41	ABL1,BTG2,CCNE1,CCNG1,CD40,CDKN1A,CEBPA,CSF2,CSF3,CYR61,DDIT3,DUSP1,E4F1,GPS2,IL1A,IL6,IL7,INHBA,ITGA5,ITGAV,LMNA,MAP2K3,MAPK14,MDM2,MEN1,MLL5,NFKB1,NGF,NR3C1,PIM1,PSEN1,PSEN2,PTEN,PURA,RASSF1,SIRT1,SP1,STK11,TFRC,TNF,TP53
Cellular Growth and Proliferation	proliferation of cells	4.62E-04	325	ABL1,ADM,ADORA2B,ADRB2,AHR,AKT2,ARHGAP5,ARHGEF2,ARIH2,ASCL2,ATF3,ATP6V0A2,AURKA,BAD,BATF,BCL10,BCL2A1,BCL3,BDKRB2,BID,BLZF1,BTG1,BTG2,BTG3,BTK,BYSL,C14orf169,CAPRIN1,CASP2,CASP3,CBR1,CCDC88A,CCL2,CCL20,CCL4,CCL5,CCNE1,CCNE2,CCNG1,CCR1,CD33 (includes EG:945),CD40,CD58,CD72,CD80,CD83,CD9,CDC123,CDK3,CDKN1A,CEBPA,CEBPD,CFB,CFLAR,CIITA,CISH,CITED2,CNBP,CNOT8,COMMD5,CREB1,CSF2,CSF3,CSK,CSNK1A1,CSNK2B,…
Hematological System Development and Function	hematological process of leukocytes	4.65E-04	12	BTK,CSF3,CXCR4,FOS,ICAM1,IL7,NFYA,PTPN2,TCF3,TNF,TNFRSF1B,VEGFA
Cellular Development	developmental process of B lymphocytes	4.70E-04	40	AFF1,BAD,BTK,CD40,CD69,CD72,CEBPA,CSK,CXCR4,EZH2,FOS,HDAC5,HDAC7,HIF1A,ID2,IL10,IL15,IL1B,IL6,IL7,INHBA,ITGA5,LIG4,MAP2K4,MDM2,NFATC1,NFKB1,NFKB2,PIK3R1,PRDM1,PTPN2,PTPN6,RELB,SIGLEC10,STAT5A,TCF3,TNF,TP53,XBP1,YY1
Organismal Survival	death of animal	4.71E-04	162	ABL1,ADNP,ADRB2,ADRBK1,AHR,ATF2,ATR (includes EG:545),BCL2A1,BID,C1GALT1,CASP3,CCNE1,CCNE2,CCR1,CD40,CDKN1A,CEBPD,CEBPG,CFB,CFLAR,CITED2,CLDN1,CREB1,CSF2,CSF3,CSNK2B,CTSB,CUGBP1,CXCL10,CXCL2,CXCR4,CYLD,CYR61,DMTF1,DNAJB1,DNAJB6,DUSP1,EIF2AK1,EPAS1,ETS2,EZH2,F3,FADD,FAS,FES,FLII,FOSL1,FURIN,GAB1,GADD45A,GCH1,GGT1,GIT1,GJA1,GNAS,HAS2,HIF1A,HIPK1,HMOX1,IL10,IL12B,IL15,IL1B,IL1R1,IL1RN,IL6,IL6R,INSR,…
Cell Signaling	protein kinase cascade	4.73E-04	55	ADRB2,BCL10,BCL3,BTK,CANT1,CSNK2B,CXXC5,DOK2,ECT2,EDN1,FAIM,GAB1,GADD45B,GJA1,GRB2,HMOX1,IL1A,IL1B,IL6,INSR,ITGAV,LAMTOR2,MALT1,MAP2K3,MAP2K4,MAPK13,MAPK14,MAPKAPK2,MEN1,MIER1,MKNK1,MUL1,MYD88,NFKBID,NOS2,PLK2,PRKCD,PSEN1,PTPN6,RHOC,RIPK2,SORBS3,SQSTM1,SRPK1,SS18,STK4,TANK,TICAM2,TIFA,TMEM101,TMEM9B,TNF,TRAF7,ZDHHC17,ZFP36
Organismal Survival	survival of animal	4.74E-04	79	ABL1,ACTG2 (includes EG:72),ADM,ADRB2,ADRBK1,ATR (includes EG:545),BCL2A1,BID,CCL2,CCNG1,CCR1,CD40,CD80,CDKN1A,CEBPA,CNPY3,CSF2,CSF3,CTSB,CXCL10,DOK2,DUSP1,F3,FAS,FOS,HMOX1,HYOU1,ICAM1,IL10,IL12B,IL15,IL1B,IL1R1,IL1RN,IL6,IL6R,IL7,INHBA,IRAK1,LTA,LTBR,MAP2K7,MAPKAPK2,MARCKSL1,MDK,MDM2,MED1,MUM1,MYD88,NCF1,NFKB1,NFKBIA,NFKBIB,NOS2,P2RY1,PHC2,PLAT,PRNP,PTEN,PTGES,PTGS2,PTPN1,PTX3,RALBP1,SLC1A2,SOCS…
Cellular Growth and Proliferation	arrest in growth of connective tissue cells	4.74E-04	10	CDKN1A,CEBPA,FOSL1,HIF1A,JUN,MAP2K3,MDM2,NUPR1,SOCS1,TP53
Hematological Disease	neutrophilia of mammalia	4.74E-04	10	CSF3,IL10,IL1RN,IL6,IL8,LTA,LTBR,MYD88,STAT3,TLR2
Organismal Injury and Abnormalities	neutrophilia of mammalia	4.74E-04	10	CSF3,IL10,IL1RN,IL6,IL8,LTA,LTBR,MYD88,STAT3,TLR2
Organismal Injury and Abnormalities	organismal abnormalities of skin	4.74E-04	10	AHR,ICAM1,IL1A,IL6,IL6R,IL8,MDM2,PRKCD,SOCS1,TP53
Dermatological Diseases and Conditions	organismal abnormalities of skin	4.74E-04	10	AHR,ICAM1,IL1A,IL6,IL6R,IL8,MDM2,PRKCD,SOCS1,TP53
Organismal Survival	survival of mice	4.81E-04	75	ABL1,ACTG2 (includes EG:72),ADRB2,ADRBK1,ATR (includes EG:545),BCL2A1,BID,CCL2,CCNG1,CCR1,CD40,CD80,CDKN1A,CEBPA,CNPY3,CSF2,CSF3,CTSB,CXCL10,DOK2,DUSP1,F3,FAS,FOS,HMOX1,HYOU1,ICAM1,IL10,IL12B,IL15,IL1B,IL1R1,IL1RN,IL6,IL7,INHBA,IRAK1,LTA,LTBR,MAPKAPK2,MARCKSL1,MDK,MDM2,MED1,MYD88,NCF1,NFKB1,NFKBIA,NFKBIB,NOS2,P2RY1,PHC2,PLAT,PRNP,PTEN,PTGES,PTGS2,PTPN1,PTX3,RALBP1,SLC1A2,SOCS1,SP1,STAT3,STAT5A,TA…
Dermatological Diseases and Conditions	dermatological disorder of skin	4.82E-04	11	IL1A,IL1R1,IL1RN,IL6,MDM2,NFKBIZ,NR4A1,RELB,SOCS1,TERF2,TP53
Skeletal and Muscular System Development and Function	skeletal and muscular process of osteocytes	4.82E-04	11	CCL2,CSF2,EBI3,FOS,IL1A,IL6,NFATC1,NFKB1,NFKB2,PLEKHO1,TNF
Organismal Survival	death of mammalia	4.95E-04	160	ABL1,ADNP,ADRB2,ADRBK1,AHR,ATF2,ATR (includes EG:545),BCL2A1,BID,C1GALT1,CASP3,CCNE1,CCNE2,CCR1,CD40,CDKN1A,CEBPD,CEBPG,CFB,CFLAR,CITED2,CLDN1,CREB1,CSF2,CSF3,CSNK2B,CTSB,CUGBP1,CXCL10,CXCL2,CXCR4,CYLD,CYR61,DMTF1,DNAJB6,DUSP1,EIF2AK1,EPAS1,ETS2,EZH2,F3,FADD,FAS,FES,FOSL1,FURIN,GAB1,GADD45A,GCH1,GGT1,GIT1,GJA1,GNAS,HAS2,HIF1A,HIPK1,HMOX1,IL10,IL12B,IL15,IL1B,IL1R1,IL1RN,IL6,IL6R,INSR,IRAK4,IRF8,I…
Hematological System Development and Function	recruitment of leukocytes	5.06E-04	37	AHR,CCL2,CCL20,CCL22,CCL4,CCL5,CCR1,CD40,CSF2,CSF3,CXCL10,CXCL2,CXCR4,F3,ICAM1,IL10,IL15,IL1B,IL1R1,IL1RN,IL6,IL6R,IL8,ITGAE,LTA,MDK,MYD88,NFE2L2,NFIC,PTEN,RIPK2,SMAD3,STAT5A,TLR2,TNF,TNFRSF1A,VCAM1
Cell-To-Cell Signaling and Interaction	recruitment of leukocytes	5.06E-04	37	AHR,CCL2,CCL20,CCL22,CCL4,CCL5,CCR1,CD40,CSF2,CSF3,CXCL10,CXCL2,CXCR4,F3,ICAM1,IL10,IL15,IL1B,IL1R1,IL1RN,IL6,IL6R,IL8,ITGAE,LTA,MDK,MYD88,NFE2L2,NFIC,PTEN,RIPK2,SMAD3,STAT5A,TLR2,TNF,TNFRSF1A,VCAM1
Immune Cell Trafficking	recruitment of leukocytes	5.06E-04	37	AHR,CCL2,CCL20,CCL22,CCL4,CCL5,CCR1,CD40,CSF2,CSF3,CXCL10,CXCL2,CXCR4,F3,ICAM1,IL10,IL15,IL1B,IL1R1,IL1RN,IL6,IL6R,IL8,ITGAE,LTA,MDK,MYD88,NFE2L2,NFIC,PTEN,RIPK2,SMAD3,STAT5A,TLR2,TNF,TNFRSF1A,VCAM1
Cellular Growth and Proliferation	proliferation of cell lines	5.09E-04	156	ABL1,ADM,AHR,AKT2,ARIH2,ATP6V0A2,AURKA,BAD,BID,BTG1,BTG2,BTG3,C14orf169,CAPRIN1,CASP2,CCL2,CCL20,CCNE1,CCNE2,CD40,CD9,CDKN1A,CEBPA,COMMD5,CSF2,CSF3,CSNK2B,CTGF,CTSB,CXCL10,CXCR4,CYP2J2,CYR61,DDX17,DDX21,DDX5,DMTF1,DOK2,E4F1,EDN1,EIF2AK1,ERBB2IP,ETS2,EZH2,FES,FIP1L1,FOS,FOSL1,FSCN1,GAB1,GJA1,GPR132,GRB2,HAS2,HCK,HES1,HHEX,HIF1A,HMOX1,ID2,IER3,IL10,IL15,IL1A,IL1B,IL6,IL6R,IL7,IL8,INHBA,INSR,IRF8,IT…
Cell Death	survival of mononuclear leukocytes	5.17E-04	27	ARRB1,BCL10,BCL3,BTK,CD40,CD80,CISH,CSF2,FAS,HCK,IL10,IL15,IL6,IL7,MALT1,MYD88,NFIL3,NFKB1,PIM1,SMAD3,SMARCA4,STAT3,STAT5A,TCF3,TNF,TNFRSF1B,TP53
Cell Death	apoptosis of fibrosarcoma cell lines	5.17E-04	15	BCL2A1,BIRC3,CDKN1A,CFLAR,CTSB,FADD,FAS,IFNAR2,NFKB2,SOD2,TNF,TNFRSF1A,TP53,TRADD,TRAF1
Cellular Development	growth of lymphoma cell lines	5.17E-04	15	CD40,CDKN1A,CSNK1A1,CTCF,GGT1,GTF2I,IL10,IL15,IL6,IL7,PRDM1,TGFBR2,TNF,TP53,TRA2A
Cellular Growth and Proliferation	growth of lymphoma cell lines	5.17E-04	15	CD40,CDKN1A,CSNK1A1,CTCF,GGT1,GTF2I,IL10,IL15,IL6,IL7,PRDM1,TGFBR2,TNF,TP53,TRA2A
Connective Tissue Development and Function	colony formation of fibroblasts	5.26E-04	7	ABL1,ATF3,CDKN1A,GADD45A,JUNB,TNF,TP53
Cellular Growth and Proliferation	colony formation of fibroblasts	5.26E-04	7	ABL1,ATF3,CDKN1A,GADD45A,JUNB,TNF,TP53
Cell Death	delay in apoptosis of leukocytes	5.26E-04	7	CSF2,CSF3,IL6,IL7,IL8,LTBR,MAPK14
Cell Death	delay in cell death of phagocytes	5.26E-04	7	CSF2,CSF3,IL6,IL8,LTBR,MAPK14,MYD88
Inflammatory Disease	experimental crescentic glomerulonephritis	5.26E-04	7	CCL22,CCL4,CCL5,ICAM1,IL1RN,VCAM1,VEGFA
Renal and Urological Disease	experimental crescentic glomerulonephritis	5.26E-04	7	CCL22,CCL4,CCL5,ICAM1,IL1RN,VCAM1,VEGFA
Tumor Morphology	formation of non-hodgkin lymphoma	5.26E-04	7	DMTF1,IL10,MCL1,NFKBIA,PTEN,PTPN1,TP53
Connective Tissue Disorders	rheumatoid arthritis of mice	5.26E-04	7	CIITA,FOS,IL10,IL6,IL7,PTGER4,TNF
Inflammatory Disease	rheumatoid arthritis of mice	5.26E-04	7	CIITA,FOS,IL10,IL6,IL7,PTGER4,TNF
Skeletal and Muscular Disorders	rheumatoid arthritis of mice	5.26E-04	7	CIITA,FOS,IL10,IL6,IL7,PTGER4,TNF
Immunological Disease	rheumatoid arthritis of mice	5.26E-04	7	CIITA,FOS,IL10,IL6,IL7,PTGER4,TNF
Gene Expression	transcription of AP1 response element	5.26E-04	7	DIXDC1,FOS,JUN,LY9,NR3C1,TGFBR2,TNF
Cell Signaling	production of nitric oxide	5.32E-04	34	5430435G22RIK,ABL1,ADORA2B,ADRB2,ADRBK1,ARG2,BDKRB2,CD40,CSF2,DOK2,HMOX1,IL10,IL12B,IL15,IL1A,IL1B,IL1RN,IL6,IRF8,JUN,KLF6,MYD88,NCF1,NOS2,PIK3R1,PRKCD,RIPK2,SOCS1,SOD2,TNF,TNFRSF1A,TNFRSF1B,TP53,VEGFA
Small Molecule Biochemistry	production of nitric oxide	5.32E-04	34	5430435G22RIK,ABL1,ADORA2B,ADRB2,ADRBK1,ARG2,BDKRB2,CD40,CSF2,DOK2,HMOX1,IL10,IL12B,IL15,IL1A,IL1B,IL1RN,IL6,IRF8,JUN,KLF6,MYD88,NCF1,NOS2,PIK3R1,PRKCD,RIPK2,SOCS1,SOD2,TNF,TNFRSF1A,TNFRSF1B,TP53,VEGFA
Cellular Movement	cell movement of blood cells	5.38E-04	89	ADRB2,ADRBK1,CCDC88A,CCL2,CCL20,CCL22,CCL4,CCL5,CCL8,CCR1,CD40,CD80,CFB,CHST2,CIITA,CSF2,CSF3,CTSB,CXCL10,CXCL16,CXCL2,CXCL5,CXCR4,DUSP1,EBI3,EDN1,FAS,FGR,GJB2,GNAI3,GNAS,HCK,ICAM1,IL10,IL12B,IL15,IL1A,IL1B,IL1R1,IL1RN,IL6,IL6R,IL8,INHBA,ITGAE,LTA,LTBR,MADCAM1,MAPK14,MAPKAPK2,MDK,MYD88,NFATC1,NFE2L2,NFKB1,NFKB2,NFKBIA,NFKBIZ,NGF,NOS2,PDE4B,PLAT,PRKCD,PRNP,PTEN,PTGES,PTGS2,PTPN6,S100A8,SAA1,SERPIN…
Molecular Transport	release of eicosanoid	5.41E-04	30	AHR,BTK,CCL2,CCL5,CD40,CSF2,CSF3,CTSB,EDN1,FAS,GNAI3,IL10,IL1A,IL1B,IL1R1,IL1RN,IL8,MAPK14,MYD88,NOS2,PIK3R1,PRKCD,PTAFR,PTGES,PTGS2,RABGEF1,SLA,TICAM2,TNF,TNFRSF1A
Small Molecule Biochemistry	release of eicosanoid	5.41E-04	30	AHR,BTK,CCL2,CCL5,CD40,CSF2,CSF3,CTSB,EDN1,FAS,GNAI3,IL10,IL1A,IL1B,IL1R1,IL1RN,IL8,MAPK14,MYD88,NOS2,PIK3R1,PRKCD,PTAFR,PTGES,PTGS2,RABGEF1,SLA,TICAM2,TNF,TNFRSF1A
Lipid Metabolism	release of eicosanoid	5.41E-04	30	AHR,BTK,CCL2,CCL5,CD40,CSF2,CSF3,CTSB,EDN1,FAS,GNAI3,IL10,IL1A,IL1B,IL1R1,IL1RN,IL8,MAPK14,MYD88,NOS2,PIK3R1,PRKCD,PTAFR,PTGES,PTGS2,RABGEF1,SLA,TICAM2,TNF,TNFRSF1A
Tumor Morphology	formation of tumor	5.41E-04	41	AHR,BTG2,CDKN1A,CHFR,CSF2,DDB2,DMTF1,FOS,GADD45A,GSTP1,IFNAR2,IL10,IL1A,IL1B,IL6,LETMD1,MCL1,MDM2,MEN1,MMP1 (includes EG:300339),NFE2L2,NFKBIA,ODC1,PICALM,PIM1,PRKCD,PTEN,PTGS2,PTPN1,PTPRE,SKIL,SMAD3,STAT3,TCF3,TNFRSF1A,TNFRSF1B,TNS1,TP53,TPR,VEGFA,XYLT2
Inflammatory Response	antiviral response of organism	5.41E-04	17	BCL3,CCL22,CCL4,CCL5,CCL8,CREBZF,CXCR4,FGR,FOSL1,HNRNPUL1,IFNAR2,IL15,IVNS1ABP,MYD88,PRKRA,TNF,XPO1
Antimicrobial Response	antiviral response of organism	5.41E-04	17	BCL3,CCL22,CCL4,CCL5,CCL8,CREBZF,CXCR4,FGR,FOSL1,HNRNPUL1,IFNAR2,IL15,IVNS1ABP,MYD88,PRKRA,TNF,XPO1
Cell Death	apoptosis of B lymphocytes	5.62E-04	23	BCL10,BCL2A1,BTK,CASP2,CASP4,CD40,CDKN1A,CFLAR,FAS,IL10,IL6,IL7,MDM2,NFKB1,NFKB2,NFKBIA,NFKBIB,PIK3R1,PTEN,SKIL,SMAD3,TNF,TP53
Hematological System Development and Function	recruitment of neutrophils	5.62E-04	23	AHR,CCL2,CCL20,CCL22,CCL4,CCL5,CCR1,CSF2,CXCL10,CXCL2,IL10,IL1B,IL1R1,IL1RN,IL6R,IL8,MDK,MYD88,PTEN,RIPK2,SMAD3,TNF,TNFRSF1A
Cell-To-Cell Signaling and Interaction	recruitment of neutrophils	5.62E-04	23	AHR,CCL2,CCL20,CCL22,CCL4,CCL5,CCR1,CSF2,CXCL10,CXCL2,IL10,IL1B,IL1R1,IL1RN,IL6R,IL8,MDK,MYD88,PTEN,RIPK2,SMAD3,TNF,TNFRSF1A
Immune Cell Trafficking	recruitment of neutrophils	5.62E-04	23	AHR,CCL2,CCL20,CCL22,CCL4,CCL5,CCR1,CSF2,CXCL10,CXCL2,IL10,IL1B,IL1R1,IL1RN,IL6R,IL8,MDK,MYD88,PTEN,RIPK2,SMAD3,TNF,TNFRSF1A
Inflammatory Response	recruitment of neutrophils	5.62E-04	23	AHR,CCL2,CCL20,CCL22,CCL4,CCL5,CCR1,CSF2,CXCL10,CXCL2,IL10,IL1B,IL1R1,IL1RN,IL6R,IL8,MDK,MYD88,PTEN,RIPK2,SMAD3,TNF,TNFRSF1A
Hematological System Development and Function	cell movement of leukocytes	6.08E-04	87	ADRB2,ADRBK1,CCDC88A,CCL2,CCL20,CCL22,CCL4,CCL5,CCL8,CCR1,CD40,CD80,CFB,CHST2,CSF2,CSF3,CTSB,CXCL10,CXCL16,CXCL2,CXCL5,CXCR4,DUSP1,EBI3,EDN1,FAS,FGR,GJB2,GNAI3,GNAS,HCK,ICAM1,IL10,IL12B,IL15,IL1A,IL1B,IL1R1,IL1RN,IL6,IL6R,IL8,INHBA,ITGAE,LTA,LTBR,MADCAM1,MAPK14,MAPKAPK2,MDK,MYD88,NFATC1,NFE2L2,NFKB1,NFKB2,NFKBIA,NGF,NOS2,PDE4B,PLAT,PRKCD,PRNP,PTEN,PTGES,PTGS2,PTPN6,S100A8,SAA1,SERPINA3,SMAD3,SOCS…
Immune Cell Trafficking	cell movement of leukocytes	6.08E-04	87	ADRB2,ADRBK1,CCDC88A,CCL2,CCL20,CCL22,CCL4,CCL5,CCL8,CCR1,CD40,CD80,CFB,CHST2,CSF2,CSF3,CTSB,CXCL10,CXCL16,CXCL2,CXCL5,CXCR4,DUSP1,EBI3,EDN1,FAS,FGR,GJB2,GNAI3,GNAS,HCK,ICAM1,IL10,IL12B,IL15,IL1A,IL1B,IL1R1,IL1RN,IL6,IL6R,IL8,INHBA,ITGAE,LTA,LTBR,MADCAM1,MAPK14,MAPKAPK2,MDK,MYD88,NFATC1,NFE2L2,NFKB1,NFKB2,NFKBIA,NGF,NOS2,PDE4B,PLAT,PRKCD,PRNP,PTEN,PTGES,PTGS2,PTPN6,S100A8,SAA1,SERPINA3,SMAD3,SOCS…
Cellular Movement	cell movement of leukocytes	6.08E-04	87	ADRB2,ADRBK1,CCDC88A,CCL2,CCL20,CCL22,CCL4,CCL5,CCL8,CCR1,CD40,CD80,CFB,CHST2,CSF2,CSF3,CTSB,CXCL10,CXCL16,CXCL2,CXCL5,CXCR4,DUSP1,EBI3,EDN1,FAS,FGR,GJB2,GNAI3,GNAS,HCK,ICAM1,IL10,IL12B,IL15,IL1A,IL1B,IL1R1,IL1RN,IL6,IL6R,IL8,INHBA,ITGAE,LTA,LTBR,MADCAM1,MAPK14,MAPKAPK2,MDK,MYD88,NFATC1,NFE2L2,NFKB1,NFKB2,NFKBIA,NGF,NOS2,PDE4B,PLAT,PRKCD,PRNP,PTEN,PTGES,PTGS2,PTPN6,S100A8,SAA1,SERPINA3,SMAD3,SOCS…
Gene Expression	transcription of gene	6.08E-04	87	ABL1,AHR,ATF2,ATF3,BAZ1A,BCL3,BTG1,BTG2,CCNE1,CD40,CDK3,CDR2,CEBPA,CREB1,CSF2,DDIT3,DDX17,DDX5,DMTF1,E2F6,ELL,EPAS1,ETS2,FGR,FOS,FOSL1,FOSL2,GATA5,GRAP,GTF2B,GTF2I,HDAC5,HDAC7,HES1,HHEX,HIF1A,IL1A,IL1B,IL6,INHBA,JUN,LMNA,MAPK14,MAPKAPK2,MAX,MDM2,MED1,MEN1,NAB2,NCOA4,NFKB1,NFKB2,NFKBIA,NFKBID,NFKBIZ,NR3C1,PATZ1,PSEN1,PTEN,PTGER2,PTGER4,PYGO2,RCAN1,RELB,RFWD2 (includes EG:64326),SIN3A,SKIL,SMAD3,SM…
Cell Death	apoptosis of leukemia cell lines	6.19E-04	46	ABL1,BAD,BCL2A1,BID,CASP2,CASP3,CDKN1A,CEBPA,CEBPD,CFLAR,CSF2,DUSP1,FADD,FAS,FGR,HMOX1,IL15,IL6,IL7,INHBA,JUN,KLF5,MAPK14,MAX,MCL1,NFIL3,NFKB1,NFKBIA,PPID,PRKCD,PTEN,PTPRE,RASSF5,RHOC,RPS6KA1,S100A8,SOD2,SPHK1,STK4,TCF3,TLR2,TNF,TNFRSF1A,TOP1,TP53,TRADD
Cellular Development	differentiation of connective tissue cells	6.21E-04	60	ADRB2,AKT2,ARL4A,CA2,CASP3,CCL2,CCL5,CEBPA,CREB1,CSF2,DDIT3,EDN1,FAS,FOS,FOSL1,FOSL2,GADD45B,GNAS,HDAC7,IL10,IL1A,IL1B,IL6,IL6R,IL7,IL8,INHBA,INSIG1,INSR,JUN,JUNB,MAP2K7,MAPK14,MDK,MED1,MEN1,MMP1 (includes EG:300339),NFATC1,NFE2L1,NFIC,NOS2,PIK3R1,PTEN,PTGER2,PTGER4,SCAND1,SIRT1,SMAD3,SOCS1,SOD2,SREBF1,TGFBR2,TIMP1,TLR2,TNF,TP53,TRAF6,TRIB2,TRIB3,VEGFA
Organismal Survival	survival of mammalia	6.25E-04	78	ABL1,ACTG2 (includes EG:72),ADM,ADRB2,ADRBK1,ATR (includes EG:545),BCL2A1,BID,CCL2,CCNG1,CCR1,CD40,CD80,CDKN1A,CEBPA,CNPY3,CSF2,CSF3,CTSB,CXCL10,DOK2,DUSP1,F3,FAS,FOS,HMOX1,HYOU1,ICAM1,IL10,IL12B,IL15,IL1B,IL1R1,IL1RN,IL6,IL6R,IL7,INHBA,IRAK1,LTA,LTBR,MAPKAPK2,MARCKSL1,MDK,MDM2,MED1,MUM1,MYD88,NCF1,NFKB1,NFKBIA,NFKBIB,NOS2,P2RY1,PHC2,PLAT,PRNP,PTEN,PTGES,PTGS2,PTPN1,PTX3,RALBP1,SLC1A2,SOCS1,SP1,S…
Cell Death	survival of leukocytes	6.33E-04	35	ARRB1,BCL10,BCL2A1,BCL3,BTK,CCL4,CD40,CD80,CISH,CSF2,CSF3,FAS,HCK,HIF1A,ICAM1,IL10,IL15,IL1B,IL6,IL7,MALT1,MYD88,NFIL3,NFKB1,PIM1,RABGEF1,SMAD3,SMARCA4,STAT3,STAT5A,TCF3,TNF,TNFRSF1B,TP53,XBP1
Organismal Injury and Abnormalities	cytosis of mammalia	6.40E-04	21	CSF3,CTSB,CXCR4,EPAS1,HIF1A,IL10,IL1RN,IL6,IL8,LTA,LTBR,MAPT,MYD88,NFKB1,NFKBIA,NFKBIB,PSEN1,PSEN2,SMAD3,STAT3,TLR2
Hematological System Development and Function	differentiation of antigen presenting cells	6.50E-04	27	ABL1,AKT2,BCL3,CD40,CEBPA,CSF2,CSF3,DMTF1,EIF2AK4,ID2,IL10,IL15,IL6,INHBA,IRF8,ITGAV,LTBR,MDK,NFKB2,PRDM1,RELB,SOCS1,TGFBR2,TIMP1,TNF,TNFRSF1A,TRAF6
Cellular Development	differentiation of antigen presenting cells	6.50E-04	27	ABL1,AKT2,BCL3,CD40,CEBPA,CSF2,CSF3,DMTF1,EIF2AK4,ID2,IL10,IL15,IL6,INHBA,IRF8,ITGAV,LTBR,MDK,NFKB2,PRDM1,RELB,SOCS1,TGFBR2,TIMP1,TNF,TNFRSF1A,TRAF6
Hematopoiesis	differentiation of antigen presenting cells	6.50E-04	27	ABL1,AKT2,BCL3,CD40,CEBPA,CSF2,CSF3,DMTF1,EIF2AK4,ID2,IL10,IL15,IL6,INHBA,IRF8,ITGAV,LTBR,MDK,NFKB2,PRDM1,RELB,SOCS1,TGFBR2,TIMP1,TNF,TNFRSF1A,TRAF6
Cell Death	apoptosis of cancer cells	6.53E-04	33	ABL1,AKT2,ATF2,ATXN2,B4GALT5,BID,CASP2,CASP3,CD33 (includes EG:945),CD40,CDKN1A,CFLAR,CSF2,CTSB,DDIT3,FADD,FAS,IL10,IL6,IL7,ITGAV,JUN,NFE2L2,NFKBIA,NR4A1,PHLDA1,PRKCD,PTEN,SIRT1,TNF,TP53,TRIB1,VEGFA
Cell-To-Cell Signaling and Interaction	response of eukaryotic cells	6.53E-04	33	CASP2,CASP3,CCL5,CCR1,CD58,CD80,CSF2,DAPP1,EBI3,EDN1,EIF2AK4,FAS,HMOX1,ICAM1,IL10,IL12B,IL1R1,IL6,IL8,IRAK1,IRAK4,MAPK14,MYD88,NFATC1,NFKB2,PIK3R1,PTAFR,RELB,S100A8,STAT3,STAT5A,TLR2,TNF
Cell Death	apoptosis of tumor cell lines	6.70E-04	162	ABL1,ADM,ADRBK1,AHR,AKT2,ATF2,ATF3,ATMIN,AURKA,BAD,BCL10,BCL2A1,BID,BIRC3,BTG2,BTK,CASP2,CASP3,CASP4,CASP8AP2,CCNE1,CCNG1,CCNL2,CD40,CDKN1A,CEBPA,CEBPD,CFLAR,COX5A,CREB1,CSF2,CSNK1A1,CTCF,CTGF,CTSB,CYLD,CYP2J2,CYR61,DDIT3,DDIT4,DNAJB1,DUSP1,EDN1,EIF4EBP1,ELL,ETS2,FADD,FAIM,FAS,FBXO32,FGR,FOS,GAB1,GADD45A,GADD45B,GGT1,GLRX,GPR132,GPR65,GPS2,HDAC3,HDAC5,HIF1A,HMOX1,HSPA4,HTRA2,IER3,IFNAR2,IL15,IL1A…
Cell Signaling	biosynthesis of nitric oxide	6.71E-04	13	ARG2,EDN1,GCH1,ICAM1,IL10,IL1B,IL6,INSR,NOS2,PTX3,SOD2,SPR,TNF
Small Molecule Biochemistry	biosynthesis of nitric oxide	6.71E-04	13	ARG2,EDN1,GCH1,ICAM1,IL10,IL1B,IL6,INSR,NOS2,PTX3,SOD2,SPR,TNF
Infectious Disease	dengue fever	6.71E-04	13	CCL5,CD69,F3,F5,IL10,IL1B,IL1RN,IL6,IL8,PLAT,TNF,TNFRSF1A,TNFRSF1B
Dermatological Diseases and Conditions	dermatological disorder of organ	6.71E-04	13	ICAM1,IL1A,IL1R1,IL1RN,IL6,MDM2,NFKBIZ,NR4A1,RELB,SOCS1,TERF2,TNF,TP53
Cellular Development	developmental process of pheochromocytoma cell lines	6.87E-04	22	BTG2,CDKN1A,ERBB2IP,FOS,FOSL1,HES1,IL6,JUN,MAX,NAB2,NGF,PAQR3,PTEN,RRAS2,SPRY2,SPRY4,STAT3,TNF,TNFRSF1A,TNFRSF1B,TP53,VCAN
Cellular Development	differentiation of pheochromocytoma cell lines	7.10E-04	19	BTG2,CDKN1A,ERBB2IP,FOS,FOSL1,HES1,IL6,JUN,NAB2,NGF,PAQR3,RRAS2,SPRY2,SPRY4,TNF,TNFRSF1A,TNFRSF1B,TP53,VCAN
Cell Death	cell death of epithelial cell lines	7.20E-04	46	ADRBK1,ATF3,BAD,BCL10,BCL2A1,BID,BIRC3,CASP2,CASP3,CEBPD,CFLAR,DDIT3,E2F6,FADD,FAS,FOS,HTRA2,IER3,INSR,ITGA5,ITGAV,JUN,MAP2K4,MAPK14,MAPT,MCL1,NAMPT,NFKB1,NOS2,PIM1,PPID,PSEN1,RASSF1,RASSF4,RASSF5,RRAS2,SGK1,SPHK1,STK4,TCF3,TFRC,TNF,TNFRSF1A,TP53,TP53INP1,TRIB3
Inflammatory Response	TH1 immune response of mammalia	7.23E-04	8	CCR1,IL10,IL12B,IRAK1,LTA,MYD88,PIK3R1,TLR2
Cell Death	apoptosis of microglia	7.23E-04	8	BTG1,CASP3,CASP4,FAS,MYD88,TICAM2,TLR2,TNF
Hematological System Development and Function	priming of phagocytes	7.23E-04	8	CD40,CSF2,CSF3,IL10,IL1A,IL1B,IL8,TNF
Cell-To-Cell Signaling and Interaction	priming of phagocytes	7.23E-04	8	CD40,CSF2,CSF3,IL10,IL1A,IL1B,IL8,TNF
Immune Cell Trafficking	priming of phagocytes	7.23E-04	8	CD40,CSF2,CSF3,IL10,IL1A,IL1B,IL8,TNF
Inflammatory Response	priming of phagocytes	7.23E-04	8	CD40,CSF2,CSF3,IL10,IL1A,IL1B,IL8,TNF
Antigen Presentation	priming of phagocytes	7.23E-04	8	CD40,CSF2,CSF3,IL10,IL1A,IL1B,IL8,TNF
Connective Tissue Disorders	polyarticular juvenile rheumatoid arthritis	7.25E-04	23	ADM,CCL4,CCL5,CCR1,CD69,CD83,FES,FOS,GADD45B,HDAC7,IL1B,MCL1,NFKBIA,NR4A1,P2RY13,PRDM1,PRNP,PTGS2,RGL2,S100A8,SLC1A2,SOCS1,ZFP36
Inflammatory Disease	polyarticular juvenile rheumatoid arthritis	7.25E-04	23	ADM,CCL4,CCL5,CCR1,CD69,CD83,FES,FOS,GADD45B,HDAC7,IL1B,MCL1,NFKBIA,NR4A1,P2RY13,PRDM1,PRNP,PTGS2,RGL2,S100A8,SLC1A2,SOCS1,ZFP36
Skeletal and Muscular Disorders	polyarticular juvenile rheumatoid arthritis	7.25E-04	23	ADM,CCL4,CCL5,CCR1,CD69,CD83,FES,FOS,GADD45B,HDAC7,IL1B,MCL1,NFKBIA,NR4A1,P2RY13,PRDM1,PRNP,PTGS2,RGL2,S100A8,SLC1A2,SOCS1,ZFP36
Immunological Disease	polyarticular juvenile rheumatoid arthritis	7.25E-04	23	ADM,CCL4,CCL5,CCR1,CD69,CD83,FES,FOS,GADD45B,HDAC7,IL1B,MCL1,NFKBIA,NR4A1,P2RY13,PRDM1,PRNP,PTGS2,RGL2,S100A8,SLC1A2,SOCS1,ZFP36
Cell Cycle	cell stage of epithelial cells	7.45E-04	12	CCNE1,CEBPA,ID2,JUN,MAPK14,NFKBIA,PIM1,SP1,SPHK1,SPHK2,STAT3,TNF
Hematological System Development and Function	influx of leukocytes	7.45E-04	12	CCL4,IL10,IL12B,IL6,IL6R,LTBR,MYD88,PLAT,SMAD3,TIMP1,TLR2,TNF
Immune Cell Trafficking	influx of leukocytes	7.45E-04	12	CCL4,IL10,IL12B,IL6,IL6R,LTBR,MYD88,PLAT,SMAD3,TIMP1,TLR2,TNF
Cellular Movement	influx of leukocytes	7.45E-04	12	CCL4,IL10,IL12B,IL6,IL6R,LTBR,MYD88,PLAT,SMAD3,TIMP1,TLR2,TNF
Cell Cycle	interphase of fibroblast cell lines	7.57E-04	24	ABL1,BID,CCNE1,CDKN1A,CEBPA,CSNK2B,DMTF1,E2F6,E4F1,FOS,GADD45A,GPI,GTF2I,JUN,LMNA,MAP2K3,MAP2K7,MAPK14,PURA,SIRT1,SLA,SPHK1,TCF3,TP53
Cellular Development	developmental process of macrophages	7.81E-04	25	ABL1,AKT2,CD40,CD9,CEBPA,CSF2,CSF3,DMTF1,EIF2AK1,FOS,ID2,IL10,IL1RN,IL6,INHBA,IRF8,ITGAV,MDK,NFKBIA,PRDM1,SOCS1,TIMP1,TNF,TNFRSF1A,TRAF6
Cell Death	cell viability	7.86E-04	58	ABL1,ADNP,ATR (includes EG:545),BAD,BCL2A1,BTK,CASP3,CCL2,CD40,CD9,CDKN1A,CFLAR,CHFR,CSF2,DDIT3,FADD,FAS,FOS,GSTP1,HMOX1,IL10,IL15,IL1B,IL6,IL7,INSR,LMNA,MAP3K8,MAPT,MBP,MCL1,MDK,MMP1 (includes EG:300339),NFAT5,NFKB1,NFKBIA,NGF,NOS2,OGT,PAFAH2,PIK3R1,PPID,PRKCD,PRNP,PTEN,PTPN6,SLC11A2,SOCS1,SOD2,SPHK1,SQSTM1,STAM2,STAT3,TNF,TNFRSF1A,TP53,VCAM1,VEGFA
Cell-To-Cell Signaling and Interaction	attraction of macrophages	7.97E-04	6	CCL2,CCL4,CCL5,IL12B,IL1B,TNF
Cell Death	delay in apoptosis of neutrophils	7.97E-04	6	CSF2,CSF3,IL6,IL8,LTBR,MAPK14
Infectious Disease	infection by Hepatitis C virus	7.97E-04	6	CCL2,CCL20,CCL4,CCL5,CXCL10,IL10
Infection Mechanism	infection by Hepatitis C virus	7.97E-04	6	CCL2,CCL20,CCL4,CCL5,CXCL10,IL10
Infectious Disease	pneumonia of mice	7.97E-04	6	CCL2,CYLD,IL1R1,MYD88,PTAFR,SOCS1
Inflammatory Disease	pneumonia of mice	7.97E-04	6	CCL2,CYLD,IL1R1,MYD88,PTAFR,SOCS1
Respiratory Disease	pneumonia of mice	7.97E-04	6	CCL2,CYLD,IL1R1,MYD88,PTAFR,SOCS1
Cell Death	survival of lymphocytes	7.99E-04	26	ARRB1,BCL10,BCL3,BTK,CD40,CD80,CISH,FAS,HCK,IL10,IL15,IL6,IL7,MALT1,MYD88,NFIL3,NFKB1,PIM1,SMAD3,SMARCA4,STAT3,STAT5A,TCF3,TNF,TNFRSF1B,TP53
Hematological System Development and Function	survival of lymphocytes	7.99E-04	26	ARRB1,BCL10,BCL3,BTK,CD40,CD80,CISH,FAS,HCK,IL10,IL15,IL6,IL7,MALT1,MYD88,NFIL3,NFKB1,PIM1,SMAD3,SMARCA4,STAT3,STAT5A,TCF3,TNF,TNFRSF1B,TP53
DNA Replication, Recombination, and Repair	metabolism of DNA	8.03E-04	72	ABL1,ADM,AHR,ATR (includes EG:545),CASP2,CASP3,CCDC88A,CCNE1,CCNE2,CD40,CDKN1A,CSF2,DBF4,DDIT3,DEDD,DFFB,DNAJC2,DNASE2,DNTT,DUSP1,E4F1,FAS,IL10,IL6,ING4,INHBA,INSR,JUN,LIG4,MAP2K4,MCL1,MCM3AP,MED1,MYST2,NASP,NBN,NFKB1,NGF,NR3C1,ORC2,ORC3,ORC4,ORC6,PCM1,PIK3R1,POLB,POLD4,POLE2,POLG2,POLI,PPP1CC,PRKCD,PRKRA,PRNP,PTGS2,PURA,REPIN1,RPAIN,SIN3A,SIRT1,SLA,SOD2,SP1,TERF2,THOC1,TIAL1,TIMELESS,TNF,TOP1,TP…
Gene Expression	expression of NF-kappa B response element	8.05E-04	11	FADD,IL1A,IL1B,MAP3K14,MAPK14,NFKBIA,SMG1,TLR2,TNF,TNFRSF1B,TRADD
Cell Cycle	cell stage of fibroblast cell lines	8.11E-04	27	ABL1,AURKA,BID,CCNE1,CDKN1A,CEBPA,CSNK2B,DMTF1,E2F6,E4F1,FOS,GADD45A,GPI,GTF2I,IVNS1ABP,JUN,LMNA,MAP2K3,MAP2K7,MAPK14,PURA,RASSF1,SIRT1,SLA,SPHK1,TCF3,TP53
Hematological System Development and Function	chemotaxis of phagocytes	8.11E-04	27	CCDC88A,CCL2,CCL4,CCL5,CCL8,CSF2,CXCL10,CXCL2,CXCL5,EDN1,FGR,GNAI3,HCK,IL12B,IL1B,IL8,MAPK14,MAPKAPK2,PDE4B,PTEN,PTPN6,S100A8,SAA1,SPHK1,TNF,TNFRSF1A,TSC1
Immune Cell Trafficking	chemotaxis of phagocytes	8.11E-04	27	CCDC88A,CCL2,CCL4,CCL5,CCL8,CSF2,CXCL10,CXCL2,CXCL5,EDN1,FGR,GNAI3,HCK,IL12B,IL1B,IL8,MAPK14,MAPKAPK2,PDE4B,PTEN,PTPN6,S100A8,SAA1,SPHK1,TNF,TNFRSF1A,TSC1
Inflammatory Response	chemotaxis of phagocytes	8.11E-04	27	CCDC88A,CCL2,CCL4,CCL5,CCL8,CSF2,CXCL10,CXCL2,CXCL5,EDN1,FGR,GNAI3,HCK,IL12B,IL1B,IL8,MAPK14,MAPKAPK2,PDE4B,PTEN,PTPN6,S100A8,SAA1,SPHK1,TNF,TNFRSF1A,TSC1
Cellular Movement	chemotaxis of phagocytes	8.11E-04	27	CCDC88A,CCL2,CCL4,CCL5,CCL8,CSF2,CXCL10,CXCL2,CXCL5,EDN1,FGR,GNAI3,HCK,IL12B,IL1B,IL8,MAPK14,MAPKAPK2,PDE4B,PTEN,PTPN6,S100A8,SAA1,SPHK1,TNF,TNFRSF1A,TSC1
Antigen Presentation	chemotaxis of phagocytes	8.11E-04	27	CCDC88A,CCL2,CCL4,CCL5,CCL8,CSF2,CXCL10,CXCL2,CXCL5,EDN1,FGR,GNAI3,HCK,IL12B,IL1B,IL8,MAPK14,MAPKAPK2,PDE4B,PTEN,PTPN6,S100A8,SAA1,SPHK1,TNF,TNFRSF1A,TSC1
Cell Death	killing of cells	8.17E-04	28	BAD,CASP3,CEBPG,CIITA,CSF2,DDB2,FAS,GLRX,GSTP1,HIF1A,IL10,IL15,LTA,LY9,MAPK14,MBP,MYD88,NBN,NFAT5,NFE2L2,NR4A1,NUP43,POR,S100A8,SLAMF7,TNF,TNFRSF1A,TP53
Inflammatory Response	TH1 immune response of animal	8.18E-04	9	CCR1,CXCL10,IL10,IL12B,IRAK1,LTA,MYD88,PIK3R1,TLR2
Cell-To-Cell Signaling and Interaction	attraction of phagocytes	8.18E-04	9	CCL2,CCL4,CCL5,CXCL10,CXCL5,IL12B,IL1B,IL8,TNF
Lymphoid Tissue Structure and Development	development of lymph node	8.18E-04	9	ID2,IL15,LTA,LTBR,MAP3K14,NFKB1,NFKB2,TNFRSF1A,VEGFA
Organ Development	development of lymph node	8.18E-04	9	ID2,IL15,LTA,LTBR,MAP3K14,NFKB1,NFKB2,TNFRSF1A,VEGFA
Hematological System Development and Function	influx of neutrophils	8.18E-04	9	CCL4,IL6,IL6R,LTBR,MYD88,PLAT,SMAD3,TLR2,TNF
Immune Cell Trafficking	influx of neutrophils	8.18E-04	9	CCL4,IL6,IL6R,LTBR,MYD88,PLAT,SMAD3,TLR2,TNF
Inflammatory Response	influx of neutrophils	8.18E-04	9	CCL4,IL6,IL6R,LTBR,MYD88,PLAT,SMAD3,TLR2,TNF
Cellular Movement	influx of neutrophils	8.18E-04	9	CCL4,IL6,IL6R,LTBR,MYD88,PLAT,SMAD3,TLR2,TNF
Organismal Injury and Abnormalities	shock response of mice	8.18E-04	9	CASP4,IL10,IL15,IRAK4,MYD88,NFKB1,PDE4B,SOCS1,TLR2
Cell Cycle	cell division process of connective tissue cells	8.19E-04	29	ATF2,ATF3,BAD,CCNE1,CCNE2,CDK3,CDKN1A,CEBPA,EDN1,GAB1,GADD45A,GRB2,HIF1A,ID2,IL6,INHBA,INSR,JUN,JUNB,MAPK14,MDM2,NBN,PLK2,POLK,SKIL,TNF,TP53,VEGFA,YY1
Cell Death	apoptosis of epithelial cells	8.34E-04	38	AURKA,BCL2A1,CASP3,CD40,CDKN1A,CEBPA,CFLAR,DDIT3,EDN1,FADD,FAS,IL10,IL15,IL1B,IL8,JUN,MAPK13,MCL1,MDM2,MIA,MYD88,NFKB1,NFKBIA,NR3C1,PLAT,PRKCD,PTAFR,PTEN,PTGS2,RND3,SPHK1,SPHK2,STAT3,TIMP1,TLR2,TNF,TNFRSF1A,TP53
Hematological System Development and Function	development of dendritic cells	8.36E-04	10	CEBPA,CSF2,IL10,IL6,IRF8,LTA,RELB,STAT3,TNF,XBP1
Cellular Development	development of dendritic cells	8.36E-04	10	CEBPA,CSF2,IL10,IL6,IRF8,LTA,RELB,STAT3,TNF,XBP1
Hematopoiesis	development of dendritic cells	8.36E-04	10	CEBPA,CSF2,IL10,IL6,IRF8,LTA,RELB,STAT3,TNF,XBP1
Hematological System Development and Function	influx of phagocytes	8.36E-04	10	CCL4,IL12B,IL6,IL6R,LTBR,MYD88,PLAT,SMAD3,TLR2,TNF
Immune Cell Trafficking	influx of phagocytes	8.36E-04	10	CCL4,IL12B,IL6,IL6R,LTBR,MYD88,PLAT,SMAD3,TLR2,TNF
Inflammatory Response	influx of phagocytes	8.36E-04	10	CCL4,IL12B,IL6,IL6R,LTBR,MYD88,PLAT,SMAD3,TLR2,TNF
Cellular Movement	influx of phagocytes	8.36E-04	10	CCL4,IL12B,IL6,IL6R,LTBR,MYD88,PLAT,SMAD3,TLR2,TNF
Neurological Disease	neurological disorder of spinal cord	8.36E-04	10	CCL2,CCL5,CSF2,CXCL10,IL12B,NR3C1,PITPNA,PLAT,PTAFR,TNF
Cell Death	cell death of lymphoma cell lines	8.60E-04	37	ABL1,BCL2A1,BIRC3,BTG2,BTK,CASP2,CASP3,CASP4,CD40,CDKN1A,CFLAR,CSF2,CTCF,DUSP1,FADD,FAS,GGT1,GPR65,IL10,IL15,IRF8,MAX,MCL1,NFKB1,NFKB2,NFKBIA,POLK,PRDM1,PRKRA,PSEN1,SOD2,STAT3,TNF,TNFRSF1A,TP53,TRAF3,XBP1
Cell-To-Cell Signaling and Interaction	cytokine and chemokine mediated signaling pathway	8.77E-04	14	BAD,IL1A,IL1R1,IL6R,IRAK1,IRAK4,KLF6,MYD88,PTPN6,RQCD1,SOCS1,STAT5A,TNFRSF1A,TRAF6
Cell Signaling	cytokine and chemokine mediated signaling pathway	8.77E-04	14	BAD,IL1A,IL1R1,IL6R,IRAK1,IRAK4,KLF6,MYD88,PTPN6,RQCD1,SOCS1,STAT5A,TNFRSF1A,TRAF6
Organismal Injury and Abnormalities	injury of lung	8.77E-04	14	AHR,CCL2,CFB,HMOX1,HYOU1,IL10,IL1R1,IL6,NOS2,PTAFR,PTGS2,STAT3,TLR2,VEGFA
Respiratory Disease	injury of lung	8.77E-04	14	AHR,CCL2,CFB,HMOX1,HYOU1,IL10,IL1R1,IL6,NOS2,PTAFR,PTGS2,STAT3,TLR2,VEGFA
Cellular Movement	migration of epidermal cells	8.77E-04	14	ADRB2,GADD45A,ICAM1,IL6,ITGAV,KLF5,MIA,MMP1 (includes EG:300339),PTEN,SMAD3,STAT3,TGFBR2,TIMP1,TNF
Tumor Morphology	regression of tumor	8.77E-04	14	CD40,CD80,CSF2,CTSB,CXCL10,EBI3,FAS,HIF1A,HSPA4,HYOU1,IL12B,IL15,TNF,TP53
Hematological System Development and Function	proliferation of B lymphocytes	8.85E-04	36	ABL1,BCL10,BTK,CASP3,CD40,CD72,CD80,CDKN1A,FAS,HCK,HIF1A,IL10,IL15,IL1RN,IL6,IL7,IRF8,JUNB,LTA,MDM2,MYD88,NFATC3,NFKB1,PIK3R1,PRKCD,PTEN,PTPN2,PTPN6,SLAMF1,SLAMF7,STAT5A,TCF3,TLR2,TNF,TP53INP1,TRAF3
Humoral Immune Response	proliferation of B lymphocytes	8.85E-04	36	ABL1,BCL10,BTK,CASP3,CD40,CD72,CD80,CDKN1A,FAS,HCK,HIF1A,IL10,IL15,IL1RN,IL6,IL7,IRF8,JUNB,LTA,MDM2,MYD88,NFATC3,NFKB1,PIK3R1,PRKCD,PTEN,PTPN2,PTPN6,SLAMF1,SLAMF7,STAT5A,TCF3,TLR2,TNF,TP53INP1,TRAF3
Cellular Growth and Proliferation	proliferation of B lymphocytes	8.85E-04	36	ABL1,BCL10,BTK,CASP3,CD40,CD72,CD80,CDKN1A,FAS,HCK,HIF1A,IL10,IL15,IL1RN,IL6,IL7,IRF8,JUNB,LTA,MDM2,MYD88,NFATC3,NFKB1,PIK3R1,PRKCD,PTEN,PTPN2,PTPN6,SLAMF1,SLAMF7,STAT5A,TCF3,TLR2,TNF,TP53INP1,TRAF3
Inflammatory Disease	airway hyperresponsiveness of mice	9.01E-04	16	CCL22,CXCR4,IL10,IL6,LTA,MYD88,NFE2L2,PIK3R1,PLAT,PTAFR,PTEN,SMAD3,SPRED1,TNF,TNFRSF1A,VEGFA
Connective Tissue Development and Function	formation of osteoclasts	9.01E-04	16	CCL2,CDKN1A,CSF2,GGT1,ICAM1,IL1A,IL1B,IL6,IL7,INHBA,LTA,MAPK14,PTGS2,TNF,TNFRSF1A,TNFRSF1B
Skeletal and Muscular System Development and Function	formation of osteoclasts	9.01E-04	16	CCL2,CDKN1A,CSF2,GGT1,ICAM1,IL1A,IL1B,IL6,IL7,INHBA,LTA,MAPK14,PTGS2,TNF,TNFRSF1A,TNFRSF1B
Cellular Growth and Proliferation	formation of osteoclasts	9.01E-04	16	CCL2,CDKN1A,CSF2,GGT1,ICAM1,IL1A,IL1B,IL6,IL7,INHBA,LTA,MAPK14,PTGS2,TNF,TNFRSF1A,TNFRSF1B
Organismal Survival	death of rodents	9.05E-04	157	ABL1,ADNP,ADRB2,ADRBK1,AHR,ATF2,ATR (includes EG:545),BCL2A1,BID,C1GALT1,CASP3,CCNE1,CCNE2,CCR1,CD40,CDKN1A,CEBPD,CEBPG,CFB,CFLAR,CITED2,CLDN1,CREB1,CSF2,CSNK2B,CTSB,CXCL10,CXCL2,CXCR4,CYLD,CYR61,DMTF1,DNAJB6,DUSP1,EIF2AK1,EPAS1,ETS2,EZH2,F3,FADD,FAS,FES,FOSL1,FURIN,GAB1,GADD45A,GCH1,GGT1,GIT1,GJA1,GNAS,HAS2,HIF1A,HIPK1,HMOX1,IL10,IL12B,IL15,IL1B,IL1R1,IL1RN,IL6,IL6R,INSR,IRAK4,IRF8,ITGA5,ITGAV,L…
Cell Death	apoptosis of eukaryotic cells	9.33E-04	276	AATK,ABL1,ADM,ADNP,ADRB2,ADRBK1,AHR,AKT2,APH1A,ARF6,ARRB1,ATF2,ATF3,ATMIN,ATP1A1,ATR (includes EG:545),ATXN2,AURKA,B4GALT5,BAD,BAG3,BCL10,BCL2A1,BCL3,BID,BIRC3,BTG1,BTG2,BTK,CASP2,CASP3,CASP4,CASP8AP2,CCL4,CCL5,CCNE1,CCNG1,CCNL2,CD33 (includes EG:945),CD40,CD69,CD9,CDC42EP3,CDKN1A,CEBPA,CEBPD,CFLAR,CIITA,COX5A,CREB1,CSF2,CSF3,CSK,CSNK1A1,CTCF,CTGF,CTSB,CXCL2,CXCR4,CYLD,CYP2J2,CYR61,DDIT3,DDIT4,DN…
Inflammatory Response	inflammatory response	9.34E-04	88	ADRB2,CASP4,CCDC88A,CCL2,CCL20,CCL22,CCL4,CCL5,CCL8,CCR1,CD40,CDO1,CHST2,CSF2,CSF3,CXCL10,CXCL16,CXCL2,CXCL5,CXCR4,EDN1,EIF2AK1,FGR,FOS,GNAI3,GNAS,HCK,HDAC5,HDAC7,ICAM1,IL10,IL12B,IL15,IL1A,IL1B,IL1R1,IL1RN,IL6,IL6R,IL7,IL8,INHBA,JMJD6,LTA,MAP2K3,MAPK14,MAPKAPK2,MLL5,MYD88,NCF1,NFATC3,NFE2L1,NFKB1,NFKB2,NFKBIZ,NGF,NOS2,OLR1,PDE4B,PRNP,PTAFR,PTEN,PTGER2,PTGER4,PTGES,PTGS2,PTPN6,PTX3,RAPGEF3,RIPK2,…
Hematological System Development and Function	accumulation of mononuclear leukocytes	9.49E-04	19	BCL10,BCL3,CCL5,CD80,CFLAR,CXCL10,CXCL2,DEF6,ETS2,FAS,ICAM1,IER3,IL12B,MYD88,NR3C1,PTPN1,STAT3,VCAM1,VEGFA
Immune Cell Trafficking	accumulation of mononuclear leukocytes	9.49E-04	19	BCL10,BCL3,CCL5,CD80,CFLAR,CXCL10,CXCL2,DEF6,ETS2,FAS,ICAM1,IER3,IL12B,MYD88,NR3C1,PTPN1,STAT3,VCAM1,VEGFA
Inflammatory Response	accumulation of mononuclear leukocytes	9.49E-04	19	BCL10,BCL3,CCL5,CD80,CFLAR,CXCL10,CXCL2,DEF6,ETS2,FAS,ICAM1,IER3,IL12B,MYD88,NR3C1,PTPN1,STAT3,VCAM1,VEGFA
Tissue Development	accumulation of mononuclear leukocytes	9.49E-04	19	BCL10,BCL3,CCL5,CD80,CFLAR,CXCL10,CXCL2,DEF6,ETS2,FAS,ICAM1,IER3,IL12B,MYD88,NR3C1,PTPN1,STAT3,VCAM1,VEGFA
Cellular Development	maturation of antigen presenting cells	9.49E-04	19	CCL5,CD40,CD83,CSF2,EIF2AK1,FAS,FOS,IL10,IL1A,IL1B,IL6,IRAK4,IRF8,MYD88,NGF,TLR2,TNF,TNFRSF1A,TRAF6
Cell Cycle	entry into cell division process of eukaryotic cells	9.51E-04	33	ABL1,ATR (includes EG:545),AURKA,C13orf15,CCNE1,CD40,CDKN1A,CSF3,DMTF1,DUSP1,E2F6,FOS,GTF2I,HMOX1,ID2,IL1B,IL6,IL6R,IL7,JUNB,MAP3K8,MAX,NCAPD2,ORC2,PLK2,PRKCD,SLA,SMAD3,SOCS1,SOD2,TNF,TP53,VPS18
Tumor Morphology	formation of malignant tumor	9.98E-04	26	AHR,BTG2,CDKN1A,CSF2,DDB2,DMTF1,FOS,GADD45A,IFNAR2,IL10,IL1A,IL6,MCL1,MDM2,NFKBIA,ODC1,PIM1,PRKCD,PTEN,PTPN1,PTPRE,SKIL,SMAD3,TCF3,TP53,TPR
Cell Death	survival of normal cells	1.01E-03	77	ADNP,ARRB1,B4GALT5,BCL10,BCL2A1,BCL3,BTK,CASP3,CCL4,CCL5,CCNG1,CCR1,CD40,CD80,CDKN1A,CFLAR,CHI3L1,CISH,CREB1,CSF2,CSF3,DYRK1B,FAS,GAB1,GADD45A,GADD45B,GRB2,HCK,HDAC5,HIF1A,ICAM1,ID2,IL10,IL15,IL1A,IL1B,IL6,IL6R,IL7,IL8,ITGAV,JUN,LTA,MALT1,MAP2K4,MAPT,MDK,MDM2,MYD88,NBN,NFIL3,NFKB1,NFKBIA,NGF,OLR1,PIM1,PRNP,PSEN1,PTAFR,PTEN,RABGEF1,RIPK2,SIN3A,SIRT1,SLC1A2,SMAD3,SMARCA4,STAT3,STAT5A,TCF3,TIMP1,TLR…
Cellular Growth and Proliferation	arrest in growth of normal cells	1.01E-03	13	CCNE1,CDKN1A,CEBPA,FOSL1,HIF1A,IL10,IRF8,JUN,MAP2K3,MDM2,NUPR1,SOCS1,TP53
Cellular Development	development of osteocytes	1.01E-03	13	CCL2,CSF2,EBI3,FOS,IL1A,IL6,MEN1,NFATC1,NFKB1,NFKB2,PLEKHO1,SMAD3,TNF
Connective Tissue Development and Function	development of osteocytes	1.01E-03	13	CCL2,CSF2,EBI3,FOS,IL1A,IL6,MEN1,NFATC1,NFKB1,NFKB2,PLEKHO1,SMAD3,TNF
Hematological System Development and Function	differentiation of mononuclear leukocytes	1.02E-03	68	ABL1,BAD,BATF,BCL2A1,BCL3,CCL2,CCL22,CD40,CD80,CD83,CEBPA,CSF2,CSF3,CXCR4,EBI3,EIF2AK4,ETS2,FAS,FOS,GRB2,HDAC5,HDAC7,ICAM1,ID2,IL10,IL12B,IL15,IL1B,IL1R1,IL1RN,IL6,IL7,IL8,INHBA,IRF8,ITGAV,JMJD6,JUNB,LIG4,MAPK14,MBP,MYD88,NFATC1,NFATC3,NFKB1,PATZ1,PICALM,PIK3R1,PRDM1,PRELID1,PTGS2,PTPN6,RASSF5,RELB,RIPK2,RNF128,SLAMF1,SMARCA4,SOCS1,STAT5A,TCF3,TGFBR2,TLR2,TNF,TP53,VEGFA,XBP1,YY1
Cellular Development	differentiation of mononuclear leukocytes	1.02E-03	68	ABL1,BAD,BATF,BCL2A1,BCL3,CCL2,CCL22,CD40,CD80,CD83,CEBPA,CSF2,CSF3,CXCR4,EBI3,EIF2AK4,ETS2,FAS,FOS,GRB2,HDAC5,HDAC7,ICAM1,ID2,IL10,IL12B,IL15,IL1B,IL1R1,IL1RN,IL6,IL7,IL8,INHBA,IRF8,ITGAV,JMJD6,JUNB,LIG4,MAPK14,MBP,MYD88,NFATC1,NFATC3,NFKB1,PATZ1,PICALM,PIK3R1,PRDM1,PRELID1,PTGS2,PTPN6,RASSF5,RELB,RIPK2,RNF128,SLAMF1,SMARCA4,SOCS1,STAT5A,TCF3,TGFBR2,TLR2,TNF,TP53,VEGFA,XBP1,YY1
Hematopoiesis	differentiation of mononuclear leukocytes	1.02E-03	68	ABL1,BAD,BATF,BCL2A1,BCL3,CCL2,CCL22,CD40,CD80,CD83,CEBPA,CSF2,CSF3,CXCR4,EBI3,EIF2AK4,ETS2,FAS,FOS,GRB2,HDAC5,HDAC7,ICAM1,ID2,IL10,IL12B,IL15,IL1B,IL1R1,IL1RN,IL6,IL7,IL8,INHBA,IRF8,ITGAV,JMJD6,JUNB,LIG4,MAPK14,MBP,MYD88,NFATC1,NFATC3,NFKB1,PATZ1,PICALM,PIK3R1,PRDM1,PRELID1,PTGS2,PTPN6,RASSF5,RELB,RIPK2,RNF128,SLAMF1,SMARCA4,SOCS1,STAT5A,TCF3,TGFBR2,TLR2,TNF,TP53,VEGFA,XBP1,YY1
Organismal Survival	death of mice	1.03E-03	156	ABL1,ADNP,ADRB2,ADRBK1,AHR,ATF2,ATR (includes EG:545),BCL2A1,BID,C1GALT1,CASP3,CCNE1,CCNE2,CCR1,CD40,CDKN1A,CEBPD,CEBPG,CFB,CFLAR,CITED2,CLDN1,CREB1,CSF2,CSNK2B,CTSB,CXCL10,CXCL2,CXCR4,CYLD,CYR61,DMTF1,DNAJB6,DUSP1,EIF2AK1,EPAS1,ETS2,EZH2,F3,FADD,FAS,FES,FOSL1,FURIN,GAB1,GADD45A,GCH1,GGT1,GIT1,GJA1,GNAS,HAS2,HIF1A,HIPK1,HMOX1,IL10,IL12B,IL15,IL1B,IL1R1,IL1RN,IL6,IL6R,INSR,IRAK4,IRF8,ITGA5,ITGAV,L…
Cancer	non-hodgkin lymphoma	1.08E-03	40	ABL1,AKT2,BCL10,BCL3,CD40,CFLAR,CXCL10,CXCR4,CYR61,DDB2,DMTF1,EIF2AK1,EIF4EBP1,FAS,FNTB,GADD45A,GADD45B,HDAC3,HDAC5,HDAC7,IER3,IL10,IL6,JUN,MAP3K8,MCL1,MDM2,NFKB2,NFKBIA,ODC1,PIM1,POLB,POLE2,PTEN,PTPN1,TCF3,TNF,TOP1,TP53,TUBB2A
Cell Cycle	cell cycle progression of tumor cell lines	1.08E-03	35	ABL1,AHR,ATR (includes EG:545),AURKA,CAMK2N1,CASP2,CCNE1,CCNG1,CDKN1A,CSF2,DUSP1,EZH2,HMOX1,IER3,IL6,IL7,INHBA,LSM1,MAPK14,MDM2,NGF,NR3C1,NR4A1,PRKCD,PSEN1,PSEN2,PTEN,RASSF1,RASSF5,RHOBTB2,SMARCA4,STAT3,TNF,TP53,XBP1
Molecular Transport	accumulation of nitrite	1.10E-03	5	IL1B,IL1RN,TNF,TNFRSF1A,TNFRSF1B
Small Molecule Biochemistry	accumulation of nitrite	1.10E-03	5	IL1B,IL1RN,TNF,TNFRSF1A,TNFRSF1B
Gene Expression	activation of ATF binding site	1.10E-03	5	ATF3,FOS,FOSL1,JUN,JUNB
Cellular Development	arrest in growth of leukocytes	1.10E-03	5	CDKN1A,HIF1A,IL10,IRF8,TP53
Cellular Growth and Proliferation	arrest in growth of leukocytes	1.10E-03	5	CDKN1A,HIF1A,IL10,IRF8,TP53
Cell Cycle	cell division process of bone marrow cells	1.10E-03	5	CCNE1,CCNE2,CSF2,GADD45A,GADD45B
Hematological Disease	granulocytosis	1.10E-03	5	CSF3,IL8,NFKB1,NFKBIA,NFKBIB
Organismal Injury and Abnormalities	granulocytosis	1.10E-03	5	CSF3,IL8,NFKB1,NFKBIA,NFKBIB
Infectious Disease	infection by Human cytomegalovirus	1.10E-03	5	CCL2,CCL4,CCL5,CXCL10,IL8
Infection Mechanism	infection by Human cytomegalovirus	1.10E-03	5	CCL2,CCL4,CCL5,CXCL10,IL8
Small Molecule Biochemistry	production of thromboxane B2	1.10E-03	5	IL10,IL1B,PTGES,PTGS2,TNF
Lipid Metabolism	production of thromboxane B2	1.10E-03	5	IL10,IL1B,PTGES,PTGS2,TNF
Cell-To-Cell Signaling and Interaction	stimulation of hepatoma cell lines	1.10E-03	5	CCL5,IL1A,IL1B,IL6,TNF
Cellular Growth and Proliferation	stimulation of hepatoma cell lines	1.10E-03	5	CCL5,IL1A,IL1B,IL6,TNF
Cell Death	apoptosis of breast cancer cell lines	1.11E-03	49	ADM,AKT2,ATF2,BAD,BCL10,BID,BIRC3,CASP2,CASP3,CDKN1A,CFLAR,CTCF,CTGF,CYLD,CYR61,DDIT4,DUSP1,ETS2,FADD,FAS,FBXO32,GADD45A,HIF1A,IER3,ITGA5,ITGAV,JUN,MAPK14,MCL1,NFKBIA,NGF,NOS2,PLK2,PRNP,PTEN,PTGS2,RIPK2,SGK1,SNAI1,SOD2,SPHK1,SPHK2,SRPK1,TAOK3,THOC1,TNF,TNFRSF1A,TP53,XBP1
Cell Death	cell death of leukemia cell lines	1.11E-03	49	ABL1,BAD,BCL2A1,BID,CASP2,CASP3,CDKN1A,CEBPA,CEBPD,CFLAR,CSF2,CTSB,DUSP1,FADD,FAS,FGR,HMOX1,IL15,IL6,IL7,INHBA,JUN,KLF5,MAPK14,MAX,MCL1,NFIL3,NFKB1,NFKBIA,PPID,PRKCD,PTEN,PTPRE,RALBP1,RASSF5,RDX,RHOC,RPS6KA1,S100A8,SOD2,SPHK1,STK4,TCF3,TLR2,TNF,TNFRSF1A,TOP1,TP53,TRADD
Cell Death	apoptosis of melanoma cell lines	1.15E-03	18	ATF2,CASP3,CASP4,CDKN1A,DDIT3,FAS,GADD45A,IL1A,MAPK14,MCL1,MIA,NOL3,RAPGEF2,SPHK1,STAT3,TNF,TP53,XAF1
Cellular Development	maturation of dendritic cells	1.15E-03	18	CCL5,CD40,CD83,CSF2,FAS,FOS,IL10,IL1A,IL1B,IL6,IRAK4,IRF8,MYD88,NGF,TLR2,TNF,TNFRSF1A,TRAF6
Cell Death	survival of cell lines	1.16E-03	95	ABL1,ADRBK1,AKT2,ATF2,ATR (includes EG:545),BCL2A1,CA2,CAMK2N1,CASP2,CASP3,CCL2,CD33 (includes EG:945),CD40,CDK20,CDKN1A,CHFR,CLDN4,CREB1,CSF2,CSF3,CYR61,DDIT3,DUSP1,DUSP7,DYRK1B,EIF2AK4,FAS,FGR,GAB1,GADD45A,GCLC,HDAC3,HES1,HMOX1,HSPBAP1,HYOU1,ID2,IL10,IL15,IL1A,IL1B,IL6,IL6R,IL7,IL8,INPP1,IRF9,ITGA5,ITGAV,JUN,LIG4,MCL1,MDM2,MED1,NBN,NFKB1,NFKB2,NGF,NOS2,NR3C1,NR4A1,PI4K2A,PIM1,PLK2,POLB,POR,PPM1…
Hematological System Development and Function	proliferation of T lymphocytes	1.16E-03	73	ADRB2,BATF,BCL10,CASP3,CCL4,CD33 (includes EG:945),CD40,CD58,CD80,CD83,CDKN1A,CFLAR,CISH,CSF2,CSNK1A1,CXCR4,CYLD,DEF6,DOK2,EBI3,ELF1,ETS2,FADD,FAS,GADD45A,GPI,HMOX1,ICAM1,IFNAR2,IL10,IL12B,IL15,IL1A,IL1B,IL1R1,IL6,IL7,INHBA,IRAK4,JAG1,MALT1,MAP2K4,MAP2K7,MBP,MYD88,NCK1,NCK2,NFKB1,NFKBID,NOS2,PIK3R1,PRDM1,PTEN,PTGS2,PTPN2,PTPN6,RIPK2,SMARCA4,SOCS1,SPHK2,STAM2,STAT3,STAT5A,TCF3,TGFBR2,TLR2,TNF,TNFR…
Cellular Growth and Proliferation	proliferation of T lymphocytes	1.16E-03	73	ADRB2,BATF,BCL10,CASP3,CCL4,CD33 (includes EG:945),CD40,CD58,CD80,CD83,CDKN1A,CFLAR,CISH,CSF2,CSNK1A1,CXCR4,CYLD,DEF6,DOK2,EBI3,ELF1,ETS2,FADD,FAS,GADD45A,GPI,HMOX1,ICAM1,IFNAR2,IL10,IL12B,IL15,IL1A,IL1B,IL1R1,IL6,IL7,INHBA,IRAK4,JAG1,MALT1,MAP2K4,MAP2K7,MBP,MYD88,NCK1,NCK2,NFKB1,NFKBID,NOS2,PIK3R1,PRDM1,PTEN,PTGS2,PTPN2,PTPN6,RIPK2,SMARCA4,SOCS1,SPHK2,STAM2,STAT3,STAT5A,TCF3,TGFBR2,TLR2,TNF,TNFR…
Cell Cycle	G1 phase of bladder cancer cell lines	1.18E-03	4	CDKN1A,DARS,PTEN,TP53
Cell Cycle	G1 phase of hepatoma cell lines	1.18E-03	4	AHR,CEBPA,DDIT3,NR3C1
Cell Death	apoptosis of acute lymphoid leukemia blast cells	1.18E-03	4	CASP2,CD40,FAS,PRKCD
Cell Death	apoptosis of liver	1.18E-03	4	FAS,MAP2K4,NFE2L1,PTPN1
Cell-To-Cell Signaling and Interaction	binding of testicular cells	1.18E-03	4	ICAM1,IL1B,TNF,VCAM1
Cell Death	cytolysis of endothelial cells	1.18E-03	4	F3,TNF,TNFRSF1A,TNFRSF1B
Organismal Injury and Abnormalities	failure of liver	1.18E-03	4	DUSP1,FAS,MAP2K4,VEGFA
Gastrointestinal Disease	failure of liver	1.18E-03	4	DUSP1,FAS,MAP2K4,VEGFA
Hepatic System Disease	failure of liver	1.18E-03	4	DUSP1,FAS,MAP2K4,VEGFA
Inflammatory Response	fever of rabbits	1.18E-03	4	IL1B,IL1RN,IL6,TNF
Organismal Functions	fever of rabbits	1.18E-03	4	IL1B,IL1RN,IL6,TNF
Infectious Disease	infection by hepatitis B virus	1.18E-03	4	CCL2,CXCL10,IL10,IL8
Infection Mechanism	infection by hepatitis B virus	1.18E-03	4	CCL2,CXCL10,IL10,IL8
Inflammatory Response	inflammation of pancreas	1.18E-03	4	LTA,SOCS1,TNFRSF1A,TNFRSF1B
Cell Morphology	morphology of melanoma cell lines	1.18E-03	4	IL6,IL6R,MIA,SOD2
Hematological System Development and Function	production of neutrophils	1.18E-03	4	CSF2,CSF3,IL6,IL8
Cellular Growth and Proliferation	production of neutrophils	1.18E-03	4	CSF2,CSF3,IL6,IL8
Hematological System Development and Function	retention of leukocytes	1.18E-03	4	CCL22,CXCR4,F3,ITGAE
Immune Cell Trafficking	retention of leukocytes	1.18E-03	4	CCL22,CXCR4,F3,ITGAE
Cellular Function and Maintenance	retention of leukocytes	1.18E-03	4	CCL22,CXCR4,F3,ITGAE
Small Molecule Biochemistry	stimulation of hyaluronic acid	1.18E-03	4	IL1A,IL1B,LTA,TNF
Carbohydrate Metabolism	stimulation of hyaluronic acid	1.18E-03	4	IL1A,IL1B,LTA,TNF
Drug Metabolism	stimulation of hyaluronic acid	1.18E-03	4	IL1A,IL1B,LTA,TNF
Cell Death	apoptosis of normal cells	1.19E-03	167	AATK,ABL1,ADM,ADNP,ADRB2,ADRBK1,AHR,AKT2,ARF6,ARRB1,ATF2,ATF3,ATP1A1,AURKA,BAD,BCL10,BCL2A1,BCL3,BID,BIRC3,BTG1,BTK,CASP2,CASP3,CASP4,CCL4,CCL5,CD40,CD69,CD9,CDC42EP3,CDKN1A,CEBPA,CFLAR,CIITA,CREB1,CSF2,CSF3,CSK,CTGF,CTSB,CXCL2,CXCR4,DDIT3,DNAJC5,DNASE2,DUSP1,EBAG9,EDN1,ETS2,FADD,FAIM,FAS,FOS,FOSL1,GAB1,GADD45A,GADD45B,GCLC,GLRX,GNAS,GPI,GPR132,HES1,HIF1A,HMOX1,HSF2,ID2,IER3,IL10,IL15,IL1A,IL1B,I…
Infection Mechanism	replication of virus	1.20E-03	37	CCL2,CCL22,CCL4,CCL5,CCR1,CD40,CIITA,CREB3,CXCL10,CXCR4,EIF2C4,EIF4EBP1,EPAS1,EXOSC5,HCK,IL10,IL1B,IL6,IL8,IRF9,MKNK1,NFATC1,NFKBIA,NOS2,PRNP,RAB11A,RAB9A,RIPK2,S100A8,SNX10,TLR2,TNF,TNFRSF1A,TNIP1,TRADD,TRAF6,TRIM25
Lymphoid Tissue Structure and Development	development of lymphoid tissue	1.21E-03	7	ID2,LTBR,MAP3K14,NFKB2,RELB,TCF3,TNFRSF1A
Tissue Development	development of lymphoid tissue	1.21E-03	7	ID2,LTBR,MAP3K14,NFKB2,RELB,TCF3,TNFRSF1A
Tumor Morphology	formation of papilloma	1.21E-03	7	CDKN1A,IL1A,MMP1 (includes EG:300339),ODC1,PRKCD,SMAD3,STAT3
Tumor Morphology	regression of malignant tumor	1.21E-03	7	CD80,EBI3,HSPA4,HYOU1,IL12B,IL15,TP53
Cell Death	survival of osteoclasts	1.21E-03	7	GRB2,IL1A,IL1B,MYD88,NFKB1,PTAFR,TNF
Connective Tissue Development and Function	survival of osteoclasts	1.21E-03	7	GRB2,IL1A,IL1B,MYD88,NFKB1,PTAFR,TNF
Skeletal and Muscular System Development and Function	survival of osteoclasts	1.21E-03	7	GRB2,IL1A,IL1B,MYD88,NFKB1,PTAFR,TNF
Immune Cell Trafficking	migration of phagocytes	1.24E-03	28	CCL2,CCL5,CCR1,CSF2,CXCL2,CXCL5,FAS,FGR,HCK,ICAM1,IL12B,IL1B,IL6,IL8,ITGA5,MAPKAPK2,MDK,PDE4B,PIK3R5,PTEN,S100A8,SAA1,ST3GAL4,TLR2,TNF,TNFRSF1A,VCAM1,VEGFA
Inflammatory Response	migration of phagocytes	1.24E-03	28	CCL2,CCL5,CCR1,CSF2,CXCL2,CXCL5,FAS,FGR,HCK,ICAM1,IL12B,IL1B,IL6,IL8,ITGA5,MAPKAPK2,MDK,PDE4B,PIK3R5,PTEN,S100A8,SAA1,ST3GAL4,TLR2,TNF,TNFRSF1A,VCAM1,VEGFA
Cellular Movement	migration of phagocytes	1.24E-03	28	CCL2,CCL5,CCR1,CSF2,CXCL2,CXCL5,FAS,FGR,HCK,ICAM1,IL12B,IL1B,IL6,IL8,ITGA5,MAPKAPK2,MDK,PDE4B,PIK3R5,PTEN,S100A8,SAA1,ST3GAL4,TLR2,TNF,TNFRSF1A,VCAM1,VEGFA
Cell Cycle	entry into S phase of eukaryotic cells	1.24E-03	26	ABL1,C13orf15,CCNE1,CD40,CDKN1A,DMTF1,E2F6,FOS,GTF2I,HMOX1,ID2,IL1B,IL6,IL6R,IL7,JUNB,MAP3K8,MAX,ORC2,PLK2,PRKCD,SLA,SOD2,TNF,TP53,VPS18
Skeletal and Muscular System Development and Function	skeletal and muscular process of eukaryotic cells	1.24E-03	27	ADM,CCL2,CD40,CEBPA,CSF2,DUSP1,EBI3,FOS,FOSL2,IL1A,IL1B,IL1RN,IL6,JUN,LEMD2,MED1,MSC,NFATC1,NFKB1,NFKB2,NFKBIA,NOS2,PLEKHO1,SMAD3,TNF,TNFRSF1A,VCAM1
Cell Death	cell death of melanoma cell lines	1.25E-03	19	ATF2,CASP3,CASP4,CDKN1A,DDIT3,FAS,GADD45A,IL1A,IL8,MAPK14,MCL1,MIA,NOL3,RAPGEF2,SPHK1,STAT3,TNF,TP53,XAF1
Organismal Injury and Abnormalities	cytosis of mice	1.25E-03	19	CSF3,CTSB,CXCR4,EPAS1,HIF1A,IL6,IL8,LTA,LTBR,MAPT,MYD88,NFKB1,NFKBIA,NFKBIB,PSEN1,PSEN2,SMAD3,STAT3,TLR2
Cell Death	survival of connective tissue cells	1.25E-03	19	CASP3,CCNG1,CDKN1A,FAS,GAB1,GRB2,IL1A,IL1B,JUN,LTA,MYD88,NBN,NFKB1,NGF,PSEN1,PTAFR,SIN3A,TNF,TP53
Cellular Growth and Proliferation	growth of cell lines	1.26E-03	148	ABL1,ACSL5,ADM,AFF1,AHR,AKT2,ATF2,ATF3,ATR (includes EG:545),AURKA,BAD,BATF,BTG2,CAMK2N1,CCNE1,CCNL2,CD40,CD80,CDCA4,CDKN1A,CEBPA,CEBPD,CHFR,CREB1,CSF2,CSF3,CSNK1A1,CSNK2B,CTCF,CTGF,CXCL2,CXCR4,CYR61,DMTF1,EDN1,ERRFI1,ETS2,EZH2,FES,FOS,FOSL1,FSTL3,GADD45A,GADD45B,GGT1,GJA1,GRB2,GTF2I,HAS2,HDAC3,HDAC5,HIF1A,HMOX1,HYAL1,IER3,IL10,IL15,IL1A,IL1B,IL1RN,IL6,IL6R,IL7,IL8,ILKAP,ING4,INHBA,INSR,ITGA5,ITG…
Hematological System Development and Function	activation of dendritic cells	1.27E-03	14	CD40,CD80,CSF2,FAS,IL10,IL15,LTA,LTBR,MYD88,TLR2,TNF,TNFRSF1A,TNFRSF1B,VEGFA
Cell-To-Cell Signaling and Interaction	activation of dendritic cells	1.27E-03	14	CD40,CD80,CSF2,FAS,IL10,IL15,LTA,LTBR,MYD88,TLR2,TNF,TNFRSF1A,TNFRSF1B,VEGFA
Immune Cell Trafficking	activation of dendritic cells	1.27E-03	14	CD40,CD80,CSF2,FAS,IL10,IL15,LTA,LTBR,MYD88,TLR2,TNF,TNFRSF1A,TNFRSF1B,VEGFA
Inflammatory Response	activation of dendritic cells	1.27E-03	14	CD40,CD80,CSF2,FAS,IL10,IL15,LTA,LTBR,MYD88,TLR2,TNF,TNFRSF1A,TNFRSF1B,VEGFA
Antigen Presentation	activation of dendritic cells	1.27E-03	14	CD40,CD80,CSF2,FAS,IL10,IL15,LTA,LTBR,MYD88,TLR2,TNF,TNFRSF1A,TNFRSF1B,VEGFA
Cell Cycle	arrest in cell cycle progression of eukaryotic cells	1.28E-03	35	ABL1,AHR,ARID1A,ATR (includes EG:545),AURKA,CCNG1,CDKN1A,CEBPA,CREB1,CSF2,DMTF1,GADD45A,ID2,IL1B,IL6,IL7,INHBA,MAPK14,MDM2,NFKBIA,NGF,NR4A1,ORC2,PCM1,PTEN,RASSF1,ROCK2,SKIL,SMAD3,SMARCA4,TNF,TP53,TP53INP1,XBP1,YY1
Cellular Development	differentiation of lymphatic system cells	1.28E-03	35	ABL1,BAIAP2,BCL3,CASP3,CCR1,CEBPA,CEBPD,CSF2,CSF3,FAS,IL10,IL15,IL6,IL7,INHBA,IRF8,JAG1,JUN,LTBR,MYST1,NFE2L1,NFKB2,NFKBIA,NFYA,NOS2,RALGDS,RGL2,RPS6KA1,SPRED1,STAT3,STAT5A,TNF,TP53,VEGFA,ZFP36
Molecular Transport	accumulation of phosphatidic acid	1.29E-03	11	CCL22,CSF2,IL1B,IL8,INSR,MYD88,PAFAH1B2,PIK3R1,PIK3R5,PTEN,TNF
Small Molecule Biochemistry	accumulation of phosphatidic acid	1.29E-03	11	CCL22,CSF2,IL1B,IL8,INSR,MYD88,PAFAH1B2,PIK3R1,PIK3R5,PTEN,TNF
Lipid Metabolism	accumulation of phosphatidic acid	1.29E-03	11	CCL22,CSF2,IL1B,IL8,INSR,MYD88,PAFAH1B2,PIK3R1,PIK3R5,PTEN,TNF
Carbohydrate Metabolism	accumulation of phosphatidic acid	1.29E-03	11	CCL22,CSF2,IL1B,IL8,INSR,MYD88,PAFAH1B2,PIK3R1,PIK3R5,PTEN,TNF
Ophthalmic Disease	opthalmic disorder of mice	1.29E-03	11	ABL1,CCL5,CFB,DNAJC5,EPAS1,FOSL2,IL12B,IL1RN,PSEN1,PSEN2,TP53
Cell Morphology	permeabilization of mitochondria	1.29E-03	11	ABL1,BID,CASP2,CASP3,MAP2K4,NR4A1,PPID,PRKCD,SOD2,STK11,TP53
Hematological System Development and Function	differentiation of lymphocytes	1.29E-03	62	ABL1,BAD,BATF,BCL2A1,BCL3,CCL22,CD40,CD80,CD83,CEBPA,CSF2,CXCR4,EBI3,EIF2AK4,FAS,FOS,GRB2,HDAC5,HDAC7,ICAM1,ID2,IL10,IL12B,IL15,IL1B,IL1R1,IL1RN,IL6,IL7,INHBA,IRF8,JMJD6,JUNB,LIG4,MAPK14,MBP,MYD88,NFATC1,NFATC3,NFKB1,PATZ1,PICALM,PIK3R1,PRDM1,PRELID1,PTGS2,PTPN6,RASSF5,RELB,RIPK2,RNF128,SLAMF1,SMARCA4,STAT5A,TCF3,TGFBR2,TLR2,TNF,TP53,VEGFA,XBP1,YY1
Cellular Development	differentiation of lymphocytes	1.29E-03	62	ABL1,BAD,BATF,BCL2A1,BCL3,CCL22,CD40,CD80,CD83,CEBPA,CSF2,CXCR4,EBI3,EIF2AK4,FAS,FOS,GRB2,HDAC5,HDAC7,ICAM1,ID2,IL10,IL12B,IL15,IL1B,IL1R1,IL1RN,IL6,IL7,INHBA,IRF8,JMJD6,JUNB,LIG4,MAPK14,MBP,MYD88,NFATC1,NFATC3,NFKB1,PATZ1,PICALM,PIK3R1,PRDM1,PRELID1,PTGS2,PTPN6,RASSF5,RELB,RIPK2,RNF128,SLAMF1,SMARCA4,STAT5A,TCF3,TGFBR2,TLR2,TNF,TP53,VEGFA,XBP1,YY1
Hematopoiesis	differentiation of lymphocytes	1.29E-03	62	ABL1,BAD,BATF,BCL2A1,BCL3,CCL22,CD40,CD80,CD83,CEBPA,CSF2,CXCR4,EBI3,EIF2AK4,FAS,FOS,GRB2,HDAC5,HDAC7,ICAM1,ID2,IL10,IL12B,IL15,IL1B,IL1R1,IL1RN,IL6,IL7,INHBA,IRF8,JMJD6,JUNB,LIG4,MAPK14,MBP,MYD88,NFATC1,NFATC3,NFKB1,PATZ1,PICALM,PIK3R1,PRDM1,PRELID1,PTGS2,PTPN6,RASSF5,RELB,RIPK2,RNF128,SLAMF1,SMARCA4,STAT5A,TCF3,TGFBR2,TLR2,TNF,TP53,VEGFA,XBP1,YY1
Organismal Injury and Abnormalities	damage of brain	1.40E-03	10	ADRBK1,EDN1,HIF1A,IL10,IL1B,IL1R1,IL1RN,PLAT,SLC1A2,TLR2
Neurological Disease	damage of brain	1.40E-03	10	ADRBK1,EDN1,HIF1A,IL10,IL1B,IL1R1,IL1RN,PLAT,SLC1A2,TLR2
Hematological System Development and Function	development of phagocytes	1.40E-03	10	CD9,CSF2,CSF3,FOS,IL1RN,IL6,NFKBIA,RALBP1,TNF,TNFRSF1A
Cellular Development	development of phagocytes	1.40E-03	10	CD9,CSF2,CSF3,FOS,IL1RN,IL6,NFKBIA,RALBP1,TNF,TNFRSF1A
Hematopoiesis	development of phagocytes	1.40E-03	10	CD9,CSF2,CSF3,FOS,IL1RN,IL6,NFKBIA,RALBP1,TNF,TNFRSF1A
Tumor Morphology	formation of lymphoma	1.40E-03	10	DMTF1,IL10,MCL1,NFKBIA,PIM1,PTEN,PTPN1,SKIL,TCF3,TP53
Cell Death	necrosis of tumor cell lines	1.40E-03	10	AKT2,CASP3,CDKN1A,FADD,FAS,IL10,IL1B,S100A8,TNF,TNFRSF1A
Cellular Development	osteoclastogenesis of osteoclasts	1.40E-03	10	CCL2,CSF2,EBI3,FOS,IL1A,IL6,NFATC1,NFKB1,NFKB2,TNF
Connective Tissue Development and Function	osteoclastogenesis of osteoclasts	1.40E-03	10	CCL2,CSF2,EBI3,FOS,IL1A,IL6,NFATC1,NFKB1,NFKB2,TNF
Skeletal and Muscular System Development and Function	osteoclastogenesis of osteoclasts	1.40E-03	10	CCL2,CSF2,EBI3,FOS,IL1A,IL6,NFATC1,NFKB1,NFKB2,TNF
Cellular Growth and Proliferation	proliferation of tumor cell lines	1.40E-03	111	ABL1,ADM,AHR,AKT2,ARIH2,AURKA,BAD,BID,C14orf169,CASP2,CCL2,CCL20,CCNE1,CCNE2,CD40,CDKN1A,CEBPA,CSF2,CSF3,CSNK2B,CTGF,CTSB,CXCR4,CYP2J2,CYR61,DDX17,DDX21,DDX5,DMTF1,DOK2,E4F1,EDN1,ERBB2IP,ETS2,EZH2,FOS,FOSL1,GAB1,GJA1,GRB2,HAS2,HES1,HMOX1,ID2,IER3,IL10,IL15,IL1A,IL1B,IL6,IL7,IL8,INHBA,INSR,IRF8,ITGA5,ITGAV,JAG1,JUN,JUNB,KLF5,MAPK14,MAX,MDK,MDM2,MED1,MINA,MMP19,MT2A,NAB2,NFKB1,NGF,NOS2,NR3C1,NR4A1,…
Cell Cycle	cell cycle progression of carcinoma cell lines	1.41E-03	8	CDKN1A,DUSP1,HMOX1,NR4A1,PRKCD,RASSF5,SMARCA4,TP53
Connective Tissue Disorders	damage of connective tissue	1.41E-03	8	CFB,IL1A,IL1B,IL1RN,IL8,LMNA,SMAD3,TNF
Organismal Injury and Abnormalities	damage of connective tissue	1.41E-03	8	CFB,IL1A,IL1B,IL1RN,IL8,LMNA,SMAD3,TNF
Small Molecule Biochemistry	induction of prostaglandin	1.41E-03	8	EDN1,IL10,IL15,IL1A,IL1B,IL6,PTGS2,TNF
Lipid Metabolism	induction of prostaglandin	1.41E-03	8	EDN1,IL10,IL15,IL1A,IL1B,IL6,PTGS2,TNF
Infectious Disease	pneumonitis of mice	1.41E-03	8	CCL2,CIITA,CYLD,IL1R1,MYD88,NOS2,PTAFR,SOCS1
Inflammatory Disease	pneumonitis of mice	1.41E-03	8	CCL2,CIITA,CYLD,IL1R1,MYD88,NOS2,PTAFR,SOCS1
Respiratory Disease	pneumonitis of mice	1.41E-03	8	CCL2,CIITA,CYLD,IL1R1,MYD88,NOS2,PTAFR,SOCS1
Gene Expression	transactivation of NFkB binding site	1.41E-03	8	CD40,FOS,JUN,MEN1,NFKB1,NFKBIE,NR3C1,TNF
Organismal Injury and Abnormalities	organismal abnormalities of organ	1.41E-03	37	ADRB2,AHR,ATF3,BDKRB2,BID,FAS,ICAM1,IL10,IL12B,IL1A,IL6,IL6R,IL8,ITGAV,MAPK14,MDM2,NCF1,NFE2L1,NFE2L2,NFKB1,P2RY1,PLAT,PRKCD,PROCR,PSEN1,PSEN2,PTAFR,PTEN,SMAD3,SOCS1,SPHK1,STAT3,TGFBR2,TNF,TP53,VEGFA,XYLT2
Immunological Disease	hypersensitive reaction of mammalia	1.45E-03	22	BCL10,BTK,CCL4,CCR1,CD40,CSF2,IL10,IL12B,IL15,IL17D,LTA,MALT1,MBP,NCF1,NFKBIA,NOS2,ORAI1,PTAFR,RAB27A,TNF,TNFRSF1A,TP53
Infectious Disease	infection of mammalia	1.45E-03	22	BCL3,CSF2,EIF4EBP1,IFI30,IL10,IL12B,IL15,IL1B,IL6,IRAK4,ITGAE,LTA,MYD88,NOS2,PIK3R1,PRNP,RELB,SMAD3,TLR2,TNF,TNFRSF1A,UNC93B1
Cellular Development	arrest in growth of fibroblasts	1.45E-03	9	CDKN1A,FOSL1,HIF1A,JUN,MAP2K3,MDM2,NUPR1,SOCS1,TP53
Connective Tissue Development and Function	arrest in growth of fibroblasts	1.45E-03	9	CDKN1A,FOSL1,HIF1A,JUN,MAP2K3,MDM2,NUPR1,SOCS1,TP53
Cellular Growth and Proliferation	arrest in growth of fibroblasts	1.45E-03	9	CDKN1A,FOSL1,HIF1A,JUN,MAP2K3,MDM2,NUPR1,SOCS1,TP53
Cell-To-Cell Signaling and Interaction	attraction of antigen presenting cells	1.45E-03	9	CCL2,CCL20,CCL22,CCL4,CCL5,CSF2,IL12B,IL1B,TNF
Neurological Disease	demyelination of spinal cord	1.45E-03	9	CCL2,CCL5,CSF2,CXCL10,IL12B,NR3C1,PLAT,PTAFR,TNF
Cell Death	apoptosis of embryonic cell lines	1.46E-03	30	ADRBK1,BAD,BCL10,BCL2A1,BID,BIRC3,CASP2,CASP3,CFLAR,E2F6,FADD,FAS,IER3,ITGAV,MAP2K4,MAPT,MCL1,NOS2,RASSF4,RASSF5,SPHK1,STK4,TCF3,TFRC,TLR2,TNF,TNFRSF1A,TP53,TP53INP1,TRIB3
Embryonic Development	apoptosis of embryonic cell lines	1.46E-03	30	ADRBK1,BAD,BCL10,BCL2A1,BID,BIRC3,CASP2,CASP3,CFLAR,E2F6,FADD,FAS,IER3,ITGAV,MAP2K4,MAPT,MCL1,NOS2,RASSF4,RASSF5,SPHK1,STK4,TCF3,TFRC,TLR2,TNF,TNFRSF1A,TP53,TP53INP1,TRIB3
