# Supplementary material for: Global Gene Expression and Systems Biology Analysis of Bovine Monocyte-Derived Macrophages in Response to In Vitro Challenge with Mycobacterium bovis
Source: PLoS One. 2012 Feb 22;7(2):e32034. doi: 10.1371/journal.pone.0032034 (PMC3284544; doi:10.1371/journal.pone.0032034)
Supplement: Table S4 — Top-ranking canonical pathways identified using IPA at the 2 hour time point post- M. bovis challenge. The top ranking canonical pathways identified by IPA are listed according to P-values. The ratio indicates the number of differentially expressed genes involved in each canonical pathway divided by the total number of genes within each pathway as per the IPA Knowledge Base. (XLS) [file pone.0032034.s007.xls]

## Sheet: Page 1 of 1
	© 2000-2011 Ingenuity Systems, Inc. All rights reserved.
Pathway rank	Ingenuity Canonical Pathways	-log10(P-value)	P-value	Number of genes detected in pathway/total number of genes in pathway	Ratio of number of genes detected in pathway : total number of genes in pathway	Differentially expressed genes represented in pathway
1	IL-10 Signaling	8.61E00	2.45471e-09	26/70	3.71E-01	MAP2K4,IL1A,NFKBIE,ARG2,IL6,MAPK13,NFKB1,HMOX1,NFKBIA,JUN,SP1,NFKBIB,CCR1,MAP3K14,IL10,BLVRB,IL1R1,STAT3,NFKB2,TRAF6,FOS,MAPK14,IL1RN,IL1B,MAP2K3,TNF
2	B Cell Activating Factor Signaling	7.48E00	3.31131e-08	19/44	4.32E-01	MAP2K4,MAP3K14,TRAF3,MAP2K7,NFATC3,NFKBIE,NFATC1,NFKB2,MAPK13,NFKB1,TRAF6,FOS,MAPK14,JUN,NFAT5,NFKBIA,TRAF5,NFKBIB,TRAF1
3	April Mediated Signaling	7.48E00	3.31131e-08	19/42	4.52E-01	MAP2K4,MAP3K14,TRAF3,MAP2K7,NFATC3,NFKBIE,NFATC1,NFKB2,MAPK13,NFKB1,TRAF6,FOS,MAPK14,JUN,NFAT5,NFKBIA,TRAF5,NFKBIB,TRAF1
4	CD40 Signaling	6.81E00	1.54882e-07	25/67	3.73E-01	MAP2K4,TRAF3,ICAM1,NFKBIE,PIK3R1,PIK3R5,MAPK13,NFKB1,TANK,NFKBIA,JUN,TRAF5,MAPKAPK2,NFKBIB,TRAF1,MAP3K14,MAP2K7,STAT3,NFKB2,TRAF6,FOS,MAPK14,CD40,LTA,MAP2K3
5	IL-6 Signaling	6.58E00	2.63027e-07	31/93	3.33E-01	MAP2K4,SOCS1,IL1A,NFKBIE,MAPK13,IL6,NFKB1,JUN,NFKBIA,CSNK2B,NFKBIB,MAPKAPK2,TNFRSF1B,IL8,MAP3K14,MAP2K7,TNFRSF1A,GRB2,IL6R,IL1R1,STAT3,NFKB2,TRAF6,FOS,RRAS2,MAPK14,IL1RN,IL1B,MAP2K3,TNFAIP6,TNF
6	p38 MAPK Signaling	6.49E00	3.23594e-07	29/97	0.299	MAP2K4,IL1A,TIFA,DDIT3,TAB2,MAPK13,FAS,IRAK1,TGFBR2,TRADD,MKNK1,CREB1,MAPKAPK2,TNFRSF1B,PLA2G12A,TNFRSF1A,CREB3,IL1R1,ATF2,FADD,TRAF6,MAX,MAPK14,DUSP1,IL1RN,IL1B,MAP2K3,TNF,IRAK4
7	Role of Macrophages, Fibroblasts and Endothelial Cells in Rheumatoid Arthritis	6.2E00	6.30957e-07	65/341	1.91E-01	MAP2K4,SOCS1,TRAF3,NFATC3,PIK3R1,CSNK1A1,IL6,CEBPG,VEGFA,ROCK2,Vegfb,LTBR,TRAF5,NFKBIB,MAP3K14,IL8,AKT2,CREB3,IL6R,STAT3,IL7,ATF2,TRAF6,TLR2,IL1RN,PRKCD,CEBPD,MAP2K3,TNF,IL1A,ICAM1,NFKBIE,PIK3R5,CCL5,NFKB1,IRAK1,TRADD,NFKBIA,JUN,NFAT5,CCL2,CREB1,CEBPA,CFB,NOS2,TNFRSF1B,MAPKAPK2,MMP1 (includes EG:300339),TRAF1,VCAM1,MAP2K7,MYD88,IL10,TNFRSF1A,IL15,NFATC1,IL1R1,FOS,RRAS2,MAPK14,FZD4,LTA,IL1B,CSF2,I…
8	Dendritic Cell Maturation	5.92E00	1.20226e-06	39/174	2.24E-01	MAP2K4,IL1A,ICAM1,PIK3R1,NFKBIE,PIK3R5,CD83,MAPK13,IL6,NFKB1,NFKBIA,CREB1,LTBR,NFKBIB,TNFRSF1B,MAP3K14,AKT2,TNFRSF1A,IL10,MYD88,RELB,IL15,CREB3,CD58,NFKB2,ATF2,TRAF6,TLR2,MAPK14,CD80,CD40,IL12B,IL1RN,FSCN1,LTA,IL1B,IRF8,CSF2,TNF
9	Death Receptor Signaling	5.66E00	2.18776e-06	21/64	3.28E-01	MAP2K4,MAP3K14,MAP2K7,CASP3,TNFRSF1A,NFKBIE,NFKB2,NFKB1,FAS,FADD,TANK,TRADD,NFKBIA,CASP2,BID,HTRA2,CFLAR,NFKBIB,TNFRSF1B,TNF,BIRC3
10	Role of PKR in Interferon Induction and Antiviral Response	5.44E00	3.63078e-06	18/46	3.91E-01	TP53,TRAF3,CASP3,TNFRSF1A,NFKBIE,TAB2,NFKB2,NFKB1,ATF2,FADD,TRAF6,NFKBIA,MAPK14,BID,MAP2K3,TRAF5,NFKBIB,TNF
11	Type I Diabetes Mellitus Signaling	5.38E00	4.16869e-06	30/115	2.61E-01	MAP2K4,SOCS1,NFKBIE,MAPK13,NFKB1,FAS,IRAK1,TRADD,NFKBIA,BID,NOS2,NFKBIB,TNFRSF1B,MAP3K14,MAP2K7,CASP3,TNFRSF1A,MYD88,SOCS4,IL1R1,NFKB2,FADD,TRAF6,MAPK14,CD80,IL12B,LTA,IL1B,MAP2K3,TNF
12	Induction of Apoptosis by HIV1	4.89E00	1.28825e-05	22/65	3.38E-01	TP53,MAP2K4,MAP3K14,MAP2K7,CASP3,TNFRSF1A,CXCR4,NFKBIE,NFKB2,NFKB1,FAS,FADD,TRADD,NFKBIA,DFFB,BID,HTRA2,NFKBIB,TNFRSF1B,TNF,BIRC3,TRAF1
13	NF-κB Signaling	4.82E00	1.51356e-05	36/152	2.37E-01	IL1A,TRAF3,PIK3R1,NFKBIE,PIK3R5,NGF,NFKB1,IRAK1,NFKBIA,TDP2,CSNK2B,TRAF5,LTBR,TNFRSF1B,NFKBIB,MAP3K14,AKT2,MAP2K7,TNFRSF1A,MYD88,RELB,NFKB2,MALT1,IL1R1,TRAF6,TLR2,RRAS2,CD40,IL1RN,BCL10,LTA,IL1B,MAP3K8,INSR,TNF,IRAK4
14	TREM1 Signaling	4.77E00	1.69824e-05	19/69	2.75E-01	STAT5A,IL8,AKT2,ICAM1,GRB2,IL10,ITGA5,CD83,IL6,STAT3,NFKB2,NFKB1,IRAK1,TLR2,CCL2,CD40,IL1B,CSF2,TNF
15	Glucocorticoid Receptor Signaling	4.67E00	2.13796e-05	28/58	2.07E-01	MAP2K4,TAF11,POLR2D,HSPA14,NFATC3,PIK3R1,SMAD3,IL6,MAPK13,TGFBR2,HSPA4,POLR2H,NFKBIB,MAP3K14,IL8,STAT5A,AKT2,MED1,GTF2F1,STAT3,TRAF6,POLR2E,IL1RN,DUSP1,TNF,POLR2K,ICAM1,NFKBIE,PIK3R5,TAF7,CCL5,NFKB1,NR3C1,SMARCA4,GTF2B,NFKBIA,JUN,NFAT5,POLR2C,CCL2,CREB1,CEBPA,NOS2,MMP1 (includes EG:300339),ADRB2,MAP2K7,VCAM1,GRB2,IL10,NFATC1,POLR2G,FOS,RRAS2,MAPK14,GTF2H4,CDKN1A,IL1B,CSF2
16	HMGB1 Signaling	4.61E00	2.45471e-05	28/98	2.96E-01	MAP2K4,IL1A,ICAM1,PIK3R1,PIK3R5,MAPK13,NFKB1,JUN,SP1,CCL2,RHOU,RHOF,TNFRSF1B,PLAT,IL8,AKT2,MAP2K7,VCAM1,MYST2,RHOC,TNFRSF1A,IL1R1,NFKB2,FOS,RRAS2,MAPK14,RND3,MAP2K3,TNF
17	B Cell Receptor Signaling	4.52E00	3.01995e-05	35/154	2.27E-01	MAP2K4,BAD,NFATC3,PIK3R1,NFKBIE,PIK3R5,ABL1,MAPK13,NFKB1,PTEN,NFAT5,JUN,NFKBIA,CREB1,NFKBIB,MAP3K14,AKT2,MAP2K7,PTPN6,GRB2,CSK,CREB3,NFATC1,MALT1,NFKB2,ATF2,BTK,RRAS2,MAPK14,GAB1,DAPP1,BCL10,MAP2K3,MAP3K8,BCL2A1
18	IL-17 Signaling	4.07E00	8.51138e-05	22/74	2.97E-01	MAP2K4,IL8,MAP3K14,AKT2,PIK3R1,PIK3R5,IL6,MAPK13,CXCL5,NFKB1,ATF2,CXCL10,TRAF6,JUN,MAPK14,RRAS2,CCL2,TIMP1,MAP2K3,PTGS2,MAPKAPK2,NOS2
19	Toll-like Receptor Signaling	4.07E00	8.51138e-05	16/54	2.96E-01	MAP2K4,MAP3K14,MYD88,TAB2,MAPK13,NFKB2,NFKB1,IRAK1,TLR2,TRAF6,FOS,MAPK14,NFKBIA,JUN,MAP2K3,IRAK4
20	Acute Phase Response Signaling	3.81E00	0.000154882	40/178	2.25E-01	MAP2K4,SOCS1,IL1A,PIK3R1,NFKBIE,SERPINA3,MAPK13,IL6,NFKB1,NR3C1,IRAK1,TRADD,HMOX1,NFKBIA,JUN,SOD2,CFB,NFKBIB,TNFRSF1B,SAA1,MAP3K14,AKT2,MAP2K7,MYD88,TNFRSF1A,GRB2,IL6R,SOCS4,STAT3,IL1R1,NFKB2,TCF3,TRAF6,FOS,MAPK14,RRAS2,IL1RN,IL1B,MAP2K3,TNF
21	Small Cell Lung Cancer Signaling	3.65E00	0.000223872	22/89	2.47E-01	TP53,TRAF3,CCNE2,AKT2,SUV39H1,NFKBIE,PIK3R1,ABL1,PIK3R5,NFKB2,NFKB1,SIN3A,PTEN,TRAF6,CCNE1,MAX,NFKBIA,BID,PTGS2,TRAF5,NFKBIB,TRAF1
22	Activation of IRF by Cytosolic Pattern Recognition Receptors	3.64E00	0.000229087	18/74	2.43E-01	MAP2K4,TRAF3,IL10,NFKBIE,IRF9,IL6,NFKB2,NFKB1,ATF2,FADD,TANK,TRAF6,JUN,NFKBIA,CD40,LTA,NFKBIB,TNF
23	Altered T Cell and B Cell Signaling in Rheumatoid Arthritis	3.64E00	0.000229087	20/87	2.3E-01	MAP3K14,TRAF3,IL1A,SLAMF1,IL10,RELB,IL15,IL6,NFKB2,NFKB1,FAS,TLR2,CD80,CD40,IL12B,IL1RN,LTA,IL1B,CSF2,TNF
24	PPAR Signaling	3.61E00	0.000245471	23/98	2.35E-01	STAT5A,MAP3K14,IL1A,TNFRSF1A,GRB2,MED1,NFKBIE,NFKB2,IL1R1,NFKB1,TRAF6,FOS,RRAS2,JUN,NFKBIA,IL1RN,IL1B,INSR,NFKBIB,TNFRSF1B,TNF,CITED2,SCAND1
25	Apoptosis Signaling	3.54E00	0.000288403	25/90	2.78E-01	MAP2K4,BAD,NFKBIE,NFKB1,FAS,NFKBIA,BID,HTRA2,TNFRSF1B,NFKBIB,BIRC3,TP53,MAP3K14,MAP2K7,CASP3,TNFRSF1A,LMNA,NFKB2,RRAS2,CASP2,DFFB,CAPN7,RPS6KA1,BCL2A1,TNF
26	Prostate Cancer Signaling	3.45E00	0.000354813	24/96	2.5E-01	TP53,CCNE2,AKT2,null,BAD,GRB2,SUV39H1,NFKBIE,PIK3R1,CREB3,ABL1,PIK3R5,MDM2,NFKB2,NFKB1,SIN3A,PTEN,ATF2,CCNE1,RRAS2,NFKBIA,CDKN1A,CREB1,NFKBIB
27	Lymphotoxin β Receptor Signaling	3.42E00	0.000380189	17/61	2.79E-01	MAP3K14,TRAF3,AKT2,VCAM1,CASP3,RELB,PIK3R1,PIK3R5,NFKB2,NFKB1,TRAF6,NFKBID,NFKBIA,LTA,LTBR,TRAF5,TRAF1
28	ATM Signaling	3.35E00	0.000446684	16/53	3.02E-01	TP53,MAP2K4,SMC3,GADD45B,CREB3,ABL1,MDM2,MAPK13,ATF2,NBN,JUN,NFKBIA,GADD45A,CDKN1A,CREB1,BID
29	CD27 Signaling in Lymphocytes	3.29E00	0.000512861	15/57	2.63E-01	MAP2K4,MAP3K14,MAP2K7,CASP3,NFKBIE,NFKB2,NFKB1,FOS,NFKBIA,JUN,BID,MAP3K8,MAP2K3,TRAF5,NFKBIB
30	Communication between Innate and Adaptive Immune Cells	3.27E00	0.000537032	17/89	1.91E-01	IL8,IL1A,IL10,IL15,CD83,IL6,CCL5,CXCL10,TLR2,CCL4,CD40,CD80,IL12B,IL1RN,IL1B,CSF2,TNF
31	Hypoxia Signaling in the Cardiovascular System	3.11E00	0.000776247	20/70	2.86E-01	TP53,NFKBIE,CREB3,UBE2R2,CSNK1D,MDM2,HIF1A,UBE2S,ATF2,PTEN,UBE2G2,VEGFA,JUN,NFKBIA,EDN1,UBE2B,CREB1,NFKBIB,UBE2J1,UBE2J2
32	Role of Cytokines in Mediating Communication between Immune Cells	3.09E00	0.000812831	11/57	1.93E-01	IL8,IL1A,IL10,IL1RN,IL12B,IL15,IL1B,IL6,CSF3,CSF2,TNF
33	Molecular Mechanisms of Cancer	3.07E00	0.000851138	61/372	1.64E-01	RAP2B,MAP2K4,BAD,SUV39H1,PIK3R1,SMAD3,TAB2,MAPK13,TGFBR2,E2F6,NFKBIB,BIRC3,RALGDS,TP53,AKT2,CCNE2,STK36,CASP3,RAPGEF3,NFKB2,AURKA,TCF3,RALBP1,MAX,GAB1,RND3,PRKCD,ARHGEF6,MAP2K3,CFLAR,NFKBIE,ARHGEF7,PIK3R5,ABL1,PSEN2,HIF1A,NFKB1,FAS,NFKBIA,JUN,RHOU,BID,ARHGEF2,RHOF,RHOC,GRB2,MDM2,SIN3A,APH1A,NBN,FADD,FOS,GNAI3,Gnas (mouse),CCNE1,RRAS2,MAPK14,FZD4,CDKN1A,ATR,PSEN1
34	MIF Regulation of Innate Immunity	2.94E00	0.00114815	12/46	2.61E-01	MAP2K4,TP53,FOS,JUN,NFKBIA,PLA2G12A,NFKBIE,PTGS2,NFKB2,NFKBIB,NFKB1,NOS2
35	RANK Signaling in Osteoclasts	2.85E00	0.00141254	21/96	2.19E-01	MAP2K4,MAP3K14,AKT2,MAP2K7,NFKBIE,PIK3R1,TAB2,PIK3R5,NFATC1,NFKB2,MAPK13,NFKB1,TRAF6,FOS,JUN,MAPK14,NFKBIA,MAP3K8,TRAF5,NFKBIB,BIRC3
36	Pancreatic Adenocarcinoma Signaling	2.82E00	0.00151356	25/116	2.16E-01	MAP2K4,BAD,SUV39H1,SMAD3,PIK3R1,ABL1,PIK3R5,NFKB1,TGFBR2,VEGFA,E2F6,HMOX1,Vegfb,RALGDS,TP53,AKT2,GRB2,MDM2,STAT3,NFKB2,RALBP1,SIN3A,CCNE1,CDKN1A,PTGS2
37	Role of Osteoblasts, Osteoclasts and Chondrocytes in Rheumatoid Arthritis	2.68E00	0.0020893	39/228	1.71E-01	MAP2K4,IL1A,BAD,NFATC3,PIK3R1,NFKBIE,TAB2,PIK3R5,CSNK1A1,IL6,NFKB1,TRADD,NFKBIA,JUN,NFAT5,TRAF5,NFKBIB,TNFRSF1B,BIRC3,MMP1 (includes EG:300339),MAP3K14,CTSK,AKT2,MAP2K7,IL10,TNFRSF1A,ITGA5,NFATC1,IL1R1,IL7,TRAF6,FOS,MAPK14,FZD4,IL1RN,IL1B,MAP2K3,CSF2,TNF
38	IL-12 Signaling and Production in Macrophages	2.64E00	0.00229087	24/134	1.79E-01	MAP2K4,AKT2,IL10,MYD88,PIK3R1,PIK3R5,NFKB2,MAPK13,NFKB1,TRAF6,TLR2,FOS,JMJD6,JUN,MAPK14,CD40,IL12B,PRKCD,ZNF668,MAP3K8,IRF8,NFKBIB,NOS2,TNF
39	IL-1 Signaling	2.54E00	0.00288403	23/106	2.17E-01	MAP2K4,MAP3K14,IL1A,MAP2K7,MYD88,NFKBIE,TAB2,NFKB2,MAPK13,IL1R1,NFKB1,null,IRAK1,TRAF6,Gnas (mouse),GNAI3,FOS,JUN,MAPK14,NFKBIA,MAP2K3,NFKBIB,IRAK4
40	Cell Cycle: G1/S Checkpoint Regulation	2.34E00	0.00457088	14/59	2.37E-01	TP53,CCNE2,SMAD3,SUV39H1,ABL1,SIN3A,HDAC5,E2F6,CCNE1,MAX,HDAC3,HDAC7,CDKN1A,ATR
41	Huntington's Disease Signaling	2.34E00	0.00457088	42/240	1.75E-01	MAP2K4,POLR2D,HSPA14,SGK1,PIK3R1,PIK3R5,CASP4,NGF,VTI1B,HSPA4,NSF,JUN,POLR2C,SP1,CREB1,HDAC7,POLR2H,TCERG1,DNAJB1,BET1L,TP53,MAP2K7,AKT2,CASP3,GRB2,CREB3,UBE2S,null,ZDHHC17,SIN3A,HDAC5,ATF2,POLR2G,HDAC3,DNAJC5,POLR2E,PRKCD,CASP2,STX16,CAPN7,GOSR2,POLR2K
42	Hereditary Breast Cancer Signaling	2.32E00	0.0047863	26/129	2.02E-01	POLR2D,GADD45B,PIK3R1,PIK3R5,DDB2,SMARCA4,PTEN,FANCE,POLR2C,GADD45A,HDAC7,POLR2H,TP53,AKT2,HDAC5,NBN,POLR2G,HDAC3,FANCM,RRAS2,POLR2E,CDKN1A,MSH6,C19orf40,ATR,POLR2K
43	Role of RIG1-like Receptors in Antiviral Innate Immunity	2.3E00	0.00501187	10/52	1.92E-01	TANK,TRAF6,FADD,TRAF3,NFKBIA,NFKBIE,NFKB2,NFKBIB,NFKB1,TRIM25
44	4-1BB Signaling in T Lymphocytes	2.3E00	0.00501187	10/34	2.94E-01	MAP2K4,MAP3K14,JUN,NFKBIA,NFKBIE,NFKB2,NFKBIB,NFKB1,TRAF1,ATF2
45	Neurotrophin/TRK Signaling	2.29E00	0.00512861	16/75	2.13E-01	MAP2K4,MAP2K7,GRB2,PIK3R1,CREB3,PIK3R5,NGF,ATF2,FOS,JUN,RRAS2,GAB1,SPRY2,CREB1,MAP2K3,RPS6KA1
46	Role of Pattern Recognition Receptors in Recognition of Bacteria and Viruses	2.19E00	0.00645654	16/80	2E-01	PTX3,IL10,MYD88,PIK3R1,PIK3R5,IL6,CCL5,NFKB2,NFKB1,TLR2,TRAF6,IL12B,CREB1,IL1B,TNF,RIPK2
47	IL-9 Signaling	2.06E00	0.00870964	9/37	2.43E-01	STAT5A,PIK3R1,CISH,PIK3R5,BCL3,STAT3,NFKB2,NFKB1,TNF
48	Systemic Lupus Erythematosus Signaling	2.04E00	0.00912011	22/151	1.46E-01	PTPN6,IL1A,AKT2,GRB2,NFATC3,IL10,PIK3R1,IL6R,PIK3R5,NFATC1,IL6,BDKRB2,FOS,JUN,NFAT5,RRAS2,CD80,CD40,IL1RN,CD72,IL1B,TNF
49	Regulation of IL-2 Expression in Activated and Anergic T Lymphocytes	2.01E00	0.00977237	19/90	2.11E-01	MAP2K4,MAP2K7,GRB2,NFATC3,NFKBIE,SMAD3,NFATC1,MALT1,NFKB2,NFKB1,TGFBR2,FOS,RRAS2,JUN,NFAT5,NFKBIA,CD80,BCL10,NFKBIB
50	Production of Nitric Oxide and Reactive Oxygen Species in Macrophages	1.96E00	0.0109648	31/18	1.68E-01	MAP2K4,PPP1CC,PIK3R1,NFKBIE,PIK3R5,ARG2,MAPK13,NFKB1,JUN,NFKBIA,RHOU,RHOF,TNFRSF1B,NFKBIB,NOS2,MAP3K14,AKT2,MAP2K7,PTPN6,RHOC,TNFRSF1A,NFKB2,TLR2,FOS,PPP1R3D,MAPK14,RND3,PRKCD,MAP3K8,IRF8,TNF
51	LPS-stimulated MAPK Signaling	1.91E00	0.0123027	31/185	2.31E-01	MAP2K4,MAP3K14,NFKBIE,PIK3R1,PIK3R5,MAPK13,NFKB2,NFKB1,ATF2,FOS,RRAS2,NFKBIA,JUN,MAPK14,PRKCD,CREB1,MAP2K3,NFKBIB
52	HGF Signaling	1.74E00	0.018197	21/103	2.04E-01	MAP2K4,MAP3K14,AKT2,MAP2K7,GRB2,PIK3R1,PIK3R5,ETS2,IL6,STAT3,ATF2,ELF1,FOS,ELF2,JUN,RRAS2,GAB1,PRKCD,CDKN1A,MAP3K8,PTGS2
53	Chronic Myeloid Leukemia Signaling	1.74E00	0.018197	21/105	2E-01	TP53,STAT5A,AKT2,BAD,GRB2,SUV39H1,PIK3R1,SMAD3,ABL1,PIK3R5,MDM2,NFKB2,NFKB1,SIN3A,HDAC5,TGFBR2,E2F6,RRAS2,HDAC3,CDKN1A,HDAC7
54	Hepatic Fibrosis / Hepatic Stellate Cell Activation	1.72E00	0.0190546	28/134	2.09E-01	IL1A,CTGF,ICAM1,SMAD3,CCL5,IL6,NFKB1,FAS,VEGFA,TGFBR2,EDN1,CCL2,TIMP1,Vegfb,ECE1,TNFRSF1B,MMP1 (includes EG:300339),IL8,VCAM1,IL10,TNFRSF1A,IL6R,IL1R1,NFKB2,IFNAR2,CD40,IL1B,TNF
55	Colorectal Cancer Metastasis Signaling	1.7E00	0.0199526	40/249	1.61E-01	MAP2K4,ADRBK1,BAD,PIK3R1,SMAD3,PIK3R5,IL6,NFKB1,VEGFA,TGFBR2,JUN,ARRB1,Vegfb,RHOU,NOS2,RHOF,MMP1 (includes EG:300339),RALGDS,PTGER4,MMP19,TP53,AKT2,CASP3,GRB2,RHOC,TNFRSF1A,IL6R,STAT3,NFKB2,null,TLR2,Gnas (mouse),FOS,RRAS2,FZD4,RND3,MSH6,PTGS2,PTGER2,TNF
56	Acute Myeloid Leukemia Signaling	1.66E00	0.0218776	17/78	2.18E-01	MAP2K4,STAT5A,AKT2,MAP2K7,BAD,GRB2,PIK3R1,PIK3R5,NFKB2,STAT3,NFKB1,EIF4EBP1,RRAS2,PIM1,CEBPA,MAP2K3,JUP
57	Crosstalk between Dendritic Cells and Natural Killer Cells	1.66E00	0.0218776	17/98	1.73E-01	CD69,IL15,CD83,IL6,NFKB2,NFKB1,FAS,CD40,CD80,IL12B,LTA,FSCN1,ACTG2,LTBR,CSF2,TNFRSF1B,TNF
58	Type II Diabetes Mellitus Signaling	1.65E00	0.0223872	23/158	1.46E-01	MAP2K4,SOCS1,MAP3K14,ACSL3,AKT2,MAP2K7,TNFRSF1A,NFKBIE,PIK3R1,PIK3R5,SOCS4,NFKB2,NFKB1,TRADD,NFKBIA,PRKCD,ACSL5,INSR,TNFRSF1B,NFKBIB,TNF,SMPD3,ACSL1
59	Pathogenesis of Multiple Sclerosis	1.59E00	0.025704	4/9	4.44E-01	CXCL10,CCR1,CCL4,CCL5
60	Hepatic Cholestasis	1.58E00	0.0263027	25/167	1.5E-01	MAP2K4,IL1A,NFKBIE,IL6,NFKB1,IRAK1,NFKBIA,JUN,PPRC1,NFKBIB,TNFRSF1B,IL8,MAP3K14,MYD88,TNFRSF1A,IL1R1,NFKB2,TRAF6,IL1RN,SREBF1,PRKCD,IL1B,INSR,TNF,IRAK4
61	Role of BRCA1 in DNA Damage Response	1.52E00	0.0301995	12/61	1.97E-01	FANCE,TP53,E2F6,FANCM,GADD45A,CDKN1A,C19orf40,MSH6,RBBP8,ATR,SMARCA4,NBN
62	Atherosclerosis Signaling	1.52E00	0.0301995	17/112	1.52E-01	IL8,IL1A,VCAM1,ICAM1,PLA2G12A,CXCR4,IL6,NFKB2,NFKB1,F3,CD40,CCL2,IL1RN,RNF111,IL1B,TNF,MMP1 (includes EG:300339)
63	Angiopoietin Signaling	1.48E00	0.0331131	15/74	2.03E-01	STAT5A,AKT2,BAD,GRB2,DOK2,NFKBIE,PIK3R1,PIK3R5,NCK1,NFKB2,NFKB1,TNIP1,RRAS2,NFKBIA,NFKBIB
64	FLT3 Signaling in Hematopoietic Progenitor Cells	1.48E00	0.0331131	15/74	2.03E-01	STAT5A,AKT2,BAD,GRB2,PIK3R1,CREB3,PIK3R5,STAT3,MAPK13,ATF2,EIF4EBP1,MAPK14,RRAS2,CREB1,RPS6KA1
65	CD28 Signaling in T Helper Cells	1.45E00	0.0354813	22/128	1.72E-01	MAP2K4,PTPN6,AKT2,ARPC1B,ARPC5L,GRB2,NFATC3,NFKBIE,CSK,PIK3R1,PIK3R5,NFATC1,MALT1,NFKB2,NFKB1,FOS,JUN,NFAT5,NFKBIA,CD80,BCL10,NFKBIB
66	p53 Signaling	1.41E00	0.0389045	18/92	1.96E-01	TP53,TP53INP1,AKT2,GADD45B,MED1,PIK3R1,CSNK1D,PIK3R5,MDM2,FAS,PTEN,CCNG1,MAPK14,JUN,GADD45A,CDKN1A,ATR,SIRT1
67	Erythropoietin Signaling	1.41E00	0.0389045	15/76	1.97E-01	STAT5A,AKT2,PTPN6,GRB2,NFKBIE,PIK3R1,PIK3R5,NFKB2,NFKB1,FOS,NFKBIA,JUN,RRAS2,PRKCD,NFKBIB
68	Notch Signaling	1.32E00	0.047863	8/43	1.86E-01	NOTCH4,FURIN,PSEN2,HES1 (includes EG:15205),JAG1,DTX2,APH1A,PSEN1
