# Supplementary material for: Global Gene Expression and Systems Biology Analysis of Bovine Monocyte-Derived Macrophages in Response to In Vitro Challenge with Mycobacterium bovis
Source: PLoS One. 2012 Feb 22;7(2):e32034. doi: 10.1371/journal.pone.0032034 (PMC3284544; doi:10.1371/journal.pone.0032034)
Supplement: Table S7 — Top-ranking canonical pathways identified using IPA at the 6 hour time point post- M. bovis challenge. The top ranking canonical pathways identified by IPA are listed according to P-values. The ratio indicates the number of differentially expressed genes involved in each canonical pathway divided by the total number of genes within each pathway according to the IPA Knowledge Base. (XLS) [file pone.0032034.s010.xls]

## Sheet: Page 1 of 1
	© 2000-2011 Ingenuity Systems, Inc. All rights reserved.
Pathway rank	Ingenuity Canonical Pathways	-log10(P-value)	P-value	Number of genes detected in pathway/total number of genes in pathway	Ratio of number of genes detected in pathway : total number of genes in pathway	Differentially expressed genes represented in pathway
1	Role of PKR in Interferon Induction and Antiviral Response	6.49E00	3.23594e-07	24/46	0.522	TP53,IFNG,TRAF3,TNFRSF1A,NFKBIE,TAB2,NFKB2,NFKB1,EIF2S1,ATF2,FADD,IKBKB,TRAF2,MAPK14,AKT1,NFKBIA,BID,MAP2K3,TRAF5,EIF2AK2,TLR3,NFKBIB,STAT1,TNF
2	Protein Ubiquitination Pathway	6.09E00	8.12831e-07	68/201	3.38E-01	PSMA3,UBE2H,USP20,HSPA5,PAN2,USP8,UBE2B,USP10,USP40,UBE2E3,NEDD4L,PSMA2,BIRC3,UBE2J1,USP28,PSMA6,UBE4B,USP38,USP9X,PSMC4,PSME2,UBE2S,PSMD3,NEDD4,UBE2G2,UBD,PSMD11,ANAPC4,PSMB7,PSMB2,UBE2D4,UBE2G1,Gm9840,PSMA5,PSMA4,SMURF2,PSMD1,PSMD4,TAP2,UBE2E1,UBE2J2,USP12,USP14,PSMB10,PSMD9,USP54,ANAPC10,TAP1,UBE4A,HLA-A,PSMC6,PSMD14,PSMB4,PSMB9,IFNG,USP15,MDM2,USP33,PSMD8,PSME1,USP4,CUL2,USP22,USP46,CDC34,UBA…
3	B Cell Receptor Signaling	4.26E00	5.49541e-05	47/154	3.05E-01	MAP2K4,BLNK,RAF1,MAP3K11,BAD,NFATC3,PIK3R1,NFKBIE,PIK3R5,ABL1,INPPL1,KRAS,NFKB1,PTPRC,IKBKB,NFKBIA,CAMK2D,AKT1,NFAT5,MAP2K2,CREB1,PIK3R2,NFKBIB,PPP3CA,GRB2,RRAS,CSK,EGR1,PPP3CC,NFKB2,INPP5D,ATF2,BTK,MAPK14,RRAS2,PTPN11,GAB1,DAPP1,BCL10,LYN,MAP3K8,VAV1,MAP2K3,PIK3CD,BCL2A1,MAP3K3,CAMK2G
4	Death Receptor Signaling	4.03E00	9.33254e-05	24/64	3.75E-01	MAP2K4,TNFRSF21,TNFRSF1A,NFKBIE,NFKB2,NFKB1,FAS,BCL2,FADD,TANK,DAXX,CASP6,IKBKB,TRAF2,RIPK1,NFKBIA,CASP2,BID,CFLAR,NFKBIB,TNFRSF1B,TNF,BIRC3,HSPB1
5	IL-6 Signaling	3.98E00	0.000104713	35/93	3.76E-01	MAP2K4,RAF1,SOCS1,IL1A,NFKBIE,KRAS,IL6,NFKB1,IKBKB,NFKBIA,MAP2K2,CSNK2A1,TNFRSF1B,MAPKAPK2,NFKBIB,IL8,TNFRSF1A,RRAS,GRB2,IL36A,NFKB2,IL1R1,STAT3,FOS,TRAF2,RRAS2,MAPK14,PTPN11,IL1RN,CD14,IL1B,MAP2K3,TNFAIP6,TNF,HSPB1
6	Role of Macrophages, Fibroblasts and Endothelial Cells in Rheumatoid Arthritis	3.36E00	0.000436516	80/341	2.35E-01	MAP2K4,SOCS1,RAF1,TRAF3,NFATC3,PIK3R1,CSNK1A1,KRAS,IL6,TCF7,MYC,VEGFA,ROCK2,IKBKB,CAMK2D,MAP2K2,Vegfb,TRAF5,LTBR,NFKBIB,TNFSF13B,IL8,RRAS,IL36A,VEGFC,PPP3CC,STAT3,IL7,ATF2,IL1RN,PRKCD,CEBPD,GNAO1,PIK3CD,MAP2K3,TNF,CAMK2G,IL1A,ICAM1,NFKBIE,PIK3R5,FZD1,CCL5,NFKB1,IRAK1,PLCD1,NFKBIA,NFAT5,AKT1,CREB1,CFB,CEBPA,PIK3R2,TLR3,MAPKAPK2,TNFRSF1B,NOS2,PPP3CA,MMP1 (includes EG:300339),TRAF1,VCAM1,LRP5,TNFRSF…
7	NRF2-mediated Oxidative Stress Response	3.14E00	0.000724436	56/183	3.06E-01	MAP2K4,RAF1,PIK3R1,GCLC,KRAS,DNAJB2,SOD2,SCARB1,MAP2K2,KEAP1,FOSL1,GCLM,ACTG2,CBR1,GSTK1,DNAJB12,RRAS,JUNB,MAFF,GSR,DNAJC5,ERP29,Gm9840,PRKCD,DNAJC18,PIK3CD,MAP2K3,SQSTM1,DNAJB6,DNAJC17,USP14,PRDX1,NQO2,PIK3R5,DNAJC13,DNAJC10,DNAJA1,HMOX1,AKR1A1,AKT1,UBE2K,DNAJB1,PIK3R2,FKBP5,NFE2L2,SOD1,NQO1,MAFK,FOS,RRAS2,MAPK14,PRKCI,MGST2,CAT,CCT7,CDC34
8	CD40 Signaling	3.1E00	0.000794328	25/67	3.73E-01	MAP2K4,TRAF3,ICAM1,NFKBIE,PIK3R1,PIK3R5,NFKB1,TANK,IKBKB,NFKBIA,MAP2K2,TRAF5,PIK3R2,MAPKAPK2,NFKBIB,TRAF1,STAT3,NFKB2,FOS,TRAF2,MAPK14,CD40,LTA,MAP2K3,PIK3CD
9	Acute Myeloid Leukemia Signaling	3.04E00	0.000912011	28/78	3.59E-01	MAP2K4,RAF1,BAD,PIK3R1,PIK3R5,KRAS,NFKB1,TCF7,EIF4EBP1,MYC,AKT1,MAP2K2,PIM1,CEBPA,KIT,PIK3R2,JUP,STAT5A,RRAS,GRB2,STAT3,NFKB2,CSF1R,FLT3LG,RRAS2,MAP2K3,PIK3CD,PML
10	Molecular Mechanisms of Cancer	3.01E00	0.000977237	88/372	2.37E-01	RAP2B,MAP2K4,PRKACB,RAF1,PIAS2,BAD,PIK3R1,TAB2,ARHGEF1,KRAS,MYC,TGFBR2,PAK1,CAMK2D,MAP2K2,RHOB,ARHGEF11,NFKBIB,BIRC3,RALGDS,TP53,STK36,RRAS,CDK6,RAPGEF3,NFKB2,TCF3,RAP1A,RALBP1,DAXX,CDH1,CCND2,GAB1,PTPN11,PRKCD,E2F1,GNAO1,ARHGEF6,PIK3CD,MAP2K3,CFLAR,FNBP1,CAMK2G,FYN,RALA,PA2G4,NFKBIE,CTNNA1,ABL1,PIK3R5,PSEN2,FZD1,HIF1A,NFKB1,FAS,BCL2,CHEK1,CASP6,AKT1,NFKBIA,RHOU,BID,PIK3R2,LRP5,ARHGEF12,GRB2,RHOC…
11	IL-10 Signaling	2.92E00	0.00120226	23/70	3.29E-01	CCR1,MAP2K4,IL4R,IL1A,NFKBIE,IL36A,ARG2,IL6,STAT3,IL1R1,NFKB2,NFKB1,IKBKB,HMOX1,FOS,MAPK14,NFKBIA,IL1RN,CD14,IL1B,MAP2K3,NFKBIB,TNF
12	p38 MAPK Signaling	2.92E00	0.00120226	30/97	3.09E-01	MAP2K4,IL1A,TAB2,FAS,IRAK1,TGFBR2,MYC,CREB1,EEF2K,TNFRSF1B,STAT1,MAPKAPK2,PLA2G12A,TNFRSF1A,IL36A,MEF2A,MAPKAPK5,IL1R1,ATF2,FADD,DAXX,TRAF2,MAPK14,IL1RN,IL1B,MAP2K3,MEF2C,TNF,IRAK4,HSPB1
13	GM-CSF Signaling	2.84E00	0.00144544	24/67	3.58E-01	RAF1,GRB2,RRAS,PIK3R1,PIK3R5,KRAS,PPP3CC,STAT3,CAMK2D,RRAS2,AKT1,PTPN11,MAP2K2,PIM1,CISH,HCK,LYN,PIK3CD,PIK3R2,CSF2,STAT1,BCL2A1,PPP3CA,CAMK2G
14	Role of RIG1-like Receptors in Antiviral Innate Immunity	2.78E00	0.00165959	14/52	2.69E-01	TRAF3,NFKBIE,NFKB2,NFKB1,FADD,TANK,IFIH1,IKBKB,TRAF2,RIPK1,NFKBIA,DDX58,NFKBIB,TRIM25
15	IL-9 Signaling	2.71E00	0.00194984	13/72	3.51E-01	STAT5A,IL2RG,PIK3R1,PIK3R5,BCL3,STAT3,NFKB2,NFKB1,CISH,PIK3CD,PIK3R2,STAT1,TNF
16	Induction of Apoptosis by HIV1	2.68E00	0.0020893	24/65	3.69E-01	TP53,MAP2K4,SLC25A13,TNFRSF1A,CXCR4,NFKBIE,NFKB2,NFKB1,DFFA,BAK1,FAS,BCL2,FADD,IKBKB,DAXX,TRAF2,RIPK1,NFKBIA,BID,NFKBIB,TNFRSF1B,TNF,BIRC3,TRAF1
17	Type I Diabetes Mellitus Signaling	2.65E00	0.00223872	33/115	2.87E-01	MAP2K4,SOCS1,NFKBIE,NFKB1,FAS,BCL2,IRAK1,IKBKB,PRF1,NFKBIA,HLA-A,BID,NOS2,STAT1,TNFRSF1B,NFKBIB,IFNG,ICA1,TNFRSF1A,IL1R1,NFKB2,HSPD1,FADD,TRAF2,RIPK1,MAPK14,CD80,IL12B,LTA,CD86,IL1B,MAP2K3,TNF
18	LXR/RXR Activation	2.53E00	0.00295121	24/86	2.79E-01	IL1A,APOA4,TNFRSF1A,IL36A,CD36,ABCG1,ARG2,IL6,NFKB2,IL1R1,NFKB1,ABCA1,LDLR,IL1RN,SREBF1,FASN,CD14,IL1B,PLTP,TLR3,TNFRSF1B,NOS2,TNF,HADH
19	Ceramide Signaling	2.51E00	0.0030903	27/87	3.1E-01	MAP2K4,RAF1,BAD,PIK3R1,PIK3R5,SMPD1,KRAS,NFKB1,BCL2,AKT1,SPHK2,SPHK1,PIK3R2,TNFRSF1B,SMPD3,S1PR2,PPP2R5C,RRAS,TNFRSF1A,PPP2R5D,NFKB2,FOS,RRAS2,S1PR1,PIK3CD,PPP2R5E,TNF
20	ERK5 Signaling	2.5E00	0.00316228	22/71	3.1E-01	YWHAG,BAD,SGK1,RRAS,RPS6KA3,YWHAZ,MEF2A,KRAS,ATF2,MYC,FOS,AKT1,RRAS2,PTPN11,GAB1,CREB1,null,MEF2C,MAP3K8,FOSL1,SFN,MAP3K3
21	B Cell Activating Factor Signaling	2.49E00	0.00323594	16/44	3.64E-01	MAP2K4,TRAF3,NFATC3,NFKBIE,NFKB2,NFKB1,IKBKB,FOS,TRAF2,NFKBIA,NFAT5,MAPK14,TRAF5,NFKBIB,TNFSF13B,TRAF1
22	Apoptosis Signaling	2.48E00	0.00331131	31/90	3.44E-01	MAP2K4,RAF1,BAD,NFKBIE,KRAS,NFKB1,FAS,DFFA,BCL2,CASP6,IKBKB,NFKBIA,MAP2K2,BID,TNFRSF1B,NFKBIB,BIRC3,TP53,ENDOG,RRAS,TNFRSF1A,LMNA,NFKB2,BAK1,PARP1,ROCK1,RRAS2,CASP2,CAPN7,BCL2A1,TNF
23	Hypoxia Signaling in the Cardiovascular System	2.34E00	0.00457088	25/70	3.57E-01	UBE2H,NFKBIE,HIF1A,VEGFA,NFKBIA,AKT1,UBE2B,EDN1,CREB1,UBE2E3,NFKBIB,UBE2J1,TP53,NQO1,CSNK1D,MDM2,UBE2S,ATF2,UBD,UBE2G2,UBE2D4,UBE2G1,CDC34,UBE2E1,UBE2J2
24	CNTF Signaling	2.29E00	0.00512861	16/52	3.08E-01	RAF1,GRB2,RRAS,PIK3R1,CNTFR,RPS6KA3,PIK3R5,KRAS,STAT3,AKT1,RRAS2,MAP2K2,PTPN11,PIK3CD,PIK3R2,STAT1
25	NF-κB Signaling	2.25E00	0.00562341	41/152	2.7E-01	PRKACB,AZI2,IL1A,TRAF3,PIK3R1,NFKBIE,PIK3R5,KRAS,NFKB1,IRAK1,IKBKB,AKT1,NFKBIA,CSNK2A1,TLR3,LTBR,TRAF5,PIK3R2,TNFRSF1B,NFKBIB,TNFSF13B,TNFRSF1A,RRAS,RELB,IL36A,IL1R1,NFKB2,TRAF2,RRAS2,RIPK1,CD40,IL1RN,BCL10,LTA,IL1B,MAP3K8,PIK3CD,EIF2AK2,TNF,MAP3K3,IRAK4
26	Role of Pattern Recognition Receptors in Recognition of Bacteria and Viruses	2.2E00	0.00630957	22/80	2.75E-01	PTX3,C3,OAS2,PIK3R1,PIK3R5,IL6,NFKB2,CCL5,NFKB1,EIF2S1,IFIH1,IL12B,CREB1,DDX58,CASP1,IL1B,PIK3CD,PIK3R2,EIF2AK2,TLR3,TNF,RIPK2
27	Glucocorticoid Receptor Signaling	2.17E00	0.00676083	71/280	2.54E-01	MAP2K4,PRKACB,RAF1,HSPA14,NFATC3,PIK3R1,KRAS,IL6,TAF13,HSPA5,TGFBR2,IKBKB,HSPA4,MAP2K2,HMGB1,NFKBIB,CDKN1C,IL8,TAF9,STAT5A,MED1,RRAS,CDK7,STAT3,PPP3CC,POU2F1,IL1RN,SMARCA2,POLR2E,ERCC3,NCOA1,GTF2H1,PIK3CD,TNF,POLR2K,ICAM1,NFKBIE,PIK3R5,GTF2H2/LOC100510744,TAF7,CCL5,NFKB1,NR3C1,SMARCA4,BCL2,NFKBIA,POLR2C,AKT1,NFAT5,CREB1,CEBPA,PIK3R2,FKBP5,STAT1,NOS2,PPP3CA,MMP1 (includes EG:300339),ADRB2,IFNG,VCA…
28	Communication between Innate and Adaptive Immune Cells	2.17E00	0.00676083	20/89	2.25E-01	IFNG,IL8,IL1A,IL15,IL36A,CD83,IL6,CCL5,CXCL10,CCL4,CD40,CD80,IL12B,IL1RN,CD86,IL1B,TLR3,CSF2,TNF,TNFSF13B
29	Altered T Cell and B Cell Signaling in Rheumatoid Arthritis	2.16E00	0.00691831	23/87	2.64E-01	IFNG,TRAF3,IL1A,SLAMF1,RELB,IL15,IL36A,IL6,NFKB2,NFKB1,FAS,CD80,CD40,CXCL13,IL12B,IL1RN,LTA,CD86,IL1B,TLR3,CSF2,TNF,TNFSF13B
30	Graft-versus-Host Disease Signaling	2.14E00	0.00724436	12/45	2.67E-01	IFNG,PRF1,IL1A,HLA-A,CD80,IL1RN,IL36A,CD86,IL1B,IL6,TNF,FAS
31	PPAR Signaling	2.14E00	0.00724436	27/98	2.76E-01	RAF1,IL1A,NFKBIE,KRAS,NFKB1,IKBKB,NFKBIA,MAP2K2,NFKBIB,TNFRSF1B,PPARG,STAT5A,MED1,RRAS,GRB2,TNFRSF1A,IL36A,IL1R1,NFKB2,AIP,FOS,TRAF2,RRAS2,IL1RN,NCOA1,IL1B,TNF
32	T Cell Receptor Signaling	2.08E00	0.00831764	29/107	2.71E-01	MAP2K4,RAF1,FYN,NFATC3,PIK3R1,PIK3R5,KRAS,NFKB1,CTLA4,PTPRC,IKBKB,NFAT5,NFKBIA,MAP2K2,PIK3R2,PPP3CA,RRAS,GRB2,CSK,PPP3CC,NFKB2,BTK,FOS,RRAS2,BCL10,RASGRP1,LAT,VAV1,PIK3CD
33	TREM1 Signaling	2.08E00	0.00831764	19/69	2.75E-01	STAT5A,IL8,ICAM1,GRB2,ITGA5,CD83,IL6,STAT3,NFKB2,NFKB1,IRAK1,AKT1,CD40,CASP1,CD86,IL1B,TLR3,CSF2,TNF
34	iCOS-iCOSL Signaling in T Helper Cells	2.04E00	0.00912011	38/118	2.63E-01	BAD,NFATC3,PIK3R1,NFKBIE,PIK3R5,NFKB1,PTPRC,IKBKB,NFAT5,AKT1,CAMK2D,NFKBIA,PIK3R2,NFKBIB,ICOSLG,PPP3CA,IL2RG,GRB2,CSK,null,PPP3CC,NFKB2,INPP5D,CD40,CD80,LAT,VAV1,IL2RA,PIK3CD,PLEKHA2,CAMK2G
35	Systemic Lupus Erythematosus Signaling	2.04E00	0.00912011	31/151	2.05E-01	IL1A,null,NFATC3,PIK3R1,PIK3R5,KRAS,IL6,PTPRC,BDKRB2,NFAT5,AKT1,HLA-A,C7,PIK3R2,TNFSF13B,RRAS,GRB2,IL36A,INPP5D,FOS,RRAS2,CD80,CD40,IL1RN,CD72,LAT,LYN,CD86,IL1B,PIK3CD,TNF
36	IL-3 Signaling	2.03E00	0.00933254	23/72	3.19E-01	STAT5A,RAF1,BAD,GRB2,RRAS,PIK3R1,PIK3R5,KRAS,PPP3CC,STAT3,INPP5D,FOS,PAK1,AKT1,PRKCI,RRAS2,MAP2K2,PRKCD,PIK3CD,PIK3R2,STAT1,PPP3CA,null
37	Angiopoietin Signaling	2.03E00	0.00933254	23/74	3.11E-01	STAT5A,BAD,GRB2,RRAS,DOK2,NFKBIE,PIK3R1,PIK3R5,KRAS,NFKB2,NCK1,NFKB1,IKBKB,TNIP1,PAK1,AKT1,RRAS2,NFKBIA,PTPN11,PIK3CD,PIK3R2,NFKBIB,TEK
38	FLT3 Signaling in Hematopoietic Progenitor Cells	2.03E00	0.00933254	23/74	3.11E-01	STAT5A,RAF1,BAD,GRB2,RRAS,PIK3R1,RPS6KA3,PIK3R5,KRAS,STAT3,FLT3LG,INPP5D,EIF4EBP1,ATF2,AKT1,MAPK14,RRAS2,MAP2K2,PTPN11,CREB1,PIK3CD,PIK3R2,STAT1
39	Activation of IRF by Cytosolic Pattern Recognition Receptors	2.02E00	0.00954993	20/74	2.7E-01	MAP2K4,TRAF3,NFKBIE,IRF9,IL6,NFKB2,NFKB1,ATF2,FADD,TANK,IFIH1,IKBKB,RIPK1,NFKBIA,CD40,LTA,DDX58,NFKBIB,STAT1,TNF
40	April Mediated Signaling	2.02E00	0.00954993	15/42	3.57E-01	MAP2K4,TRAF3,NFATC3,NFKBIE,NFKB2,NFKB1,IKBKB,FOS,TRAF2,NFKBIA,NFAT5,MAPK14,TRAF5,NFKBIB,TRAF1
41	Pancreatic Adenocarcinoma Signaling	2.02E00	0.00954993	32/116	2.76E-01	MAP2K4,RAF1,NAPEPLD,RALA,BAD,PA2G4,PIK3R1,PIK3R5,ABL1,KRAS,NFKB1,BCL2,TGFBR2,VEGFA,HMOX1,AKT1,MAP2K2,Vegfb,PIK3R2,STAT1,RALGDS,TP53,GRB2,VEGFC,MDM2,NFKB2,STAT3,RALBP1,PLD1,E2F1,PIK3CD,PTGS2
42	Renal Cell Carcinoma Signaling	1.99E00	0.0102329	24/72	3.33E-01	RAF1,GRB2,RRAS,PIK3R1,PIK3R5,KRAS,HIF1A,RAP1A,UBD,VEGFA,FOS,PAK1,AKT1,RRAS2,MAP2K2,PTPN11,GAB1,CUL2,Gm9840,EGLN3,PIK3CD,PIK3R2,null,null
43	Crosstalk between Dendritic Cells and Natural Killer Cells	1.96E00	0.0109648	25/98	2.55E-01	CD83,IL6,NFKB1,FAS,PRF1,CAMK2D,HLA-A,TLR3,LTBR,ACTG2,TNFRSF1B,IFNG,IL2RG,CD69,IL15,NFKB2,CD80,CD40,IL12B,LTA,FSCN1,CD86,CSF2,TNF,CAMK2G
44	PDGF Signaling	1.94E00	0.0114815	22/76	2.89E-01	MAP2K4,RAF1,GRB2,RRAS,PIK3R1,ABL1,PIK3R5,INPPL1,KRAS,STAT3,INPP5D,MYC,FOS,RRAS2,MAP2K2,SPHK2,SPHK1,CSNK2A1,PIK3CD,PIK3R2,EIF2AK2,STAT1
45	RANK Signaling in Osteoclasts	1.94E00	0.0114815	26/96	2.71E-01	MAP2K4,RAF1,MAP3K11,NFKBIE,PIK3R1,TAB2,PIK3R5,NFKB1,IKBKB,NFKBIA,AKT1,MAP2K2,PIK3R2,TRAF5,NFKBIB,BIRC3,PPP3CA,MITF,PPP3CC,NFKB2,FOS,TRAF2,MAPK14,PIK3CD,MAP3K8,MAP3K3
46	FcγRIIB Signaling in B Lymphocytes	1.93E00	0.011749	14/56	2.5E-01	MAP2K4,BLNK,GRB2,RRAS,PIK3R1,PIK3R5,KRAS,INPP5D,BTK,AKT1,RRAS2,LYN,PIK3CD,PIK3R2
47	Role of Cytokines in Mediating Communication between Immune Cells	1.93E00	0.011749	12/57	2.11E-01	IL8,IFNG,IL1A,IL1RN,IL12B,IL15,IL36A,IL1B,IL6,CSF3,CSF2,TNF
48	IL-15 Signaling	1.89E00	0.0128825	20/67	2.99E-01	STAT5A,RAF1,IL2RG,RRAS,PIK3R1,IL15,PIK3R5,KRAS,NFKB2,STAT3,NFKB1,BCL2,TRAF2,AKT1,MAPK14,RRAS2,MAP2K2,PIK3CD,PIK3R2,CSF2
49	Interferon Signaling	1.88E00	0.0131826	9/30	3E-01	SOCS1,IFNG,PTPN2,MX1,IFI35,IRF9,STAT1,IFNAR2,TAP1
50	LPS-stimulated MAPK Signaling	1.85E00	0.0141254	25/78	3.21E-01	MAP2K4,RAF1,NFKBIE,PIK3R1,PIK3R5,KRAS,NFKB1,IKBKB,PAK1,NFKBIA,MAP2K2,CREB1,PIK3R2,NFKBIB,RRAS,NFKB2,ATF2,FOS,PRKCI,MAPK14,RRAS2,PRKCD,CD14,MAP2K3,PIK3CD
51	Myc Mediated Apoptosis Signaling	1.85E00	0.0141254	21/63	3.33E-01	TP53,MAP2K4,YWHAG,BAD,GRB2,RRAS,PIK3R1,YWHAZ,PIK3R5,KRAS,FAS,BCL2,FADD,MYC,AKT1,RRAS2,IGF1,BID,PIK3CD,PIK3R2,SFN
52	HMGB1 Signaling	1.84E00	0.0144544	31/98	3.16E-01	MAP2K4,IL1A,ICAM1,PIK3R1,PIK3R5,KRAS,NFKB1,AKT1,HMGB1,MAP2K2,RHOB,RHOU,PIK3R2,TNFRSF1B,PLAT,IFNG,IL8,VCAM1,MYST2,RHOC,TNFRSF1A,RRAS,IL1R1,NFKB2,FOS,RRAS2,MAPK14,MAP2K3,PIK3CD,TNF,FNBP1
53	Keratan Sulfate Biosynthesis	1.84E00	0.0144544	13/55	2.36E-01	B4GALT4,ST3GAL2,SULT1C4,B3GNT1,SULT2A1,FUT8,CHST2,HS6ST1,B4GALT6,WDFY3,B4GALT1,ST3GAL1,B4GALT5
54	Dendritic Cell Maturation	1.84E00	0.0144544	40/174	2.3E-01	MAP2K4,IL1A,ICAM1,PIK3R1,NFKBIE,PIK3R5,CD83,IL6,NFKB1,IKBKB,AKT1,NFKBIA,HLA-A,CREB1,TLR3,LTBR,PIK3R2,NFKBIB,STAT1,TNFRSF1B,TNFRSF1A,RELB,IL15,IL36A,CD58,NFKB2,ATF2,MAPK14,CD80,CD40,IL12B,IL1RN,FSCN1,LTA,CD86,IL1B,PIK3CD,IRF8,CSF2,TNF
55	Production of Nitric Oxide and Reactive Oxygen Species in Macrophages	1.81E00	0.0154882	44/185	2.38E-01	MAP2K4,PPP1CC,MAP3K11,PIK3R1,PPP1R3C,NFKBIE,PIK3R5,PPP1CB,ARG2,NFKB1,IKBKB,AKT1,NFKBIA,RHOB,PPP1R10,RHOU,CYBB,PIK3R2,NOS2,NFKBIB,STAT1,TNFRSF1B,IFNG,PPP2R5C,TNFRSF1A,RHOC,PPP2R5D,PPP1R11,NCF4,NFKB2,RAP1A,FOS,MAPK14,PRKCI,PRKCD,CAT,MAP3K8,PIK3CD,IRF8,PPP2R5E,TNF,MAP3K3,FNBP1,SIRPA
56	Role of NFAT in Regulation of the Immune Response	1.81E00	0.0154882	46/196	2.35E-01	BLNK,RAF1,FYN,NFATC3,PIK3R1,NFKBIE,GNB5,PIK3R5,CSNK1A1,KRAS,NFKB1,GNG7,IKBKB,NFKBIA,NFAT5,AKT1,MAP2K2,XPO1,PIK3R2,NFKBIB,GNG4,PPP3CA,ORAI1,RRAS,GRB2,GNAI1,CSNK1D,MEF2A,PPP3CC,NFKB2,null,ATF2,BTK,GNAI3,FOS,PLCB4,RRAS2,CD80,GNAO1,LAT,LYN,RCAN3,CD86,MEF2C,PIK3CD,GNG2
57	Chronic Myeloid Leukemia Signaling	1.76E00	0.017378	30/105	2.86E-01	RAF1,BAD,PA2G4,PIK3R1,ABL1,PIK3R5,KRAS,NFKB1,CTBP1,HDAC6,TGFBR2,MYC,IKBKB,AKT1,MAP2K2,CTBP2,PIK3R2,TP53,STAT5A,RRAS,GRB2,CDK6,MDM2,NFKB2,HDAC5,RRAS2,HDAC3,PTPN11,E2F1,PIK3CD
58	Thrombopoietin Signaling	1.71E00	0.0194984	18/59	3.05E-01	STAT5A,RAF1,GRB2,RRAS,PIK3R1,PIK3R5,KRAS,STAT3,MYC,FOS,RRAS2,PRKCI,PTPN11,MAP2K2,PRKCD,PIK3CD,PIK3R2,STAT1
59	PI3K/AKT Signaling	1.7E00	0.0199526	36/137	2.63E-01	RAF1,BAD,PIK3R1,NFKBIE,ILK,INPPL1,KRAS,NFKB1,BCL2,EIF4EBP1,IKBKB,AKT1,NFKBIA,MAP2K2,PIK3R2,NFKBIB,THEM4,ITGA4,TP53,CDC37,YWHAG,PPP2R5C,RRAS,GRB2,PPP2R5D,YWHAZ,ITGA5,MDM2,NFKB2,INPP5D,RRAS2,GAB1,MAP3K8,PIK3CD,PPP2R5E,SFN
60	Prolactin Signaling	1.68E00	0.020893	23/75	3.07E-01	STAT5A,FYN,SOCS1,RAF1,GRB2,RRAS,PIK3R1,PIK3R5,KRAS,STAT3,NR3C1,TCF7,MYC,FOS,PRKCI,RRAS2,MAP2K2,PTPN11,PRKCD,NMI,PIK3CD,PIK3R2,STAT1
61	Oncostatin M Signaling	1.67E00	0.0213796	13/35	3.71E-01	RAF1,STAT5A,EPAS1,GRB2,RRAS,KRAS,STAT3,RRAS2,MAP2K2,MT2A,CHI3L1,STAT1,MMP1 (includes EG:300339)
62	Small Cell Lung Cancer Signaling	1.66E00	0.0218776	24/89	2.7E-01	TP53,TRAF3,PA2G4,NFKBIE,PIK3R1,ABL1,PIK3R5,CDK6,NFKB2,NFKB1,BCL2,MYC,IKBKB,TRAF2,AKT1,NFKBIA,E2F1,BID,PIK3CD,PTGS2,PIK3R2,TRAF5,NFKBIB,TRAF1
63	CD27 Signaling in Lymphocytes	1.66E00	0.0218776	16/57	2.81E-01	MAP2K4,MAP3K11,NFKBIE,NFKB2,NFKB1,IKBKB,FOS,TRAF2,NFKBIA,MAP2K2,BID,MAP3K8,MAP2K3,TRAF5,NFKBIB,MAP3K3
64	RAN Signaling	1.64E00	0.0229087	6/23	2.61E-01	KPNA3,TNPO1,RANBP2,XPO1,RANBP1,KPNA1
65	Fc Epsilon RI Signaling	1.6E00	0.0251189	28/103	2.72E-01	MAP2K4,RAF1,FYN,PIK3R1,PIK3R5,INPPL1,KRAS,AKT1,MAP2K2,PIK3R2,PLA2G12A,GRB2,RRAS,INPP5D,BTK,PRKCI,MAPK14,RRAS2,GAB1,PTPN11,PRKCD,LAT,LYN,MAP2K3,PIK3CD,VAV1,CSF2,TNF
66	Acute Phase Response Signaling	1.6E00	0.0251189	47/178	2.64E-01	MAP2K4,RAF1,SOCS1,IL1A,PIK3R1,NFKBIE,NOLC1,KRAS,SERPINA3,IL6,NFKB1,NR3C1,IRAK1,IKBKB,HMOX1,NFKBIA,SOD2,AKT1,MAP2K2,CFB,PIK3R2,NFKBIB,TNFRSF1B,SAA1,TTR,C3,GRB2,RRAS,TNFRSF1A,SERPINF1,IL36A,STAT3,IL1R1,NFKB2,TCF3,FOS,TRAF2,HP,MAPK14,RRAS2,RIPK1,PTPN11,IL1RN,IL1B,MAP2K3,PIK3CD,TNF
67	IL-2 Signaling	1.58E00	0.0263027	18/58	3.1E-01	STAT5A,SOCS1,RAF1,IL2RG,GRB2,RRAS,PIK3R1,PIK3R5,KRAS,FOS,RRAS2,AKT1,MAP2K2,PTPN11,CSNK2A1,IL2RA,PIK3CD,PIK3R2
68	Hepatic Cholestasis	1.55E00	0.0281838	36/167	2.16E-01	MAP2K4,PRKACB,IL1A,SLC4A2,NFKBIE,IL6,NFKB1,TAP1,HSD3B7,IRAK1,IKBKB,NFKBIA,TNFRSF1B,NFKBIB,MAP4K2,IFNG,IL8,TNFRSF1A,IL36A,IL1R1,NFKB2,TRAF2,PRKCI,PRKAR2B,IL1RN,SREBF1,PRKCD,PRKAG2,CD14,IL1B,ABCC3,TAP2,TNF,ADCY7,IRAK4,PRKAR1A
69	Melanoma Signaling	1.53E00	0.0295121	16/46	3.48E-01	TP53,RAF1,BAD,RRAS,MITF,PIK3R1,PIK3R5,MDM2,KRAS,RRAS2,AKT1,MAP2K2,E2F1,CHD1,PIK3CD,PIK3R2
70	Amyotrophic Lateral Sclerosis Signaling	1.48E00	0.0331131	23/112	2.05E-01	TP53,SOD1,PIK3R1,PIK3R5,VEGFC,RAB5B,GRINA,BCL2,VEGFA,PAK1,IGF1,Vegfb,CAT,CASP1,SLC1A2,GLUL,BID,PIK3CD,PIK3R2,CAPN7,BIRC3,RNF19A,PPP3CA
71	JAK/Stat Signaling	1.45E00	0.0354813	19/64	2.97E-01	STAT5A,SOCS1,RAF1,PIAS2,GRB2,RRAS,PIK3R1,PIK3R5,KRAS,STAT3,RRAS2,AKT1,MAP2K2,PTPN11,CISH,PTPN1,PIK3CD,PIK3R2,STAT1
72	IL-1 Signaling	1.43E00	0.0371535	28/106	2.64E-01	MAP2K4,PRKACB,IL1A,NFKBIE,TAB2,GNB5,NFKB1,GNG7,IRAK1,IKBKB,NFKBIA,NFKBIB,GNG4,GNAI1,IL1R1,NFKB2,null,GNAI3,FOS,MAPK14,PRKAR2B,GNAO1,PRKAG2,MAP2K3,GNG2,ADCY7,IRAK4,PRKAR1A
73	Gα12/13 Signaling	1.43E00	0.0371535	29/125	2.32E-01	MAP2K4,RAF1,F2RL2,F2R,PIK3R1,NFKBIE,PIK3R5,ARHGEF1,KRAS,NFKB1,ROCK2,IKBKB,NFKBIA,AKT1,MAP2K2,CDH3,PIK3R2,NFKBIB,RRAS,MYLPF,MEF2A,NFKB2,ROCK1,BTK,CDH1,RRAS2,MEF2C,VAV1,PIK3CD
74	Selenoamino Acid Metabolism	1.42E00	0.0380189	12/77	1.56E-01	CBS,METTL2B,METTL1,PAPSS1,MARS2,MEPCE,AHCYL2,MAT2A,FTSJ2,COQ5,GGT1,EDF1
75	IL-8 Signaling	1.42E00	0.0380189	47/186	2.53E-01	MAP2K4,RAF1,NAPEPLD,ICAM1,PIK3R1,GNB5,PIK3R5,KRAS,NFKB1,GNG7,EIF4EBP1,BCL2,IRAK1,VEGFA,ROCK2,IKBKB,HMOX1,AKT1,RHOB,MAP2K2,Vegfb,RHOU,CYBB,PIK3R2,NFKBIB,GNG4,TEK,IL8,VCAM1,RRAS,RHOC,GNAI1,VEGFC,null,PLD1,ROCK1,GNAI3,CDH1,PRKCI,CCND2,RRAS2,PRKCD,PIK3CD,PTGS2,GNG2,IRAK4,FNBP1
76	Hereditary Breast Cancer Signaling	1.41E00	0.0389045	33/129	2.56E-01	PIK3R1,PIK3R5,MRE11A,KRAS,DDB2,SMARCA4,CHEK1,HDAC6,AKT1,POLR2C,GADD45A,RFC2,PIK3R2,TP53,RRAS,CDK6,RPA1,NBN,HDAC5,UBD,POLR2G,PALB2,HDAC3,RRAS2,RFC4,POLR2E,SMARCA2,E2F1,PIK3CD,SFN,HLTF,ATR,POLR2K
77	IL-17 Signaling	1.4E00	0.0398107	22/74	2.97E-01	MAP2K4,IL8,RRAS,PIK3R1,PIK3R5,KRAS,IL6,CXCL5,NFKB1,ATF2,CXCL10,MAPK14,RRAS2,AKT1,MAP2K2,TIMP1,MAP2K3,PIK3CD,PIK3R2,PTGS2,MAPKAPK2,NOS2
78	Prostate Cancer Signaling	1.36E00	0.0436516	26/96	2.71E-01	RAF1,PA2G4,BAD,SRD5A1,NFKBIE,PIK3R1,ABL1,PIK3R5,KRAS,NFKB1,BCL2,NFKBIA,AKT1,MAP2K2,CREB1,PIK3R2,NFKBIB,TP53,RRAS,GRB2,MDM2,NFKB2,ATF2,RRAS2,E2F1,PIK3CD
79	IGF-1 Signaling	1.35E00	0.0446684	28/100	2.8E-01	PRKACB,IGFBP4,RAF1,BAD,PIK3R1,PIK3R5,KRAS,AKT1,IGF1,MAP2K2,CSNK2A1,PIK3R2,IGFBP6,YWHAG,RRAS,GRB2,YWHAZ,NEDD4,FOS,PRKCI,PRKAR2B,RRAS2,PTPN11,PRKAG2,IGFBP3,PIK3CD,SFN,PRKAR1A
80	fMLP Signaling in Neutrophils	1.35E00	0.0446684	30/125	2.4E-01	RAF1,NFATC3,PIK3R1,NFKBIE,PIK3R5,GNB5,KRAS,NFKB1,GNG7,NFAT5,NFKBIA,MAP2K2,CYBB,ARPC1A,PIK3R2,NFKBIB,GNG4,PPP3CA,RRAS,GNAI1,PPP3CC,NFKB2,null,GNAI3,PLCB4,RRAS2,PRKCI,PRKCD,PIK3CD,GNG2
81	Neurotrophin/TRK Signaling	1.34E00	0.0457088	19/75	2.53E-01	MAP2K4,RAF1,GRB2,RRAS,PIK3R1,PIK3R5,KRAS,ATF2,FOS,RRAS2,AKT1,PTPN11,GAB1,MAP2K2,SPRY2,CREB1,MAP2K3,PIK3CD,PIK3R2
82	4-1BB Signaling in T Lymphocytes	1.32E00	0.047863	11/34	3.24E-01	MAP2K4,IKBKB,TRAF2,NFKBIA,MAP2K2,NFKBIE,NFKB2,NFKBIB,NFKB1,TRAF1,ATF2
