# Supplementary material for: Global Gene Expression and Systems Biology Analysis of Bovine Monocyte-Derived Macrophages in Response to In Vitro Challenge with Mycobacterium bovis
Source: PLoS One. 2012 Feb 22;7(2):e32034. doi: 10.1371/journal.pone.0032034 (PMC3284544; doi:10.1371/journal.pone.0032034)
Supplement: Table S8 — The list of differentially expressed transcripts detected at the 24 hour time point post- M. bovis challenge. (XLS) [file pone.0032034.s011.xls]

## Sheet: Bov24hr_0.05
Gene Symbol	Gene Name	Log2 fold-change in expression (M. bovis MDM-control MDM)	P-value	Adjusted P-value	Affymetrix® GeneChip® Bovine Genome Array probe ID
SAA3	serum amyloid A 3	4.41799	1.89e-18	9.05e-16	Bt.278.1.S1_at
CB437799	Accession CB437799	4.24416	3.21e-21	5.7e-18	Bt.18111.1.A1_at
SIGLEC1	sialic acid binding Ig-like lectin 1, sialoadhesin	3.99844	5.97e-24	2.63e-20	Bt.6038.1.S1_at
CK940690	Accession CK940690	3.95877	7.52e-19	4.68e-16	Bt.25303.1.A1_at
CCL8	chemokine (C-C motif) ligand 8	3.76382	2.77e-13	1.42e-11	Bt.154.1.S1_at
CXCL11	Chemokine (C-X-C motif) ligand 11	3.75272	2.64e-16	4.98e-14	Bt.18368.1.S1_at
IDO1	indoleamine 2,3-dioxygenase 1	3.72714	7.47e-15	7.26e-13	Bt.27759.2.S1_at
IDO1	indoleamine 2,3-dioxygenase 1	3.63852	3.56e-11	8.71e-10	Bt.27759.1.A1_at
CFB	complement factor B	3.58139	8.36e-20	8.05e-17	Bt.13542.1.S1_at
C1R	complement component 1, r subcomponent	3.56057	2.67e-21	5.54e-18	Bt.8803.1.A1_at
IL1B	interleukin 1, beta	3.52599	2.01e-11	5.26e-10	Bt.4856.1.S2_at
FAM26F_Hsa	family with sequence similarity 26, member F	3.44993	2.27e-17	6.72e-15	Bt.2212.1.S1_at
CXCL10	chemokine (C-X-C motif) ligand 10	3.3839	4.59e-08	4.73e-07	Bt.16966.1.S1_at
GBP5	guanylate binding protein 5	3.29261	3.82e-13	1.86e-11	Bt.21773.1.A1_at
CK945739	Accession CK945739	3.25882	1.61e-22	4e-19	Bt.28908.1.A1_at
IL6	interleukin 6 (interferon, beta 2)	3.24972	1.42e-12	5.68e-11	Bt.3686.1.S1_at
GBP5	guanylate binding protein 5	3.24081	2.45e-12	9.03e-11	Bt.16350.2.A1_s_at
PLTP	phospholipid transfer protein	3.20888	1.08e-18	6.08e-16	Bt.8568.1.S1_at
CXCL2	chemokine (C-X-C motif) ligand 2	3.18644	5.93e-09	7.81e-08	Bt.610.1.A1_at
IL1A	interleukin 1, alpha	3.17154	1.07e-14	9.87e-13	Bt.191.1.S2_at
CXCL2	chemokine (C-X-C motif) ligand 2	3.17103	2.65e-13	1.37e-11	Bt.23093.1.S1_at
ISG12(A)	similar to putative ISG12(a) protein	3.16375	1.38e-12	5.54e-11	Bt.11259.1.S1_at
ANXA3	annexin A3	3.15814	7.31e-21	1.14e-17	Bt.6775.1.S1_at
APOBEC3A	apolipoprotein B mRNA editing enzyme, catalytic polypeptide-like 3A	3.12801	3.54e-07	2.88e-06	Bt.20901.1.A1_at
CB445920	Accession CB445920	3.07248	1.37e-06	9.56e-06	Bt.20798.1.S1_at
CCL4	chemokine (C-C motif) ligand 4	3.06518	1.07e-14	9.87e-13	Bt.9504.1.A1_at
TAP	tracheal antimicrobial peptide	3.04744	1.45e-06	1.01e-05	Bt.510.1.S1_at
IL1B	interleukin 1, beta	3.0313	1.48e-10	3.04e-09	Bt.4856.1.S1_at
EGLN2	egl nine homolog 2 (C. elegans)	3.01951	6.14e-15	6.21e-13	Bt.15798.1.S1_at
CD33	CD33 molecule	2.95832	2.6e-10	4.95e-09	Bt.26763.1.A1_at
CA12	Carbonic anhydrase XII	2.94047	2.59e-10	4.94e-09	Bt.6261.1.S1_at
MT2A	metallothionein 2A	2.93549	4.17e-13	1.98e-11	Bt.2529.1.S1_at
GBP5	Guanylate binding protein 5	2.90234	3.57e-14	2.6e-12	Bt.21773.2.S1_at
GBP1_Hsa	guanylate binding protein 1, interferon-inducible, 67kDa	2.89811	1.8e-12	6.9e-11	Bt.24012.1.A1_at
GBP4	guanylate binding protein 4	2.88889	5.64e-16	8.88e-14	Bt.28744.1.S1_at
RSAD2	radical S-adenosyl methionine domain containing 2	2.8887	7.26e-10	1.22e-08	Bt.24467.1.S1_at
CXCL2	chemokine (C-X-C motif) ligand 2	2.85426	3.4e-10	6.31e-09	Bt.611.1.S1_at
NMB	neuromedin B	2.84929	8.45e-17	1.78e-14	Bt.10630.1.S1_at
LAT	linker for activation of T cells	2.84395	3.17e-12	1.11e-10	Bt.26847.2.S1_at
LAT	linker for activation of T cells	2.83406	1.47e-12	5.84e-11	Bt.26847.1.S1_a_at
CXCL2	chemokine (C-X-C motif) ligand 2	2.80766	3.73e-10	6.86e-09	Bt.611.1.S1_x_at
AOAH	acyloxyacyl hydrolase (neutrophil)	2.78942	5.13e-16	8.29e-14	Bt.18962.1.A1_at
TNFSF13B	tumor necrosis factor (ligand) superfamily, member 13b	2.7852	1.37e-15	1.81e-13	Bt.24855.1.S1_at
CD38	CD38 molecule	2.77709	1.12e-14	1.02e-12	Bt.27365.1.A1_at
ISG20	interferon stimulated exonuclease gene 20kDa	2.76353	3.08e-11	7.66e-10	Bt.22275.1.A1_at
BF602038	Accession BF602038	2.75555	1.12e-14	1.02e-12	Bt.29637.1.S1_at
P2RY13	purinergic receptor P2Y, G-protein coupled, 13	2.7343	1.69e-14	1.39e-12	Bt.19405.1.A1_at
MRM1	mitochondrial rRNA methyltransferase 1 homolog (S. cerevisiae)	2.73183	8.92e-11	1.98e-09	Bt.19462.1.A1_at
CCL5	chemokine (C-C motif) ligand 5	2.6646	9.55e-11	2.11e-09	Bt.552.1.S1_at
CB440336	Accession CB440336	2.61772	3.08e-13	1.54e-11	Bt.13522.1.S1_at
HP	haptoglobin	2.59633	5.26e-08	5.33e-07	Bt.12553.1.S1_at
IL1A	interleukin 1, alpha	2.57629	1.16e-13	6.86e-12	Bt.191.1.S1_at
SLAMF8	SLAM family member 8	2.57249	3.17e-17	9.16e-15	Bt.12636.1.A1_at
AW415603	Accession AW415603	2.57207	6.66e-15	6.58e-13	Bt.1220.1.S1_at
MCOLN2	Mucolipin 2	2.56005	3.29e-10	6.13e-09	Bt.25669.1.S1_at
IFITM3	interferon induced transmembrane protein 3 (1-8U)	2.55997	3.75e-09	5.15e-08	Bt.7671.1.S1_at
TNFSF10	tumor necrosis factor (ligand) superfamily, member 10	2.53558	2.51e-14	1.93e-12	Bt.20790.1.S1_at
CB531827	Accession CB531827	2.52836	3.19e-19	2.48e-16	Bt.20744.1.A1_at
EPHX2	epoxide hydrolase 2, cytoplasmic	2.52254	3.98e-18	1.77e-15	Bt.15925.1.S1_at
HERC6	Hect domain and RLD 6	2.52098	7.32e-15	7.17e-13	Bt.27463.1.A1_at
IFITM1	interferon induced transmembrane protein 1 (9-27)	2.50224	4.75e-10	8.51e-09	Bt.22978.2.S1_at
HSH2D	hematopoietic SH2 domain containing	2.50063	1.17e-12	4.8e-11	Bt.26963.1.S1_at
FOXS1	Forkhead box S1	2.47291	1.63e-17	5.16e-15	Bt.24663.1.A1_at
ATP13A4	ATPase type 13A4	2.47041	6.34e-24	2.63e-20	Bt.25459.1.A1_at
TNFSF13B	tumor necrosis factor (ligand) superfamily, member 13b	2.46463	6.14e-15	6.21e-13	Bt.24855.2.S1_at
RETN	resistin	2.46177	8.01e-16	1.13e-13	Bt.23152.1.S1_at
CLDN1	claudin 1	2.44659	2.77e-14	2.09e-12	Bt.24343.1.A1_at
IFIT2	interferon-induced protein with tetratricopeptide repeats 2	2.43776	2.89e-11	7.22e-10	Bt.24795.1.A1_at
CD40	CD40 molecule, TNF receptor superfamily member 5	2.43493	9.55e-19	5.66e-16	Bt.13130.1.S1_at
CK772394	Accession CK772394	2.41623	1.16e-08	1.42e-07	Bt.20580.1.S1_at
CD72	CD72 molecule	2.4161	9.41e-18	3.44e-15	Bt.21980.1.S1_at
GNLY	granulysin	2.41594	6.33e-10	1.09e-08	Bt.16101.1.S1_at
TNF	tumor necrosis factor (TNF superfamily, member 2)	2.38688	7.58e-12	2.31e-10	Bt.12756.1.S1_at
BCL2L14	Bcl2-like 14 (apoptosis facilitator)	2.38422	5.45e-14	3.71e-12	Bt.14657.1.A1_at
C1QB	complement component 1, q subcomponent, B chain	2.3839	5.59e-13	2.56e-11	Bt.20164.1.S1_at
CCL20	chemokine (C-C motif) ligand 20	2.37878	1.06e-08	1.31e-07	Bt.9560.1.S1_at
IRF1	interferon regulatory factor 1	2.3655	5.44e-12	1.76e-10	Bt.10077.1.S3_at
FAM3B_Hsa	family with sequence similarity 3, member B	2.35198	1.47e-15	1.9e-13	Bt.29219.1.A1_at
AW430024	Accession AW430024	2.34599	2.95e-14	2.2e-12	Bt.20605.2.S1_at
LOC614141	similar to CD300e molecule	2.34441	2.5e-09	3.61e-08	Bt.21845.1.S1_at
CD180	CD180 molecule	2.34166	6.49e-18	2.64e-15	Bt.22214.1.S1_at
IFNG	interferon, gamma	2.33298	2.38e-08	2.66e-07	Bt.188.1.S1_at
IRF1	interferon regulatory factor 1	2.32653	3.57e-12	1.22e-10	Bt.10077.1.S2_at
IFITM1	interferon induced transmembrane protein 1 (9-27)	2.32637	1.17e-10	2.49e-09	Bt.22978.1.S1_a_at
CK773833	Accession CK773833	2.31386	4.22e-10	7.65e-09	Bt.25812.1.A1_at
CB468355	Accession CB468355	2.3097	8.75e-10	1.42e-08	Bt.10993.1.S1_at
GNLY	granulysin	2.30191	4.8e-10	8.56e-09	Bt.16101.1.S1_s_at
TFPI2	tissue factor pathway inhibitor 2	2.29916	1.63e-09	2.49e-08	Bt.2017.1.S1_at
WARS	tryptophanyl-tRNA synthetase	2.28881	1.32e-14	1.15e-12	Bt.17036.1.A1_s_at
CFI	complement factor I	2.28196	1.62e-12	6.3e-11	Bt.13387.1.S1_at
BST2	bone marrow stromal cell antigen 2	2.27522	7.53e-12	2.3e-10	Bt.15788.3.S1_at
ENO3	enolase 3 (beta, muscle)	2.2673	4.53e-19	3.13e-16	Bt.22169.1.S1_at
MYO5C	myosin VC	2.26653	2.35e-15	2.86e-13	Bt.16088.1.A1_at
PLAC8	placenta-specific 8	2.25782	1.52e-12	6e-11	Bt.21883.1.S1_at
LOC509859	similar to hCG2042887	2.25591	1.51e-11	4.17e-10	Bt.20300.1.A1_at
BF655380	Accession BF655380	2.25487	2.84e-25	3.53e-21	Bt.22360.1.S1_at
MX2	myxovirus (influenza virus) resistance 2 (mouse)	2.25293	9.75e-14	5.92e-12	Bt.8143.1.S1_at
GRAMD1C	GRAM domain containing 1C	2.23866	1.71e-18	8.84e-16	Bt.9185.1.A1_at
MT1E	metallothionein 1E	2.23181	3.31e-05	0.000161131	Bt.23042.1.S1_at
MGC152278	Similar to Myeloid-associated differentiation marker	2.2274	2.11e-08	2.37e-07	Bt.29090.1.A1_at
AATK	apoptosis-associated tyrosine kinase	2.22536	2.8e-10	5.31e-09	Bt.24600.1.S1_at
SELL	selectin L	2.22094	1.17e-13	6.88e-12	Bt.2314.1.S1_at
VEGFC	vascular endothelial growth factor C	2.21481	1.73e-10	3.48e-09	Bt.3913.1.S1_at
CLEC4F	C-type lectin domain family 4, member F	2.2065	1.36e-17	4.71e-15	Bt.27474.1.S1_at
ANKRD22	ankyrin repeat domain 22	2.19302	1.68e-11	4.52e-10	Bt.19083.1.S1_at
LOC510382	similar to guanylate binding protein 4	2.19134	5.92e-10	1.04e-08	Bt.18440.2.S1_at
TIMD4	T-cell immunoglobulin and mucin domain containing 4	2.17641	6.87e-08	6.78e-07	Bt.9510.2.A1_a_at
CD38	CD38 molecule	2.17054	4.65e-13	2.16e-11	Bt.248.1.S1_at
ABTB2	ankyrin repeat and BTB (POZ) domain containing 2	2.16748	1.98e-08	2.24e-07	Bt.26223.1.S1_at
CB437649	Accession CB437649	2.16333	1.89e-16	3.62e-14	Bt.2129.2.S1_at
ANKRD22	Ankyrin repeat domain 22	2.15971	1.32e-10	2.75e-09	Bt.28798.1.A1_at
CB426702	Accession CB426702	2.15088	8.42e-10	1.38e-08	Bt.17136.1.A1_at
MOBKL2B	MOB1, Mps One Binder kinase activator-like 2B (yeast)	2.1408	3.78e-13	1.86e-11	Bt.17377.1.S1_at
CK945718	Accession CK945718	2.13189	7.06e-12	2.18e-10	Bt.29505.1.S1_at
IL1F6	interleukin 1 family, member 6 (epsilon)	2.12737	1.74e-05	9.2e-05	Bt.15910.1.S1_at
EBI3	Epstein-Barr virus induced 3	2.12515	5.49e-14	3.71e-12	Bt.20904.1.A1_at
KDM4B	lysine (K)-specific demethylase 4B	2.12404	7.12e-13	3.11e-11	Bt.1983.1.S1_at
CB431053	Accession CB431053	2.12194	1.92e-11	5.04e-10	Bt.17493.1.A1_at
CD33	CD33 molecule	2.12083	4.7e-09	6.3e-08	Bt.26763.2.S1_at
AU018091_Mmu	expressed sequence AU018091	2.10913	7.07e-12	2.18e-10	Bt.6372.1.A1_at
CB458376	Accession CB458376	2.10312	5.56e-14	3.74e-12	Bt.19272.1.A1_at
CK950811	Accession CK950811	2.08534	4.59e-07	3.62e-06	Bt.22065.1.S1_at
CB530676	Accession CB530676	2.08436	3.61e-15	4.08e-13	Bt.20605.1.S1_at
BIRC3	baculoviral IAP repeat-containing 3	2.06655	5.72e-17	1.37e-14	Bt.9391.2.S1_at
PARM1	prostate androgen-regulated mucin-like protein 1	2.06615	2.99e-12	1.06e-10	Bt.24157.1.A1_at
ELN	elastin	2.06397	2.36e-14	1.84e-12	Bt.5361.2.S1_a_at
PLBD1	phospholipase B domain containing 1	2.05628	8.6e-18	3.24e-15	Bt.12805.1.S1_at
FGD2	FYVE, RhoGEF and PH domain containing 2	2.05241	1.47e-12	5.83e-11	Bt.11164.1.S1_at
LOC505800	similar to Interleukin-32 precursor (IL-32) (Natural killer cells protein 4) (Tumor necrosis factor alpha-inducing factor)	2.05075	2.1e-12	7.93e-11	Bt.7013.1.S1_at
LOC784517	similar to cationic amino acid transporter 5	2.04967	1.49e-15	1.9e-13	Bt.18469.1.S1_at
LOC100140018	similar to cytochrome P450, family 2, subfamily J	2.0425	1.55e-16	3.01e-14	Bt.29006.1.S1_at
CB457261	Accession CB457261	2.04107	1.9e-12	7.27e-11	Bt.17514.1.S1_at
CB423951	Accession CB423951	2.02407	1.65e-14	1.37e-12	Bt.17780.1.A1_at
CB444924	Accession CB444924	2.02119	3.64e-15	4.08e-13	Bt.18469.2.A1_at
GNLY	granulysin	2.01587	4.71e-11	1.11e-09	Bt.28383.1.S1_at
IRF7	interferon regulatory factor 7	2.01394	3.22e-12	1.12e-10	Bt.5768.1.S1_at
SLC46A2	solute carrier family 46, member 2	2.0123	1.01e-10	2.19e-09	Bt.26735.1.S1_at
PML	promyelocytic leukemia	2.00095	3.98e-14	2.85e-12	Bt.12638.1.S1_at
FOLH1	folate hydrolase (prostate-specific membrane antigen) 1	1.99998	7.08e-10	1.19e-08	Bt.24705.1.A1_at
CK957170	Accession CK957170	1.98664	1.37e-14	1.19e-12	Bt.29894.1.S1_at
UBA7	ubiquitin-like modifier activating enzyme 7	1.97718	9.46e-14	5.82e-12	Bt.2294.1.S1_a_at
GNG11	guanine nucleotide binding protein (G protein), gamma 11	1.9744	6.56e-17	1.46e-14	Bt.2988.1.S1_at
CK957877	Accession CK957877	1.97132	4.33e-11	1.03e-09	Bt.6069.1.S1_at
S100A9	S100 calcium binding protein A9	1.96758	6.32e-08	6.29e-07	Bt.16201.1.S1_at
MCF2L	MCF.2 cell line derived transforming sequence-like	1.95822	3.92e-07	3.14e-06	Bt.9648.1.S1_at
CF931159	Accession CF931159	1.95329	2.24e-10	4.34e-09	Bt.13307.1.S1_at
USP18	ubiquitin specific peptidase 18	1.95286	1.03e-10	2.22e-09	Bt.23233.2.S1_at
RTP4	receptor (chemosensory) transporter protein 4	1.93344	4.35e-12	1.45e-10	Bt.24813.1.A1_at
IFNB1	interferon, beta 1, fibroblast	1.92741	5.57e-12	1.79e-10	BtAffx.1.7.S1_at
FAM129A	family with sequence similarity 129, member A	1.92185	3.82e-13	1.86e-11	Bt.4645.1.S1_at
NMI	N-myc (and STAT) interactor	1.92059	3.02e-20	3.76e-17	Bt.12285.2.S1_a_at
LGP2	RNA helicase LGP2	1.91539	3.81e-13	1.86e-11	Bt.27564.1.A1_at
AU234432	Accession AU234432	1.91528	1.43e-14	1.23e-12	Bt.6586.3.A1_at
TIFA	TRAF-interacting protein with forkhead-associated domain	1.9098	1.4e-11	3.92e-10	Bt.29044.1.S1_at
RAB37	RAB37, member RAS oncogene family	1.89323	3.45e-15	3.97e-13	Bt.28125.1.S1_at
COX7A1	cytochrome c oxidase subunit VIIa polypeptide 1 (muscle)	1.89144	1.98e-11	5.18e-10	Bt.76.1.S1_at
CK955216	Accession CK955216	1.89005	2.35e-09	3.42e-08	Bt.29099.1.S1_at
HPSE	heparanase	1.88171	2.23e-09	3.28e-08	Bt.8127.1.S1_at
HLA-DOA_Hsa	major histocompatibility complex, class II, DO alpha	1.87962	6.41e-13	2.86e-11	Bt.2227.1.S1_at
USP18	ubiquitin specific peptidase 18	1.86681	4.72e-11	1.11e-09	Bt.23233.1.S1_at
UBD	ubiquitin D	1.85567	6.18e-10	1.07e-08	Bt.5897.2.S1_at
CB534208	Accession CB534208	1.85495	1.35e-11	3.82e-10	Bt.21102.1.S1_at
BE481904	Accession BE481904	1.85168	2.75e-12	9.96e-11	Bt.13546.2.S1_at
BP106777	Accession BP106777	1.84496	1.48e-13	8.37e-12	Bt.24197.1.A1_at
BM031140	Accession BM031140	1.84494	1.99e-13	1.09e-11	Bt.8997.1.S1_at
RTP4	receptor (chemosensory) transporter protein 4	1.84184	2.24e-12	8.42e-11	Bt.24813.2.S1_at
WARS	tryptophanyl-tRNA synthetase	1.83799	2.32e-08	2.59e-07	Bt.2841.2.S1_a_at
ZNFX1	zinc finger, NFX1-type containing 1	1.83775	1.01e-12	4.26e-11	Bt.17229.1.A1_at
FSCN1	fascin homolog 1, actin-bundling protein (Strongylocentrotus purpuratus)	1.83633	1.32e-11	3.76e-10	Bt.12445.1.A1_at
CCL22	chemokine (C-C motif) ligand 22	1.83258	4.96e-07	3.9e-06	Bt.21088.1.S1_at
HPSE	heparanase	1.8318	4.05e-08	4.22e-07	Bt.8127.1.S2_at
IRF7	Interferon regulatory factor 7	1.82434	4.66e-13	2.16e-11	Bt.5768.3.S1_at
LOC789485	similar to Notch homolog 3	1.80987	5.45e-15	5.85e-13	Bt.6586.1.S1_at
NOS2	nitric oxide synthase 2, inducible	1.80691	2.97e-05	0.000146933	Bt.8479.1.A1_at
SOCS2	suppressor of cytokine signaling 2	1.7988	3.23e-09	4.52e-08	Bt.13273.1.S1_at
USP18	ubiquitin specific peptidase 18	1.79857	7.96e-11	1.79e-09	Bt.23233.3.A1_at
SLC2A6	solute carrier family 2 (facilitated glucose transporter), member 6	1.79765	1.07e-15	1.46e-13	Bt.25025.1.S1_at
CLEC2D	C-type lectin domain family 2, member D	1.79345	2.18e-13	1.17e-11	Bt.24069.1.A1_at
USP18	ubiquitin specific peptidase 18	1.79069	2.09e-10	4.09e-09	Bt.8962.3.S1_s_at
ZNF503	Zinc finger protein 503	1.78782	7.26e-12	2.23e-10	Bt.11276.2.A1_at
DENND3	DENN/MADD domain containing 3	1.7873	2.42e-11	6.17e-10	Bt.23557.1.S1_at
PROS1	protein S (alpha)	1.76844	4.1e-06	2.51e-05	Bt.5366.1.S1_at
TNFAIP6	tumor necrosis factor, alpha-induced protein 6	1.76186	1.08e-05	6.02e-05	Bt.958.1.A1_at
CB438002	Accession CB438002	1.75699	1.77e-10	3.55e-09	Bt.2129.1.S1_at
LOC100125763	neuronal protein 3.1	1.75227	4.09e-10	7.47e-09	Bt.3780.1.S1_at
NFKB2	nuclear factor of kappa light polypeptide gene enhancer in B-cells 2 (p49/p100)	1.75227	2.39e-12	8.87e-11	Bt.20288.1.S1_at
CK955317	Accession CK955317	1.74842	3.05e-08	3.29e-07	Bt.15490.1.A1_at
RTP4	receptor (chemosensory) transporter protein 4	1.74717	6.71e-13	2.96e-11	Bt.24813.3.S1_at
CK773021	Accession CK773021	1.73514	6.07e-13	2.73e-11	Bt.26777.1.S1_at
IRF7	interferon regulatory factor 7	1.73186	4.13e-13	1.98e-11	Bt.5768.2.S1_at
LOC525415	similar to C-C motif chemokine 3-like 1 precursor (Small-inducible cytokine A3-like 1) (Tonsillar lymphocyte LD78 beta protein) (LD78-beta(1-70)) (G0/G1 switch regulatory protein 19-2) (G0S19-2 protein) (PAT 464.2)	1.73091	9.57e-15	9.03e-13	Bt.14087.1.A1_at
MOCOS	molybdenum cofactor sulfurase	1.72538	6.2e-17	1.4e-14	Bt.2610.1.S1_at
MOV10	Mov10, Moloney leukemia virus 10, homolog (mouse)	1.7225	6.3e-12	1.98e-10	Bt.2939.1.A1_at
CB437922	Accession CB437922	1.72221	3.63e-15	4.08e-13	Bt.3177.1.A1_at
CD80	CD80 molecule	1.72125	9.95e-09	1.23e-07	Bt.27986.1.S1_at
TMEM140	transmembrane protein 140	1.71662	1.63e-09	2.49e-08	Bt.16326.1.S1_at
ZNF503	zinc finger protein 503	1.71397	2.18e-11	5.62e-10	Bt.11276.1.A1_at
MARCKSL1	MARCKS-like 1	1.71024	1.58e-09	2.43e-08	Bt.3880.1.S1_at
IFIH1	interferon induced with helicase C domain 1	1.70917	4.55e-12	1.51e-10	Bt.16857.1.A1_at
TFRC	transferrin receptor (p90, CD71)	1.70352	4.61e-12	1.53e-10	Bt.19482.1.A1_at
BE755851	Accession BE755851	1.70234	3.53e-13	1.75e-11	Bt.19214.1.S1_at
TREML2	Triggering receptor expressed on myeloid cells-like 2	1.6981	5.54e-07	4.3e-06	Bt.27358.2.S1_at
BCAT2	branched chain aminotransferase 2, mitochondrial	1.69209	4.76e-08	4.89e-07	Bt.9004.1.S1_at
GJB2	gap junction protein, beta 2, 26kDa	1.69154	1.49e-06	1.03e-05	Bt.9760.1.S1_at
RBM43	RNA binding motif protein 43	1.6914	3.41e-14	2.5e-12	Bt.26426.1.A1_at
CK952523	Accession CK952523	1.6854	6.76e-08	6.69e-07	Bt.15889.1.S1_at
ADAM19	ADAM metallopeptidase domain 19 (meltrin beta)	1.68472	2.81e-08	3.06e-07	Bt.13604.1.S1_at
CF930166	Accession CF930166	1.68116	6.62e-16	9.58e-14	Bt.2501.2.A1_at
CB458713	Accession CB458713	1.67199	1.81e-15	2.27e-13	Bt.19284.1.A1_at
KLF5	Kruppel-like factor 5 (intestinal)	1.67135	5.57e-11	1.3e-09	Bt.15802.1.S1_at
CIITA_Hsa	class II, major histocompatibility complex, transactivator	1.67082	2.26e-13	1.2e-11	Bt.24665.1.S1_at
CK982422	Accession CK982422	1.66988	8.11e-16	1.13e-13	Bt.2501.1.S1_at
PECAM1	platelet/endothelial cell adhesion molecule	1.65886	8.81e-16	1.22e-13	Bt.4653.1.S2_at
AGMAT	agmatine ureohydrolase (agmatinase)	1.65677	3.12e-10	5.85e-09	Bt.14266.1.A1_a_at
BF440515	Accession BF440515	1.65607	1.26e-09	1.96e-08	Bt.8004.1.A1_at
ICAM2	Intercellular adhesion molecule 2	1.65527	6.91e-14	4.49e-12	Bt.17999.2.A1_at
CB430050	Accession CB430050	1.64695	1.57e-11	4.3e-10	Bt.13546.1.A1_at
TAP1	transporter 1, ATP-binding cassette, sub-family B (MDR/TAP)	1.64464	7.7e-13	3.34e-11	Bt.20416.1.S1_at
VCAM1	vascular cell adhesion molecule 1	1.6441	1.65e-11	4.45e-10	Bt.7043.2.S1_a_at
PSMB9	proteasome (prosome, macropain) subunit, beta type, 9 (large multifunctional peptidase 2)	1.6376	6.83e-12	2.12e-10	Bt.20532.1.S1_at
SECTM1	secreted and transmembrane 1	1.63252	5.83e-12	1.85e-10	Bt.4127.1.S1_at
FCHSD2	FCH and double SH3 domains 2	1.62238	4e-12	1.35e-10	Bt.22584.1.A1_at
TRPM2	Similar to Transient receptor potential cation channel subfamily M member 2 (Long transient receptor potential channel 2) (LTrpC2) (LTrpC-2) (Transient receptor potential channel 7) (TrpC7) (Estrogen-responsive element-associated gene 1 protein)	1.6218	8.84e-11	1.97e-09	Bt.21130.1.S1_at
CXCL2	chemokine (C-X-C motif) ligand 2	1.61702	1.97e-07	1.73e-06	Bt.611.1.S2_at
CB421964	Accession CB421964	1.61291	4.26e-17	1.15e-14	Bt.20653.1.A1_at
PLSCR4	phospholipid scramblase 4	1.60515	3.99e-09	5.46e-08	Bt.28704.1.S1_at
ABAT	4-aminobutyrate aminotransferase	1.60459	2.02e-12	7.66e-11	Bt.14570.2.S1_at
TMEM140	transmembrane protein 140	1.60427	1.74e-11	4.63e-10	Bt.16326.2.S1_at
CK775819	Accession CK775819	1.59558	7.14e-08	7.04e-07	Bt.24673.1.A1_at
CK967505	Accession CK967505	1.59502	1.43e-07	1.3e-06	Bt.29901.1.S1_at
BST2	bone marrow stromal cell antigen 2	1.59349	8.33e-10	1.37e-08	Bt.15788.1.S1_a_at
TGS1	trimethylguanosine synthase homolog (S. cerevisiae)	1.5918	6.58e-16	9.58e-14	Bt.9299.2.S1_at
BM288590	Accession BM288590	1.59069	1.96e-09	2.94e-08	Bt.21002.1.S1_at
IFIH1	interferon induced with helicase C domain 1	1.58617	9.1e-12	2.71e-10	Bt.24098.1.A1_at
GYPC	glycophorin C (Gerbich blood group)	1.58481	1.01e-07	9.54e-07	Bt.11221.1.S1_at
CB171451	Accession CB171451	1.577	2.37e-12	8.84e-11	Bt.11909.1.A1_at
CB446641	Accession CB446641	1.5753	1.94e-14	1.55e-12	Bt.17145.1.A1_at
GBP5	Guanylate binding protein 5	1.57133	4.78e-13	2.21e-11	Bt.16350.1.S1_at
IL18BP	interleukin 18 binding protein	1.5701	2.05e-08	2.31e-07	Bt.22116.1.A1_at
PDE4B	phosphodiesterase 4B, cAMP-specific (phosphodiesterase E4 dunce homolog, Drosophila)	1.56497	1.5e-05	8.06e-05	Bt.20286.1.S1_at
BCL2L15	BCL2-like 15	1.56387	1.9e-11	5.01e-10	Bt.22010.1.S1_at
LOC512863	similar to Sialic acid-binding Ig-like lectin 14 precursor (Siglec-14)	1.56077	3.49e-07	2.85e-06	Bt.22415.2.A1_at
PION	pigeon homolog (Drosophila)	1.56032	1.81e-20	2.5e-17	Bt.16521.2.A1_at
SERPINB2	serpin peptidase inhibitor, clade B (ovalbumin), member 2	1.55856	2.87e-06	1.84e-05	Bt.13073.1.S1_at
DAAM1	Dishevelled associated activator of morphogenesis 1	1.55341	1.02e-11	3.01e-10	Bt.8208.1.A1_at
FYN	FYN oncogene related to SRC, FGR, YES	1.55238	1.03e-10	2.22e-09	Bt.10604.1.A1_at
RNF144B	ring finger protein 144B	1.54796	5.99e-09	7.88e-08	Bt.23857.2.S1_at
LOC518495	similar to MGC152498 protein	1.5479	0.000180586	0.000713794	Bt.22204.1.A1_at
ISG15	ISG15 ubiquitin-like modifier	1.54322	1.58e-07	1.42e-06	Bt.12304.1.S1_at
SLC25A19	solute carrier family 25 (mitochondrial thiamine pyrophosphate carrier), member 19	1.54237	6.58e-18	2.64e-15	Bt.22773.1.S1_at
CD69	CD69 molecule	1.54063	1.03e-09	1.64e-08	Bt.8544.1.S1_at
CB435077	Accession CB435077	1.53742	3.21e-12	1.12e-10	Bt.18873.1.A1_at
CK961063	Accession CK961063	1.53528	4.36e-12	1.45e-10	Bt.10111.1.S1_at
PVRL2	Poliovirus receptor-related 2 (herpesvirus entry mediator B)	1.5338	6.07e-16	9.32e-14	Bt.4419.1.S1_at
FCGR3A	Fc fragment of IgG, low affinity IIIa, receptor (CD16a)	1.53164	3.1e-05	0.000152891	Bt.7204.1.S1_at
CD80	CD80 molecule	1.52958	2.74e-08	3e-07	Bt.27986.1.A1_at
SOCS1	suppressor of cytokine signaling 1	1.52779	5.78e-14	3.85e-12	Bt.1736.1.A1_at
GBP1_Hsa	guanylate binding protein 1, interferon-inducible, 67kDa	1.52718	1.09e-11	3.18e-10	Bt.9296.1.A1_at
PSMB10	proteasome (prosome, macropain) subunit, beta type, 10	1.52607	2.49e-18	1.15e-15	Bt.3624.1.S1_at
CCL3	chemokine (C-C motif) ligand 3	1.52448	8.95e-07	6.56e-06	Bt.9974.1.S1_a_at
BP101626	Accession BP101626	1.52383	4.69e-14	3.29e-12	Bt.26840.1.A1_at
CLEC4E	C-type lectin domain family 4, member E	1.52221	7.14e-11	1.63e-09	Bt.16271.1.S1_at
LY86	lymphocyte antigen 86	1.51878	8.3e-13	3.57e-11	Bt.26937.1.S1_at
ITGAV	integrin, alpha V (vitronectin receptor, alpha polypeptide, antigen CD51)	1.51072	9.03e-08	8.65e-07	Bt.5273.1.S1_at
C3	complement component 3	1.50884	4.74e-15	5.17e-13	Bt.4209.2.S1_at
PVRL2	Poliovirus receptor-related 2 (herpesvirus entry mediator B)	1.50609	1.84e-18	9.05e-16	Bt.4943.1.S1_at
AQP9	aquaporin 9	1.50068	5.73e-05	0.000262843	Bt.19592.1.A1_at
FSCN1	fascin homolog 1, actin-bundling protein (Strongylocentrotus purpuratus)	1.50058	1.55e-09	2.38e-08	Bt.12445.2.S1_at
CK951962	Accession CK951962	1.49692	6e-15	6.17e-13	Bt.21945.1.S1_at
MAD2L2	MAD2 mitotic arrest deficient-like 2 (yeast)	1.48899	3.62e-14	2.62e-12	Bt.21336.2.S1_a_at
LOC515676	similar to CG33196-PB	1.48818	7.56e-07	5.66e-06	Bt.2987.1.A1_at
CLDN1	claudin 1	1.48553	1.59e-08	1.85e-07	Bt.24343.2.S1_at
C1QC	complement component 1, q subcomponent, C chain	1.47516	1.68e-06	1.14e-05	Bt.21576.1.S1_at
CB535104	Accession CB535104	1.47464	2.34e-09	3.42e-08	Bt.19792.1.A1_at
CTDSPL	CTD (carboxy-terminal domain, RNA polymerase II, polypeptide A) small phosphatase-like	1.47451	3.99e-16	6.96e-14	Bt.20846.1.A1_a_at
LOC781795	similar to hCG1779312	1.47155	7.09e-07	5.35e-06	Bt.18843.1.A1_at
S100A8	S100 calcium binding protein A8	1.46932	3.2e-07	2.65e-06	Bt.9360.1.S1_at
LOC515718	Vav 2 protein	1.46563	2.27e-05	0.000116253	Bt.7967.1.S1_at
CB432316	Accession CB432316	1.465	4.77e-12	1.57e-10	Bt.21930.1.S1_at
C3	complement component 3	1.46379	6.14e-14	4.04e-12	Bt.4209.1.S1_a_at
RNF144B	ring finger protein 144B	1.46234	3.99e-08	4.17e-07	Bt.23857.1.A1_at
LOC614655	Similar to DNA segment, Chr 15, Wayne State University 75, expressed	1.46031	1.08e-10	2.31e-09	Bt.28646.1.S1_at
FYN	FYN oncogene related to SRC, FGR, YES	1.46029	5.16e-12	1.68e-10	Bt.2359.1.A1_at
C22H3ORF64	chromosome 3 open reading frame 64 ortholog	1.46021	4.98e-11	1.17e-09	Bt.21068.1.S1_at
CXCL13	chemokine (C-X-C motif) ligand 13	1.46013	2.15e-06	1.42e-05	Bt.28088.1.S1_at
S100A9	S100 calcium binding protein A9	1.45965	7.53e-09	9.71e-08	Bt.16201.2.A1_at
PEX5	peroxisomal biogenesis factor 5	1.45753	3.64e-12	1.24e-10	Bt.9054.1.A1_at
AU018091_Mmu	expressed sequence AU018091	1.45506	1.84e-08	2.11e-07	Bt.25102.1.S1_a_at
CK957045	Accession CK957045	1.45373	5.9e-13	2.68e-11	Bt.28094.1.S1_at
ABAT	4-aminobutyrate aminotransferase	1.45312	2.78e-07	2.36e-06	Bt.14570.1.A1_at
IFI44	Interferon-induced protein 44	1.45028	2.24e-10	4.34e-09	Bt.19620.1.A1_at
CB426981	Accession CB426981	1.44779	1.73e-11	4.62e-10	Bt.21432.2.A1_at
CB535112	Accession CB535112	1.4472	5.43e-17	1.35e-14	Bt.19826.1.A1_at
MTHFD2	methylenetetrahydrofolate dehydrogenase (NADP+ dependent) 2, methenyltetrahydrofolate cyclohydrolase	1.43689	1.56e-08	1.83e-07	Bt.20862.1.A1_at
TSPAN13	tetraspanin 13	1.43663	2.78e-06	1.78e-05	Bt.10098.1.S1_at
DENND1A	DENN/MADD domain containing 1A	1.43578	2.55e-05	0.000128837	Bt.6348.3.S1_at
CK775036	Accession CK775036	1.43451	6.22e-10	1.08e-08	Bt.24605.1.S1_at
PDXK	pyridoxal (pyridoxine, vitamin B6) kinase	1.43439	2.46e-15	2.98e-13	Bt.7641.2.S1_a_at
LTA	lymphotoxin alpha (TNF superfamily, member 1)	1.43408	3.73e-13	1.84e-11	Bt.27067.1.A1_at
BCL2L14	Bcl2-like 14 (apoptosis facilitator)	1.42736	7.69e-14	4.96e-12	Bt.14657.2.S1_at
M26245	Accession M26245	1.42506	3.61e-09	4.99e-08	Bt.209.2.S1_a_at
GPM6A	Glycoprotein M6A	1.42502	6.07e-10	1.06e-08	Bt.27428.1.A1_at
LOC510382	similar to guanylate binding protein 4	1.42399	0.000364955	0.001327	Bt.18440.3.A1_at
P2RY1	purinergic receptor P2Y, G-protein coupled, 1	1.42373	6.56e-16	9.58e-14	Bt.303.1.S1_at
FAM111B_Hsa	family with sequence similarity 111, member B	1.42174	4.09e-13	1.96e-11	Bt.26614.1.S1_at
TRIM21	tripartite motif-containing 21	1.42044	6.93e-14	4.49e-12	Bt.22980.1.S1_at
NCF1	neutrophil cytosolic factor 1	1.42005	2.15e-17	6.53e-15	Bt.142.1.S1_at
MTHFD2	methylenetetrahydrofolate dehydrogenase (NADP+ dependent) 2, methenyltetrahydrofolate cyclohydrolase	1.41683	1.41e-10	2.94e-09	Bt.6685.1.S1_at
CYP2S1	cytochrome P450, family 2, subfamily S, polypeptide 1	1.41626	5.7e-14	3.81e-12	Bt.2039.2.S1_at
PRKAR2B	protein kinase, cAMP-dependent, regulatory, type II, beta	1.41625	6.38e-20	7.22e-17	Bt.462.1.S1_at
BPNT1	3'(2'), 5'-bisphosphate nucleotidase 1	1.41065	1.59e-17	5.16e-15	Bt.1721.1.S1_at
CK775316	Accession CK775316	1.40999	3.74e-08	3.93e-07	Bt.26174.1.A1_at
AV595314	Accession AV595314	1.40796	4.9e-17	1.27e-14	Bt.7827.1.A1_at
IFI44	interferon-induced protein 44	1.40583	1.69e-10	3.43e-09	Bt.20785.2.S1_at
APOL3	apolipoprotein L, 3	1.40557	4.62e-13	2.16e-11	Bt.9654.1.S1_at
AW314047	Accession AW314047	1.40487	3.99e-13	1.93e-11	Bt.732.1.S1_at
IFI35	interferon-induced protein 35	1.40397	9.59e-15	9.03e-13	Bt.17223.1.S1_at
PTX3	pentraxin-related gene, rapidly induced by IL-1 beta	1.40227	0.00106833	0.00336344	Bt.10398.1.S1_at
CDADC1	Cytidine and dCMP deaminase domain containing 1	1.40174	4.12e-12	1.38e-10	Bt.26131.1.S1_at
TCF7L2	Transcription factor 7-like 2 (T-cell specific, HMG-box)	1.39871	5.05e-09	6.73e-08	Bt.8976.1.S1_at
CK847293	Accession CK847293	1.39868	7.43e-07	5.56e-06	Bt.22849.1.S1_at
PION	pigeon homolog (Drosophila)	1.39327	7.42e-17	1.62e-14	Bt.16521.1.S1_at
PNKD	paroxysmal nonkinesigenic dyskinesia	1.39039	8.34e-10	1.37e-08	Bt.11304.1.S1_at
LOC510382	similar to guanylate binding protein 4	1.38836	0.000216267	0.000833379	Bt.18440.1.S1_at
NMI	N-myc (and STAT) interactor	1.38394	2.69e-19	2.23e-16	Bt.12285.3.S1_a_at
TSPAN7	tetraspanin 7	1.37422	5.02e-06	3.02e-05	Bt.4357.1.S1_at
CB446516	Accession CB446516	1.37243	1.31e-11	3.76e-10	Bt.18593.1.A1_at
KIAA0564_Hsa	KIAA0564	1.36977	1.1e-15	1.49e-13	Bt.9500.1.S1_a_at
PIK3R5	phosphoinositide-3-kinase, regulatory subunit 5	1.36741	1.38e-08	1.64e-07	Bt.24675.1.S1_at
C3	complement component 3	1.36445	4.59e-16	7.61e-14	Bt.4209.2.S1_a_at
ASGR2	asialoglycoprotein receptor 2	1.36359	1.22e-14	1.08e-12	Bt.18330.1.A1_at
PVRL2	poliovirus receptor-related 2 (herpesvirus entry mediator B)	1.36319	1.26e-16	2.61e-14	Bt.4943.3.S1_a_at
EPAS1	endothelial PAS domain protein 1	1.3623	5.32e-08	5.4e-07	Bt.4353.2.S1_at
GLB1L	galactosidase, beta 1-like	1.36154	2.29e-23	7.14e-20	Bt.20973.1.S1_at
ABCA3	ATP-binding cassette, sub-family A (ABC1), member 3	1.35917	8.41e-20	8.05e-17	Bt.6002.1.S1_at
UBE2L6	ubiquitin-conjugating enzyme E2L 6	1.35136	4e-10	7.33e-09	Bt.16725.1.S1_at
CK954475	Accession CK954475	1.34696	6.98e-10	1.18e-08	Bt.28855.1.A1_at
TAPBPL	TAP binding protein-like	1.34695	1.16e-14	1.04e-12	Bt.7171.1.S1_at
LOC509859	similar to hCG2042887	1.3366	1.87e-13	1.03e-11	Bt.24629.1.S1_at
CB457028	Accession CB457028	1.32992	6.94e-05	0.000310936	Bt.6348.1.S1_at
CLEC4M	Similar to SIGNR7 protein	1.32901	1.32e-06	9.28e-06	Bt.9532.1.S1_at
ZDHHC14	zinc finger, DHHC-type containing 14	1.32454	1.91e-07	1.68e-06	Bt.22230.1.S1_at
CHI3L1	chitinase 3-like 1 (cartilage glycoprotein-39)	1.32199	3.4e-17	9.62e-15	Bt.5238.1.S1_at
IFI44	interferon-induced protein 44	1.32084	3.86e-10	7.09e-09	Bt.20785.1.A1_at
ARHGAP15	Rho GTPase activating protein 15	1.3198	1.4e-05	7.58e-05	Bt.24715.1.S1_at
TREX1	three prime repair exonuclease 1	1.31741	1.63e-13	9.07e-12	Bt.7472.1.S1_at
BM433653	Accession BM433653	1.31654	3.14e-08	3.37e-07	Bt.9679.1.S1_at
ASGR2	asialoglycoprotein receptor 2	1.31534	1.68e-15	2.13e-13	Bt.18330.2.S1_at
F5	coagulation factor V (proaccelerin, labile factor)	1.31157	9.57e-12	2.84e-10	Bt.4130.1.S1_at
DAAM1	dishevelled associated activator of morphogenesis 1	1.30653	1.12e-08	1.37e-07	Bt.28836.1.S1_at
BM251221	Accession BM251221	1.29842	1.71e-09	2.6e-08	Bt.9098.1.A1_at
TBC1D8	TBC1 domain family, member 8 (with GRAM domain)	1.29797	1.14e-09	1.8e-08	Bt.6705.1.S1_at
RNF144B	ring finger protein 144B	1.29495	9.27e-08	8.86e-07	Bt.6796.1.A1_at
LOC100140338	similar to nuclear antigen Sp100	1.29392	4.41e-11	1.05e-09	Bt.21851.1.A1_at
GPR171	G protein-coupled receptor 171	1.29261	6.87e-06	4.02e-05	Bt.8343.1.S1_at
LYZ2	lysozyme C-2	1.28961	2.06e-08	2.33e-07	Bt.209.1.S1_x_at
PNPT1	polyribonucleotide nucleotidyltransferase 1	1.28951	5.87e-14	3.88e-12	Bt.5684.1.S1_at
LOC529195	similar to Mediterranean fever protein	1.28665	0.000175545	0.000696304	Bt.18827.1.A1_at
PFKFB1	6-phosphofructo-2-kinase/fructose-2,6-biphosphatase 1	1.2838	1.73e-14	1.41e-12	Bt.562.1.S1_at
MAD2L2	MAD2 mitotic arrest deficient-like 2 (yeast)	1.28286	1.37e-13	7.77e-12	Bt.21336.1.S1_a_at
TCF7L2	transcription factor 7-like 2 (T-cell specific, HMG-box)	1.28002	1.07e-12	4.42e-11	Bt.1303.1.S1_at
WARS	tryptophanyl-tRNA synthetase	1.277	8.69e-09	1.1e-07	Bt.2841.1.S1_at
MYBPH	myosin binding protein H	1.27695	1.42e-11	3.97e-10	Bt.1068.1.A1_at
FUT4	fucosyltransferase 4 (alpha (1,3) fucosyltransferase, myeloid-specific)	1.27518	6.1e-11	1.41e-09	Bt.12767.1.S1_at
TACSTD2	tumor-associated calcium signal transducer 2	1.27405	7.77e-08	7.57e-07	Bt.1694.1.S1_at
VAMP5	vesicle-associated membrane protein 5 (myobrevin)	1.27369	2.59e-14	1.98e-12	Bt.16673.1.S1_at
CB441367	Accession CB441367	1.27276	8.55e-10	1.4e-08	Bt.22034.1.S1_at
ACP2	acid phosphatase 2, lysosomal	1.2715	2.13e-19	1.89e-16	Bt.8722.1.S1_at
BP103828	Accession BP103828	1.26983	1.45e-09	2.23e-08	Bt.23977.1.A1_at
TDRD7	tudor domain containing 7	1.25915	2.74e-15	3.24e-13	Bt.25103.1.S1_at
CCL3	chemokine (C-C motif) ligand 3	1.25826	4.17e-07	3.32e-06	Bt.9974.1.S1_at
FUNDC1	FUN14 domain containing 1	1.2554	4.4e-16	7.5e-14	Bt.19591.1.A1_at
CLEC4E	C-type lectin domain family 4, member E	1.25508	1.17e-10	2.49e-09	Bt.16271.2.A1_at
TDRD7	Tudor domain containing 7	1.25434	4.55e-16	7.61e-14	Bt.25103.2.A1_at
CALCOCO2	calcium binding and coiled-coil domain 2	1.25364	1.66e-17	5.16e-15	Bt.4831.1.S1_at
CB533350	Accession CB533350	1.24807	2.05e-08	2.31e-07	Bt.11017.1.S1_at
SLC25A19	solute carrier family 25 (mitochondrial thiamine pyrophosphate carrier), member 19	1.24798	3.06e-15	3.56e-13	Bt.22773.2.S1_at
CK847032	Accession CK847032	1.24518	2.14e-10	4.16e-09	Bt.9570.1.S1_at
FUNDC1	FUN14 domain containing 1	1.24509	7.7e-17	1.65e-14	Bt.18513.1.S1_at
PSTPIP2	proline-serine-threonine phosphatase interacting protein 2	1.24377	1.98e-12	7.53e-11	Bt.28073.1.S1_at
CB438714	Accession CB438714	1.24327	2.17e-15	2.69e-13	Bt.18044.1.A1_at
PLEKHA4	Pleckstrin homology domain containing, family A (phosphoinositide binding specific) member 4	1.24129	9.31e-11	2.06e-09	Bt.26665.3.S1_at
BOLA-NC1	non-classical MHC class I antigen	1.23584	3.81e-11	9.21e-10	Bt.4762.1.S1_at
SDC4	Syndecan 4	1.23509	1.37e-11	3.88e-10	Bt.14031.1.S1_at
CB434547	Accession CB434547	1.23429	1.58e-11	4.31e-10	Bt.17161.1.S1_at
CD82	CD82 molecule	1.23388	1.69e-18	8.84e-16	Bt.12443.1.S1_at
CK980170	Accession CK980170	1.23264	8.13e-12	2.45e-10	Bt.9179.2.S1_at
CB420095	Accession CB420095	1.23163	4.13e-09	5.63e-08	Bt.14223.1.A1_at
CB445834	Accession CB445834	1.2312	1.32e-06	9.28e-06	Bt.10080.1.S1_at
CK978931	Accession CK978931	1.23086	0.000456224	0.00160992	Bt.16105.1.S1_at
SERPINB1	serpin peptidase inhibitor, clade B (ovalbumin), member 1	1.2297	1.5e-11	4.15e-10	Bt.27909.1.S1_at
PLA2G2D1	calcium-dependent phospholipase A2 PLA2G2D1	1.22911	0.000483774	0.00169416	Bt.22208.1.S1_at
IFI44	interferon-induced protein 44	1.22877	1.84e-09	2.78e-08	Bt.17729.1.A1_at
MX1	myxovirus (influenza virus) resistance 1, interferon-inducible protein p78 (mouse)	1.22799	4.25e-09	5.74e-08	Bt.4675.1.S1_a_at
ACYP2	acylphosphatase 2, muscle type	1.22341	2.34e-09	3.42e-08	Bt.24817.1.S1_at
EHD4	EH-domain containing 4	1.22265	1.09e-10	2.32e-09	Bt.2096.2.S1_at
CDC42EP4	CDC42 effector protein (Rho GTPase binding) 4	1.22184	1.52e-08	1.79e-07	Bt.20490.1.S1_at
GNAO1	guanine nucleotide binding protein (G protein), alpha activating activity polypeptide O	1.2207	6.35e-09	8.29e-08	Bt.15615.1.S1_at
KLF5	Kruppel-like factor 5 (intestinal)	1.21946	3.84e-08	4.03e-07	Bt.15802.2.S1_at
LAT	linker for activation of T cells	1.21415	3.28e-09	4.59e-08	Bt.26847.1.S1_at
SORD	sorbitol dehydrogenase	1.21383	1.08e-13	6.47e-12	Bt.16122.1.S1_at
ACTN1	actinin, alpha 1	1.2136	7.64e-09	9.82e-08	Bt.7700.1.S1_at
S100G	S100 calcium binding protein G	1.21286	2.93e-05	0.000145381	Bt.390.1.S1_at
OPTN	optineurin	1.21026	1.22e-10	2.57e-09	Bt.17777.3.S1_at
IKBKE	inhibitor of kappa light polypeptide gene enhancer in B-cells, kinase epsilon	1.20912	1.34e-16	2.68e-14	Bt.1472.1.S1_at
CB167955	Accession CB167955	1.2075	5.58e-06	3.33e-05	Bt.22200.1.S1_at
LOC100140338	similar to nuclear antigen Sp100	1.20482	5.55e-12	1.78e-10	Bt.21851.2.S1_at
PF4	platelet factor 4	1.20381	0.000390563	0.0014033	Bt.11581.1.S1_at
PLAC8	placenta-specific 8	1.20326	6.33e-12	1.98e-10	Bt.15912.1.S1_at
TRIM38	tripartite motif-containing 38	1.20231	4.61e-15	5.08e-13	Bt.27071.1.S1_at
ICAM2	Intercellular adhesion molecule 2	1.20026	1.57e-13	8.78e-12	Bt.17999.3.A1_a_at
LYZ2	lysozyme C-2	1.19952	1.07e-07	1.01e-06	Bt.209.1.S1_at
CLEC2D	C-type lectin domain family 2, member D	1.19951	5.18e-08	5.27e-07	Bt.3052.1.S1_at
RILPL2	Rab interacting lysosomal protein-like 2	1.19557	1.28e-12	5.2e-11	Bt.4884.1.S1_at
PRF1	perforin 1 (pore forming protein)	1.19528	7.68e-07	5.72e-06	Bt.21975.1.S1_at
ARG2	arginase, type II	1.19302	1.04e-06	7.5e-06	Bt.8624.1.S1_at
BoLA	Major histocompatibility complex, class I, A	1.19301	0.000103695	0.000443708	Bt.29814.1.A1_at
C1orf38_Hsa	chromosome 1 open reading frame 38	1.18996	3.94e-07	3.16e-06	Bt.22179.1.S1_at
APOBEC3B	apolipoprotein B mRNA editing enzyme, catalytic polypeptide-like 3B	1.18792	1.43e-11	3.98e-10	Bt.9267.1.A1_at
OAS2	2'-5'-oligoadenylate synthetase 2, 69/71kDa	1.18279	2e-08	2.27e-07	Bt.20891.1.S1_at
CF763946	Accession CF763946	1.1811	5.01e-12	1.64e-10	Bt.26232.1.S1_at
AB008616	Accession AB008616	1.17926	0.00019862	0.000774493	Bt.29814.1.S1_at
S1PR2	sphingosine-1-phosphate receptor 2	1.17898	4.57e-08	4.71e-07	Bt.7519.1.S1_at
CK769972	Accession CK769972	1.17618	1.23e-05	6.78e-05	Bt.19978.1.A1_at
PRKCB	protein kinase C, beta	1.17357	5.31e-09	7.05e-08	Bt.14035.1.S1_at
IGFBP3	insulin-like growth factor binding protein 3	1.17349	2.4e-12	8.9e-11	Bt.422.1.S1_at
TRIM25	tripartite motif-containing 25	1.17306	3.61e-12	1.23e-10	Bt.13869.1.A1_at
UBE2L6	ubiquitin-conjugating enzyme E2L 6	1.17088	6.26e-10	1.08e-08	Bt.16725.2.A1_at
AATK	apoptosis-associated tyrosine kinase	1.16967	1.11e-06	7.94e-06	Bt.8137.1.S2_at
STAT2	signal transducer and activator of transcription 2, 113kDa	1.16913	1.04e-14	9.76e-13	Bt.24492.1.S1_at
APRT	adenine phosphoribosyltransferase	1.16465	2.82e-15	3.31e-13	Bt.6947.1.S1_at
GDPD1	Glycerophosphodiester phosphodiesterase domain containing 1	1.16195	3.23e-08	3.45e-07	Bt.26100.1.S1_at
SSLP-1	secreted seminal vesicle Ly-6 protein 1	1.16051	1.64e-10	3.34e-09	Bt.9985.1.S1_at
ERAP1	endoplasmic reticulum aminopeptidase 1	1.15966	3.91e-08	4.09e-07	Bt.28338.1.S1_at
RELB	v-rel reticuloendotheliosis viral oncogene homolog B	1.1592	5.77e-13	2.63e-11	Bt.17669.1.S1_a_at
IL18	interleukin 18 (interferon-gamma-inducing factor)	1.15882	1.23e-10	2.59e-09	Bt.234.1.S1_at
ATXN3	ataxin 3	1.15813	3.09e-12	1.09e-10	Bt.25471.1.S1_at
TREML2	triggering receptor expressed on myeloid cells-like 2	1.15495	1.73e-07	1.53e-06	Bt.27358.1.S1_at
PTPN1	protein tyrosine phosphatase, non-receptor type 1	1.15274	1.88e-08	2.16e-07	Bt.9542.1.S1_at
RALGDS	ral guanine nucleotide dissociation stimulator	1.15097	4.24e-09	5.74e-08	Bt.20511.1.S1_at
CFLAR	CASP8 and FADD-like apoptosis regulator	1.14845	1.2e-08	1.45e-07	Bt.18643.2.S1_at
BTG3	BTG family, member 3	1.14754	1.14e-07	1.06e-06	Bt.5650.1.S1_at
PSMF1	Proteasome (prosome, macropain) inhibitor subunit 1 (PI31)	1.145	3.06e-14	2.25e-12	Bt.20110.1.S1_at
EHD4	EH-domain containing 4	1.14484	1.3e-11	3.73e-10	Bt.2096.1.S1_at
MTHFD2	methylenetetrahydrofolate dehydrogenase (NADP+ dependent) 2, methenyltetrahydrofolate cyclohydrolase	1.14484	4.25e-08	4.41e-07	Bt.20862.2.S1_at
SERPINB6	serpin peptidase inhibitor, clade B (ovalbumin), member 6	1.14388	2.65e-11	6.65e-10	Bt.4222.1.S1_at
BF043489	Accession BF043489	1.14363	2.26e-10	4.37e-09	Bt.16063.2.S1_at
SOD2	superoxide dismutase 2, mitochondrial	1.14129	5.7e-15	6.03e-13	Bt.4748.1.S1_at
LOC614669	Similar to UPF0326 protein FAM152B	1.14019	1.33e-08	1.58e-07	Bt.20516.1.S1_at
BE487614	Accession BE487614	1.14005	7.28e-13	3.17e-11	Bt.24345.2.S1_at
OPTN	optineurin	1.13937	2.85e-11	7.15e-10	Bt.17777.2.S1_at
PLIN2	perilipin 2	1.13814	4.21e-10	7.65e-09	Bt.2568.1.S1_at
TOR3A	torsin family 3, member A	1.13573	2.92e-13	1.49e-11	Bt.20284.1.S1_at
CB452610	Accession CB452610	1.13439	1.08e-12	4.48e-11	Bt.20572.1.A1_at
CTDSPL	CTD (carboxy-terminal domain, RNA polymerase II, polypeptide A) small phosphatase-like	1.13353	6.29e-16	9.46e-14	Bt.20846.1.A1_at
AF451171	Accession AF451171	1.13301	3.22e-06	2.03e-05	Bt.12219.1.S1_at
TECPR1	tectonin beta-propeller repeat containing 1	1.13292	2.15e-13	1.16e-11	Bt.4572.1.S1_at
PVRL2	Poliovirus receptor-related 2 (herpesvirus entry mediator B)	1.12634	1.6e-14	1.35e-12	Bt.4943.2.S1_at
KIAA0922_Hsa	KIAA0922	1.12553	2.94e-10	5.54e-09	Bt.21222.1.S1_at
FAR2	fatty acyl CoA reductase 2	1.12477	2.83e-08	3.08e-07	Bt.23449.1.S1_at
PDE12	phosphodiesterase 12	1.12456	4.93e-14	3.39e-12	Bt.24832.1.A1_a_at
NOS2	nitric oxide synthase 2, inducible	1.12265	0.000167474	0.000667909	Bt.23126.1.S1_at
DENND1A	DENN/MADD domain containing 1A	1.1223	2.55e-06	1.65e-05	Bt.6348.2.S1_at
HRH1	histamine receptor H1	1.12161	0.0018558	0.00540109	Bt.4110.1.S1_at
DDX58	DEAD (Asp-Glu-Ala-Asp) box polypeptide 58	1.12122	5.77e-10	1.01e-08	Bt.24033.1.A1_at
PARP10	Poly (ADP-ribose) polymerase family, member 10	1.12051	1.15e-14	1.04e-12	Bt.9145.1.A1_at
BF440420	Accession BF440420	1.11999	3.94e-06	2.42e-05	Bt.8505.1.A1_at
RASSF4	Ras association (RalGDS/AF-6) domain family member 4	1.11775	7.17e-07	5.41e-06	Bt.20161.1.S1_at
FGR	Gardner-Rasheed feline sarcoma viral (v-fgr) oncogene homolog	1.11486	3.15e-12	1.11e-10	Bt.15822.1.S1_at
CB461932	Accession CB461932	1.11461	1.09e-08	1.33e-07	Bt.20858.1.S1_at
PRKCB	protein kinase C, beta	1.1143	3.25e-08	3.47e-07	Bt.5435.1.S1_at
ATXN3	Ataxin 3	1.1075	2.92e-12	1.05e-10	Bt.25471.2.A1_at
MTHFD2	Methylenetetrahydrofolate dehydrogenase (NADP+ dependent) 2, methenyltetrahydrofolate cyclohydrolase	1.10694	2.12e-10	4.12e-09	Bt.6685.2.A1_at
BP104808	Accession BP104808	1.10595	5e-07	3.93e-06	Bt.24056.1.A1_at
AGRN	agrin	1.10525	4.95e-08	5.05e-07	Bt.15735.1.S1_at
LHPP	phospholysine phosphohistidine inorganic pyrophosphate phosphatase	1.10461	2.49e-10	4.77e-09	Bt.3399.1.S1_at
BID	BH3 interacting domain death agonist	1.10188	8.78e-14	5.47e-12	Bt.3222.1.A1_at
PARP12	poly (ADP-ribose) polymerase family, member 12	1.10173	4.61e-13	2.16e-11	Bt.16376.1.S1_at
BP103379	Accession BP103379	1.09993	0.0011076	0.00346863	Bt.24279.1.S1_s_at
ETS2	v-ets erythroblastosis virus E26 oncogene homolog 2 (avian)	1.09649	3.63e-06	2.26e-05	Bt.5774.1.S1_at
CASP1	caspase 1, apoptosis-related cysteine peptidase (interleukin 1, beta, convertase)	1.09594	4.62e-11	1.09e-09	Bt.26983.1.S1_at
DYSF	dysferlin, limb girdle muscular dystrophy 2B (autosomal recessive)	1.09522	6.04e-05	0.000275336	Bt.8795.1.S1_at
TNFAIP6	tumor necrosis factor, alpha-induced protein 6	1.09471	0.000452025	0.00159691	Bt.958.2.S1_at
LOC528994	similar to transmembrane protein 166	1.09371	3.12e-09	4.38e-08	Bt.21131.1.A1_at
PECAM1	platelet/endothelial cell adhesion molecule	1.09325	4.47e-17	1.18e-14	Bt.4653.1.S1_at
CB456207	Accession CB456207	1.09237	7.63e-08	7.44e-07	Bt.22498.1.A1_at
OPTN	optineurin	1.08917	1.58e-12	6.18e-11	Bt.17777.1.S1_at
SASH1	SAM and SH3 domain containing 1	1.08806	2.26e-08	2.53e-07	Bt.20240.1.S1_at
CK837087	Accession CK837087	1.08675	1.66e-10	3.38e-09	Bt.26777.2.S1_at
CK770669	Accession CK770669	1.08647	2.05e-09	3.06e-08	Bt.24860.1.A1_at
BOLA-DMB	major histocompatibility complex, class II, DM beta-chain, expressed	1.08231	3.45e-12	1.19e-10	Bt.1007.1.S1_at
LHPP	phospholysine phosphohistidine inorganic pyrophosphate phosphatase	1.07925	3.06e-09	4.32e-08	Bt.3399.1.S1_a_at
NYREN18	NEDD8 ultimate buster-1	1.07873	1.2e-08	1.45e-07	Bt.12732.1.S1_at
CCR5	chemokine (C-C motif) receptor 5	1.07781	1.04e-06	7.52e-06	Bt.21331.2.S1_at
NUPR1	nuclear protein, transcriptional regulator, 1	1.07707	6.52e-12	2.04e-10	Bt.23597.1.S1_at
BCL2L12	BCL2-like 12 (proline rich)	1.0761	2.94e-10	5.54e-09	Bt.11043.1.S1_a_at
ITGAV	integrin, alpha V (vitronectin receptor, alpha polypeptide, antigen CD51)	1.07541	5.81e-06	3.45e-05	Bt.5273.1.S2_at
BE683785	Accession BE683785	1.07399	2.06e-11	5.36e-10	Bt.5682.1.S1_at
DDB2	Damage-specific DNA binding protein 2, 48kDa	1.07246	2.54e-15	3.04e-13	Bt.15728.1.S1_at
VCPIP1	valosin containing protein (p97)/p47 complex interacting protein 1	1.07215	5.08e-13	2.33e-11	Bt.10962.2.S1_at
CK730252	Accession CK730252	1.07013	1.28e-06	9.04e-06	Bt.25169.1.A1_at
LOC504773	regakine 1	1.06966	0.000790533	0.00259184	Bt.6556.1.S1_at
AIDA	axin interactor, dorsalization associated	1.06887	1.69e-10	3.43e-09	Bt.15416.1.S1_at
LOC407171	Fc gamma 2 receptor	1.06882	0.000547759	0.00188846	Bt.28015.1.S1_at
ACTN1	actinin, alpha 1	1.06797	1.07e-06	7.66e-06	Bt.17794.2.A1_at
LOC512863	similar to Sialic acid-binding Ig-like lectin 14 precursor (Siglec-14)	1.06509	3.42e-08	3.63e-07	Bt.22415.1.S1_at
UPB1	ureidopropionase, beta	1.06485	1.05e-07	9.89e-07	Bt.19006.1.A1_at
DDEFL1	Development and differentiation enhancing factor-like 1	1.06475	1e-05	5.68e-05	Bt.26930.1.S1_at
STAT1	Signal transducer and activator of transcription 1, 91kDa	1.06456	2.8e-05	0.000139809	Bt.22364.1.S1_at
CD81	CD81 molecule	1.06441	1.12e-11	3.25e-10	Bt.630.1.S1_at
SLC6A9	solute carrier family 6 (neurotransmitter transporter, glycine), member 9	1.06288	5.58e-11	1.3e-09	Bt.4855.1.S1_a_at
BOLA-DMA	major histocompatibility complex, class II, DM alpha-chain, expressed	1.06255	3.83e-08	4.02e-07	Bt.344.1.S1_at
CDADC1	cytidine and dCMP deaminase domain containing 1	1.06229	2.39e-12	8.87e-11	Bt.20949.1.S1_at
TTYH2	tweety homolog 2 (Drosophila)	1.06044	0.000280976	0.00104705	Bt.4194.1.S1_at
ARHGAP17	Rho GTPase activating protein 17	1.06017	3.23e-16	5.9e-14	Bt.17026.1.S1_at
PRICKLE3	prickle homolog 3 (Drosophila)	1.05801	4.87e-10	8.66e-09	Bt.13715.2.S1_a_at
CK948831	Accession CK948831	1.05671	2.27e-11	5.83e-10	Bt.9037.1.S1_at
UBD	ubiquitin D	1.05667	0.000128583	0.000533859	Bt.5897.1.S1_at
MEAF6	MYST/Esa1-associated factor 6	1.0554	2.17e-14	1.7e-12	Bt.9081.1.S1_at
ACTG2	actin, gamma 2, smooth muscle, enteric	1.0523	5.79e-06	3.44e-05	Bt.9714.1.S1_at
MLKL	mixed lineage kinase domain-like	1.04952	9.58e-14	5.85e-12	Bt.27239.1.A1_at
MADCAM1	mucosal vascular addressin cell adhesion molecule 1	1.04868	1.3e-06	9.15e-06	Bt.29258.1.A1_a_at
CK771126	Accession CK771126	1.04382	3.74e-09	5.13e-08	Bt.26658.1.S1_at
CK849639	Accession CK849639	1.04334	3.6e-07	2.92e-06	Bt.4509.1.S1_at
SDS	serine dehydratase	1.04324	0.000382848	0.00138036	Bt.5878.2.S1_at
TOX	thymocyte selection-associated high mobility group box	1.04059	0.00544229	0.0136403	Bt.8400.1.A1_at
IGFBP3	insulin-like growth factor binding protein 3	1.03991	2.53e-12	9.31e-11	Bt.422.1.S2_at
VCAN	versican	1.03873	2.97e-08	3.22e-07	Bt.5395.1.S1_a_at
C1orf38_Hsa	chromosome 1 open reading frame 38	1.03871	4.6e-10	8.28e-09	Bt.22179.2.S1_at
BI775712	Accession BI775712	1.03822	0.00309702	0.00842847	Bt.24926.1.S1_at
XAF1	XIAP associated factor 1	1.03762	5.46e-12	1.76e-10	Bt.5259.1.S1_at
IL15	interleukin 15	1.03526	3.79e-05	0.00018231	Bt.522.1.S1_at
PARP8	poly (ADP-ribose) polymerase family, member 8	1.03447	4.24e-17	1.15e-14	Bt.27957.1.A1_at
STK17A	serine/threonine kinase 17a	1.03346	1.23e-09	1.92e-08	Bt.9444.1.S1_at
RASSF4	Ras association (RalGDS/AF-6) domain family member 4	1.03309	6.65e-07	5.06e-06	Bt.4509.2.S1_at
DAXX	death-domain associated protein	1.03222	7.17e-11	1.63e-09	Bt.20069.1.S1_at
CF766023	Accession CF766023	1.03217	0.00319242	0.00864589	Bt.28406.1.S1_at
CB457520	Accession CB457520	1.03203	2.58e-12	9.41e-11	Bt.17780.2.S1_at
CK958318	Accession CK958318	1.02572	0.000143191	0.000584753	Bt.19267.1.A1_at
PKLR	pyruvate kinase, liver and RBC	1.02342	3.85e-11	9.27e-10	Bt.12736.1.A1_at
ENOX2	Ecto-NOX disulfide-thiol exchanger 2	1.02036	0.000114606	0.000483905	Bt.5540.2.A1_at
BF073200	Accession BF073200	1.01848	8.36e-05	0.000366453	Bt.19559.1.S1_at
CCL2	chemokine (C-C motif) ligand 2	1.01776	0.00144436	0.00434494	Bt.2408.1.S1_at
HERC5	Hect domain and RLD 5	1.01682	1.8e-07	1.59e-06	Bt.22058.1.A1_at
LOC521389	similar to myosin IXA	1.01599	1.57e-11	4.3e-10	Bt.23486.2.S1_at
EFCAB2	EF-hand calcium binding domain 2	1.01506	6.37e-09	8.31e-08	Bt.26776.1.S1_at
BPIL2	bactericidal/permeability-increasing protein-like 2	1.01378	1.06e-05	5.94e-05	Bt.10179.1.S1_at
CK848208	Accession CK848208	1.00964	2.68e-10	5.09e-09	Bt.25111.1.A1_at
CK847857	Accession CK847857	1.00955	2.14e-11	5.54e-10	Bt.21207.1.A1_at
CB445448	Accession CB445448	1.00834	2.15e-09	3.19e-08	Bt.16063.1.A1_at
PLEKHA4	Pleckstrin homology domain containing, family A (phosphoinositide binding specific) member 4	1.00772	3.89e-07	3.13e-06	Bt.26665.2.S1_at
CK978376	Accession CK978376	1.00623	5.46e-18	2.34e-15	Bt.29578.1.S1_at
RFTN1	raftlin, lipid raft linker 1	1.00554	4.28e-05	0.000203317	Bt.20477.1.S1_at
IL2RG	interleukin 2 receptor, gamma (severe combined immunodeficiency)	1.00458	5.31e-12	1.72e-10	Bt.11080.1.S1_at
GPR65	G protein-coupled receptor 65	1.00296	7.52e-08	7.34e-07	Bt.21026.1.S1_at
ACTN1	actinin, alpha 1	1.00101	1.32e-06	9.28e-06	Bt.17794.1.S1_at
EXT1	exostoses (multiple) 1	1.00001	2.25e-06	1.49e-05	Bt.19542.1.S1_at
F3	coagulation factor III (thromboplastin, tissue factor)	0.999173	0.000830621	0.00270173	Bt.4106.1.S1_at
CASP4	caspase 4, apoptosis-related cysteine peptidase	0.995526	1.47e-14	1.24e-12	Bt.16018.1.S1_a_at
LOC521389	similar to myosin IXA	0.992635	2.39e-09	3.45e-08	Bt.23486.1.A1_at
CB427688	Accession CB427688	0.990044	2.93e-05	0.000145237	Bt.17195.1.A1_at
ATL3	atlastin GTPase 3	0.988436	2.82e-12	1.01e-10	Bt.26944.1.S1_at
LRRC16A	leucine rich repeat containing 16A	0.986307	0.000245302	0.000928578	Bt.26708.1.A1_at
GDPD1	Glycerophosphodiester phosphodiesterase domain containing 1	0.984041	1.55e-08	1.82e-07	Bt.26100.2.A1_at
PSMD8	proteasome (prosome, macropain) 26S subunit, non-ATPase, 8	0.981239	4.8e-14	3.33e-12	Bt.2039.1.S1_at
CRADD	CASP2 and RIPK1 domain containing adaptor with death domain	0.97958	0.000113879	0.000481653	Bt.755.1.S1_at
SLC46A3	solute carrier family 46, member 3	0.979429	8.8e-13	3.75e-11	Bt.9454.1.S1_at
CTLA4	Cytotoxic T-lymphocyte-associated protein 4	0.977583	0.00344561	0.0092172	Bt.19143.1.A1_at
WDR16	WD repeat domain 16	0.97328	1.12e-05	6.23e-05	Bt.26023.1.A1_at
MMP14	matrix metallopeptidase 14 (membrane-inserted)	0.970881	3.16e-07	2.62e-06	Bt.7046.1.S1_at
PLXDC1	plexin domain containing 1	0.970331	0.00718793	0.0173109	Bt.9390.1.S1_at
ECE1	endothelin converting enzyme 1	0.969564	0.00012504	0.000521412	Bt.4378.1.S1_at
CK948365	Accession CK948365	0.969108	1.73e-10	3.48e-09	Bt.28164.2.S1_at
CK773598	Accession CK773598	0.968649	0.0104748	0.0239428	Bt.24940.1.A1_at
UBE2E2	ubiquitin-conjugating enzyme E2E 2 (UBC4/5 homolog, yeast)	0.968383	0.00122352	0.00377745	Bt.972.1.S1_at
BF707236	Accession BF707236	0.966237	4.04e-05	0.000193139	Bt.24441.2.S1_a_at
SCFD2	sec1 family domain containing 2	0.966233	0.00284701	0.00782975	Bt.27398.1.A1_at
MYO1B	myosin IB	0.96531	2e-05	0.000103901	Bt.979.1.A1_at
IFI16	interferon, gamma-inducible protein 16	0.963766	2.95e-13	1.5e-11	Bt.22021.1.S1_at
CB460424	Accession CB460424	0.962166	6.99e-05	0.00031269	Bt.19406.1.A1_at
MELK	maternal embryonic leucine zipper kinase	0.961502	1.64e-06	1.12e-05	Bt.25834.1.A1_at
CAMK1D	calcium/calmodulin-dependent protein kinase ID	0.957289	1.22e-06	8.63e-06	Bt.17491.1.A1_at
SERPINB6	serpin peptidase inhibitor, clade B (ovalbumin), member 6	0.955513	2.47e-10	4.75e-09	Bt.29678.1.A1_at
CLEC6A	C-type lectin domain family 6, member A	0.952747	1.65e-06	1.13e-05	Bt.25023.1.A1_at
CYP4V2	cytochrome P450, family 4, subfamily V, polypeptide 2	0.952731	6.92e-09	8.98e-08	Bt.16514.1.S1_at
ZNFX1	zinc finger, NFX1-type containing 1	0.950983	1.8e-10	3.6e-09	Bt.2186.1.S1_at
LYN	v-yes-1 Yamaguchi sarcoma viral related oncogene homolog	0.950262	4.27e-11	1.02e-09	Bt.10831.2.S1_at
LOC522724	similar to Protein bassoon (Zinc finger protein 231)	0.947536	5.27e-06	3.16e-05	Bt.21331.1.A1_at
SLC9A3R1	solute carrier family 9 (sodium/hydrogen exchanger), member 3 regulator 1	0.947301	1.43e-10	2.96e-09	Bt.8191.1.S1_at
P2RY14	purinergic receptor P2Y, G-protein coupled, 14	0.946648	4.88e-05	0.000227794	Bt.17368.2.S1_at
CCDC80	coiled-coil domain containing 80	0.946588	1.17e-05	6.46e-05	Bt.7788.1.S1_at
RFX5	regulatory factor X, 5 (influences HLA class II expression)	0.944682	9.59e-14	5.85e-12	Bt.22646.1.S1_at
LOC534839	similar to high-risk human papilloma viruses E6 oncoproteins targeted protein E6TP1 alpha; putative GAP protein alpha	0.941169	1.22e-05	6.73e-05	Bt.9661.1.S1_at
MADCAM1	mucosal vascular addressin cell adhesion molecule 1	0.939186	3.86e-06	2.39e-05	Bt.29258.1.A1_at
PACSIN2	protein kinase C and casein kinase substrate in neurons 2	0.938429	5.96e-12	1.89e-10	Bt.20341.1.S1_at
N4BP1	similar to Nedd4 binding protein 1	0.935133	3.72e-07	3.01e-06	Bt.20548.1.S1_at
G0S2	G0/G1switch 2	0.932519	0.00161967	0.00480201	Bt.4137.1.A1_at
ARID5A	AT rich interactive domain 5A (MRF1-like)	0.932475	2.79e-07	2.37e-06	Bt.744.1.S1_at
PLA1A	phospholipase A1 member A	0.931425	5.43e-07	4.23e-06	Bt.19884.1.A1_at
C25H16ORF75	chromosome 16 open reading frame 75 ortholog	0.931073	3.74e-06	2.32e-05	Bt.17992.1.S1_at
CA923353	Accession CA923353	0.930529	7.2e-08	7.09e-07	Bt.12959.1.S1_at
PLA2R1	phospholipase A2 receptor 1, 180kDa	0.929745	5.44e-09	7.2e-08	Bt.488.1.S2_at
PIK3R6	phosphoinositide-3-kinase, regulatory subunit 6	0.929682	6.01e-17	1.4e-14	Bt.13499.1.S1_at
MMP14	matrix metallopeptidase 14 (membrane-inserted)	0.928998	9.75e-08	9.25e-07	Bt.7046.2.S1_a_at
RASGRP1	RAS guanyl releasing protein 1 (calcium and DAG-regulated)	0.927378	6.63e-05	0.000298824	Bt.27300.1.A1_at
CK954850	Accession CK954850	0.926146	7.36e-07	5.53e-06	Bt.2234.1.S1_at
XCL2	chemokine (C motif) ligand 2	0.922601	0.000211309	0.000818665	Bt.8144.1.S1_at
CB439309	Accession CB439309	0.921631	8.68e-12	2.6e-10	Bt.18099.1.A1_at
ID3	inhibitor of DNA binding 3, dominant negative helix-loop-helix protein	0.921327	0.000598262	0.00203661	Bt.5230.1.S1_at
MOBKL2C	MOB1, Mps One Binder kinase activator-like 2C (yeast)	0.917745	4.1e-08	4.27e-07	Bt.21903.1.S1_at
IL12B	interleukin 12B (natural killer cell stimulatory factor 2, cytotoxic lymphocyte maturation factor 2, p40)	0.916594	0.000280085	0.00104467	Bt.523.1.S1_at
CB437319	Accession CB437319	0.915223	9.33e-08	8.91e-07	Bt.14223.2.S1_at
CB538309	Accession CB538309	0.912654	1.4e-07	1.28e-06	Bt.17398.1.A1_at
GTF2B	general transcription factor IIB	0.911416	1.03e-09	1.63e-08	Bt.5540.1.S1_a_at
PARP11	poly (ADP-ribose) polymerase family, member 11	0.910434	2.12e-09	3.14e-08	Bt.8984.1.S1_at
BAHCC1	BAH domain and coiled-coil containing 1	0.908564	1.15e-07	1.07e-06	Bt.6581.1.S1_at
JPH1	junctophilin 1	0.906898	0.000165837	0.000662018	Bt.16236.1.A1_at
PPT2	palmitoyl-protein thioesterase 2	0.906443	5.86e-05	0.000268324	Bt.28102.1.S1_at
DUSP16	dual specificity phosphatase 16	0.905627	3.73e-07	3.02e-06	Bt.14051.1.S1_at
PARP12	Poly (ADP-ribose) polymerase family, member 12	0.904336	2.07e-11	5.38e-10	Bt.18116.2.A1_at
MYOF	myoferlin	0.903521	8.17e-05	0.000359439	Bt.884.1.S1_at
ABO	ABO blood group (transferase A, alpha 1-3-N-acetylgalactosaminyltransferase; transferase B, alpha 1-3-galactosyltransferase)	0.902309	2.38e-09	3.45e-08	Bt.28229.1.A1_s_at
C15orf48_Hsa	chromosome 15 open reading frame 48	0.901904	1.39e-16	2.75e-14	Bt.9774.1.S1_a_at
BM251565	Accession BM251565	0.899171	8.71e-11	1.94e-09	Bt.9179.1.A1_at
SLC39A2	solute carrier family 39 (zinc transporter), member 2	0.898963	0.000103323	0.000442269	Bt.1369.1.S1_at
NCK1	NCK adaptor protein 1	0.89793	2.1e-10	4.1e-09	Bt.6588.1.S1_at
NFKBIE	Nuclear factor of kappa light polypeptide gene enhancer in B-cells inhibitor, epsilon	0.897618	1.09e-06	7.82e-06	Bt.1536.1.A1_at
PTPLA	Protein tyrosine phosphatase-like (proline instead of catalytic arginine), member A	0.897206	7.1e-09	9.2e-08	Bt.23355.1.S1_at
GSTA1	glutathione S-transferase A1	0.896869	3.51e-06	2.19e-05	Bt.227.2.A1_a_at
CA2	carbonic anhydrase II	0.896571	5e-05	0.000232736	Bt.22854.1.S1_at
BM088927	Accession BM088927	0.895001	0.00206045	0.00590687	Bt.6576.1.S1_at
MMP14	matrix metallopeptidase 14 (membrane-inserted)	0.894933	3.9e-08	4.09e-07	Bt.7046.2.A1_at
LPAR6	lysophosphatidic acid receptor 6	0.894566	0.00316876	0.00859302	Bt.23667.1.S1_at
CK980380	Accession CK980380	0.894385	1.04e-05	5.88e-05	Bt.28637.1.S1_at
SYTL3	Synaptotagmin-like 3	0.892896	4.9e-08	5.02e-07	Bt.26887.1.S1_at
PPA1	pyrophosphatase (inorganic) 1	0.891982	8.74e-09	1.1e-07	Bt.7870.1.S1_at
MYBPH	myosin binding protein H	0.891112	3.57e-10	6.58e-09	Bt.1068.2.S1_at
BNBD10	beta-defensin 10	0.890205	0.00308465	0.00840156	Bt.26980.1.S1_at
AW669112	Accession AW669112	0.890038	6.64e-13	2.95e-11	Bt.22303.2.S1_at
MAP3K8	mitogen-activated protein kinase kinase kinase 8	0.887239	4.83e-06	2.92e-05	Bt.28561.1.S1_at
CYP4V2	cytochrome P450, family 4, subfamily V, polypeptide 2	0.886818	6.17e-12	1.95e-10	Bt.13224.1.A1_at
DYM	dymeclin	0.886007	0.000424733	0.00151426	Bt.21421.2.S1_a_at
MYO9A	myosin IXA	0.884415	4.29e-12	1.44e-10	Bt.23486.3.S1_at
SLC25A28	solute carrier family 25, member 28	0.884053	5.44e-09	7.2e-08	Bt.20517.1.S1_at
H1F0	H1 histone family, member 0	0.883499	2.06e-05	0.000106413	Bt.20929.2.A1_at
BP102524	Accession BP102524	0.881633	2.29e-09	3.36e-08	Bt.23864.1.A1_at
CK771865	Accession CK771865	0.881447	2.71e-07	2.3e-06	Bt.12405.1.S1_at
SLC37A1	solute carrier family 37 (glycerol-3-phosphate transporter), member 1	0.881286	9.7e-07	7.05e-06	Bt.4614.1.S1_at
GSTA1	glutathione S-transferase A1	0.880355	6.18e-06	3.64e-05	Bt.227.2.A1_at
SESN2	sestrin 2	0.8801	1.15e-05	6.41e-05	Bt.9519.1.S1_at
CB429609	Accession CB429609	0.879995	0.00740632	0.0177612	Bt.17387.1.A1_at
ICAM1	intercellular adhesion molecule 1	0.878768	2.52e-11	6.38e-10	Bt.5372.1.S1_at
CK772312	Accession CK772312	0.878522	4.74e-12	1.56e-10	Bt.24345.1.S1_at
TIMP1	TIMP metallopeptidase inhibitor 1	0.87776	1.24e-05	6.83e-05	Bt.632.1.S1_at
CB535549	Accession CB535549	0.877729	7.19e-06	4.18e-05	Bt.22573.1.A1_at
P2RY14	purinergic receptor P2Y, G-protein coupled, 14	0.875758	0.000537897	0.00185858	Bt.17368.1.A1_at
LOC789894	similar to PAP-associated domain-containing protein 5 (Topoisomerase-related function protein 4-2) (TRF4-2)	0.875401	6.23e-09	8.16e-08	Bt.22594.2.S1_a_at
RBCK1	RanBP-type and C3HC4-type zinc finger containing 1	0.875261	3.05e-16	5.67e-14	Bt.12478.3.S1_a_at
MT3	metallothionein 3	0.873474	2.31e-06	1.52e-05	Bt.16213.1.S1_at
TIMP1	TIMP metallopeptidase inhibitor 1	0.87259	1.32e-05	7.19e-05	Bt.632.1.S1_s_at
BIRC3	baculoviral IAP repeat-containing 3	0.87249	4.43e-13	2.1e-11	Bt.9391.1.A1_at
BP100161	Accession BP100161	0.872111	1.23e-06	8.72e-06	Bt.11500.1.A1_at
ECE1	endothelin converting enzyme 1	0.869185	3.55e-05	0.000171636	Bt.4378.2.S1_a_at
BF073394	Accession BF073394	0.867363	2.22e-13	1.19e-11	Bt.12862.1.S1_at
LYSMD1	LysM, putative peptidoglycan-binding, domain containing 1	0.866541	8.83e-08	8.5e-07	Bt.24792.1.S1_at
CK981542	Accession CK981542	0.866515	0.00249995	0.00698335	Bt.24441.1.S1_at
UCHL1	ubiquitin carboxyl-terminal esterase L1 (ubiquitin thiolesterase)	0.864861	0.000938831	0.00300286	Bt.5408.1.A1_at
AGPAT4	1-acylglycerol-3-phosphate O-acyltransferase 4 (lysophosphatidic acid acyltransferase, delta)	0.864486	0.000211403	0.000818695	Bt.25871.1.A1_at
CK778786	Accession CK778786	0.864336	0.000153355	0.000619545	Bt.21220.1.S1_at
ZMYND15	zinc finger, MYND-type containing 15	0.863409	1.33e-08	1.58e-07	Bt.8352.2.S1_a_at
PARP9	poly (ADP-ribose) polymerase family, member 9	0.863183	2.51e-09	3.61e-08	Bt.20409.1.S1_at
IL4R	interleukin 4 receptor	0.861664	6.44e-10	1.1e-08	Bt.21831.1.S1_at
NCOA1	nuclear receptor coactivator 1	0.860034	3.14e-12	1.1e-10	Bt.27939.2.A1_a_at
RNF19B	ring finger protein 19B	0.859998	2.8e-07	2.37e-06	Bt.15692.1.A1_at
CK773278	Accession CK773278	0.85692	8.57e-13	3.66e-11	Bt.24597.1.S1_at
CD84	CD84 molecule	0.855998	2.16e-09	3.2e-08	Bt.20521.1.A1_at
SESN2	sestrin 2	0.854986	5.64e-06	3.35e-05	Bt.9519.3.S1_at
SH3D19	SH3 domain containing 19	0.854082	6.37e-06	3.75e-05	Bt.25185.1.S1_at
CK770073	Accession CK770073	0.853985	0.0135841	0.0298908	Bt.10329.1.A1_at
LYN	V-yes-1 Yamaguchi sarcoma viral related oncogene homolog	0.853429	1.77e-10	3.54e-09	Bt.10831.3.A1_at
CB418535	Accession CB418535	0.849825	1.44e-06	9.99e-06	Bt.22767.1.S1_at
ICOS	inducible T-cell co-stimulator	0.847023	2.88e-06	1.84e-05	Bt.24712.1.S1_at
ALPK1	alpha-kinase 1	0.846826	4.85e-08	4.96e-07	Bt.25105.2.A1_at
SEMA4A	sema domain, immunoglobulin domain (Ig), transmembrane domain (TM) and short cytoplasmic domain, (semaphorin) 4A	0.846039	0.000948668	0.00302965	Bt.3339.1.S1_at
RPS6KA5	ribosomal protein S6 kinase, 90kDa, polypeptide 5	0.844153	3.35e-05	0.000163305	Bt.13490.1.S1_at
BCL3	B-cell CLL/lymphoma 3	0.843574	3.06e-09	4.32e-08	Bt.16930.1.A1_at
ADAR	adenosine deaminase, RNA-specific	0.843457	3.96e-11	9.51e-10	Bt.23971.1.S1_at
CB168900	Accession CB168900	0.843208	0.000705317	0.00234772	Bt.28202.1.S1_at
SMPD3	Sphingomyelin phosphodiesterase 3, neutral membrane (neutral sphingomyelinase II)	0.84299	0.00110391	0.00345795	Bt.21927.3.S1_at
NFKBIB	nuclear factor of kappa light polypeptide gene enhancer in B-cells inhibitor, beta	0.841157	1.95e-06	1.31e-05	Bt.20178.1.S1_at
CDKN2AIP	CDKN2A interacting protein	0.840069	1.3e-11	3.73e-10	Bt.27095.1.S1_at
ALCAM	activated leukocyte cell adhesion molecule	0.837826	0.000194011	0.000759854	Bt.8131.1.S1_at
SPTLC2	serine palmitoyltransferase, long chain base subunit 2	0.837254	1.28e-12	5.2e-11	Bt.29178.1.S1_at
SIK3	SIK family kinase 3	0.836774	8.73e-14	5.47e-12	Bt.6722.1.S1_at
BM286095	Accession BM286095	0.836383	0.00426354	0.0110511	Bt.26971.1.S1_at
MT1E	Metallothionein 1E	0.836079	9.16e-05	0.000397404	Bt.14200.1.A1_at
CLIC2	chloride intracellular channel 2	0.834621	1.73e-07	1.54e-06	Bt.14163.2.S1_at
CB165744	Accession CB165744	0.833478	5.83e-08	5.85e-07	Bt.22729.1.S1_at
MITD1	MIT, microtubule interacting and transport, domain containing 1	0.833015	3.01e-13	1.52e-11	Bt.24484.2.S1_a_at
CB430996	Accession CB430996	0.832433	0.000150319	0.000609259	Bt.17488.1.A1_at
RSPH3	radial spoke 3 homolog (Chlamydomonas)	0.832157	4.43e-10	8.01e-09	Bt.24622.1.S1_at
CASK	calcium/calmodulin-dependent serine protein kinase (MAGUK family)	0.831183	1.14e-06	8.12e-06	Bt.6686.1.S1_at
ATAD1	ATPase family, AAA domain containing 1	0.831103	3.58e-07	2.91e-06	Bt.8053.2.S1_at
ERAP2	endoplasmic reticulum aminopeptidase 2	0.830856	4.85e-10	8.63e-09	Bt.25649.1.A1_at
CB463710	Accession CB463710	0.830447	3.43e-09	4.78e-08	Bt.19481.1.S1_at
BCAS3	breast carcinoma amplified sequence 3	0.829684	0.0082439	0.0194547	Bt.1837.1.S1_at
CK848274	Accession CK848274	0.82965	0.00255622	0.00711658	Bt.28690.1.S1_at
CK940692	Accession CK940692	0.828451	2.73e-06	1.76e-05	Bt.28802.1.A1_at
CB421506	Accession CB421506	0.828352	1.09e-07	1.02e-06	Bt.16563.1.A1_at
TBC1D2B	TBC1 domain family, member 2B	0.827972	5.72e-15	6.03e-13	Bt.23000.2.S1_a_at
RARRES2	retinoic acid receptor responder (tazarotene induced) 2	0.827125	1.2e-07	1.11e-06	Bt.1286.1.S1_a_at
CK772774	Accession CK772774	0.826581	0.00879777	0.0205674	Bt.28714.1.A1_at
MPST	mercaptopyruvate sulfurtransferase	0.826338	4.96e-11	1.17e-09	Bt.21634.1.S1_at
DNMT1	DNA (cytosine-5-)-methyltransferase 1	0.826073	1.92e-08	2.19e-07	Bt.11130.1.S1_at
GTPBP1	GTP binding protein 1	0.824325	9.99e-13	4.21e-11	Bt.1892.1.S1_at
TIMP1	TIMP metallopeptidase inhibitor 1	0.82331	2.03e-05	0.000105108	Bt.27976.1.S1_at
PIR	pirin (iron-binding nuclear protein)	0.822162	4.69e-06	2.84e-05	Bt.21680.1.S1_a_at
ITPR2	Inositol 1,4,5-triphosphate receptor, type 2	0.821465	0.0117454	0.026334	Bt.28659.1.A1_at
PSME1	proteasome (prosome, macropain) activator subunit 1 (PA28 alpha)	0.820452	5.54e-16	8.83e-14	Bt.2575.1.S1_at
EZH2	enhancer of zeste homolog 2 (Drosophila)	0.820203	3.37e-06	2.11e-05	Bt.16094.1.S1_at
SULT1C2	sulfotransferase family, cytosolic, 1C, member 2	0.819794	1.17e-07	1.09e-06	Bt.19247.1.S1_at
LMO2	LIM domain only 2 (rhombotin-like 1)	0.819729	2.77e-07	2.35e-06	Bt.17081.2.S1_at
PARP11	poly (ADP-ribose) polymerase family, member 11	0.817412	3.92e-13	1.9e-11	Bt.16180.1.S1_at
IL17A	Interleukin 17A	0.816335	3.78e-07	3.05e-06	Bt.17656.1.A1_at
RAB27A	RAB27A, member RAS oncogene family	0.815113	1.55e-10	3.17e-09	Bt.2641.2.S1_at
LOC509859	similar to hCG2042887	0.814295	6.02e-13	2.72e-11	Bt.24629.2.S1_at
MYO9A	myosin IXA	0.814088	4.41e-08	4.56e-07	Bt.27781.1.S1_at
ELMO2	engulfment and cell motility 2	0.813721	8.06e-12	2.44e-10	Bt.18367.2.A1_at
SIK3	SIK family kinase 3	0.813568	3.3e-13	1.64e-11	Bt.27178.1.S1_at
PARP14	poly (ADP-ribose) polymerase family, member 14	0.813434	3.09e-07	2.57e-06	Bt.14676.1.S1_at
STXBP1	syntaxin binding protein 1	0.812872	3.76e-06	2.33e-05	Bt.4048.1.S2_at
TLE1	Transducin-like enhancer of split 1 (E(sp1) homolog, Drosophila)	0.8125	1.66e-07	1.48e-06	Bt.26586.1.S1_at
CK846861	Accession CK846861	0.811501	0.000103761	0.000443837	Bt.27546.1.S1_at
LMO2	LIM domain only 2 (rhombotin-like 1)	0.809204	3.94e-07	3.16e-06	Bt.17081.1.A1_at
CB448893	Accession CB448893	0.808988	8.09e-10	1.35e-08	Bt.18699.2.A1_at
IL17A	interleukin 17A	0.80894	4.61e-07	3.63e-06	Bt.12772.1.A1_at
UST	uronyl-2-sulfotransferase	0.808702	0.00318003	0.00861672	Bt.21924.1.A1_at
PRCP	prolylcarboxypeptidase (angiotensinase C)	0.808055	8.5e-14	5.39e-12	Bt.23127.1.S1_at
CB437738	Accession CB437738	0.807303	0.000233851	0.000891472	Bt.20308.1.S1_at
UPB1	Ureidopropionase, beta	0.806999	1.71e-05	9.07e-05	Bt.19006.2.A1_at
LOC100140797	similar to Uncharacterized protein C18orf8 (Colon cancer-associated protein Mic1) (Mic-1)	0.806963	3.89e-07	3.13e-06	Bt.23046.1.A1_at
SND1	staphylococcal nuclease and tudor domain containing 1	0.80668	0.00579577	0.0144043	Bt.6083.1.S1_at
USP25	ubiquitin specific peptidase 25	0.806671	3.89e-10	7.13e-09	Bt.10988.1.S1_at
XRN2	5'-3' exoribonuclease 2	0.806308	3.25e-10	6.07e-09	Bt.26825.1.A1_at
DNPEP	aspartyl aminopeptidase	0.804754	2.96e-09	4.22e-08	Bt.20307.1.S1_at
ROR2	receptor tyrosine kinase-like orphan receptor 2	0.803194	0.000225768	0.000864406	Bt.3546.1.S1_at
SLC16A6	Solute carrier family 16, member 6 (monocarboxylic acid transporter 7)	0.802309	0.00697436	0.0168618	Bt.28411.1.S1_at
KCNMA1	potassium large conductance calcium-activated channel, subfamily M, alpha member 1	0.801316	4.91e-05	0.00022882	Bt.546.1.S1_at
CCL2	chemokine (C-C motif) ligand 2	0.800316	0.00210861	0.00603381	Bt.2408.1.S1_s_at
PIR	pirin (iron-binding nuclear protein)	0.798165	7.71e-06	4.46e-05	Bt.21680.1.S1_at
BE723026	Accession BE723026	0.796968	1.39e-11	3.92e-10	Bt.19107.1.S1_at
CLIC2	chloride intracellular channel 2	0.794837	2.6e-08	2.87e-07	Bt.14163.1.A1_at
C3H1orf54	Chromosome 1 open reading frame 54 ortholog	0.794077	2.96e-05	0.000146381	Bt.6731.1.S1_at
TICAM2	toll-like receptor adaptor molecule 2	0.79339	3.41e-11	8.4e-10	Bt.20211.1.S1_at
DNER	delta/notch-like EGF repeat containing	0.793326	5.68e-12	1.81e-10	Bt.17461.1.A1_at
TST	similar to Thiosulfate sulfurtransferase (Rhodanese)	0.793238	1.63e-07	1.46e-06	Bt.460.1.S1_s_at
ENPP2	ectonucleotide pyrophosphatase/phosphodiesterase 2	0.791878	3.83e-05	0.000184054	Bt.23216.1.S1_at
PDSS2	prenyl (decaprenyl) diphosphate synthase, subunit 2	0.79157	0.000742307	0.00245443	Bt.18477.1.A1_at
EIF2AK2	eukaryotic translation initiation factor 2-alpha kinase 2	0.790893	2.09e-10	4.09e-09	Bt.20923.1.S1_at
FUT4	fucosyltransferase 4 (alpha (1,3) fucosyltransferase, myeloid-specific)	0.790397	3.49e-08	3.69e-07	Bt.12767.1.S2_at
CCR7	chemokine (C-C motif) receptor 7	0.790223	0.00335462	0.00900671	Bt.12241.1.S1_at
CLIC4	chloride intracellular channel 4	0.789061	7.41e-07	5.55e-06	Bt.2563.1.S1_at
ADM	adrenomedullin	0.788442	0.00625077	0.0153845	Bt.2047.1.S1_at
GSTA1	glutathione S-transferase A1	0.787537	9.4e-06	5.36e-05	Bt.227.3.A1_x_at
FAS	Fas (TNF receptor superfamily, member 6)	0.787436	2.84e-05	0.00014172	Bt.4345.1.S1_at
CB456510	Accession CB456510	0.78721	0.00038405	0.00138371	Bt.19098.1.A1_s_at
ZNF618	similar to Zinc finger protein 618	0.786715	8.81e-09	1.11e-07	Bt.27155.1.A1_at
NEDD4L	neural precursor cell expressed, developmentally down-regulated 4-like	0.78638	1.32e-05	7.19e-05	Bt.3892.1.S1_at
IRF2	interferon regulatory factor 2	0.786356	8.74e-09	1.1e-07	Bt.15989.1.S1_at
AU277842	Accession AU277842	0.785955	6.57e-11	1.51e-09	Bt.8242.1.S1_a_at
NEDD4	neural precursor cell expressed, developmentally down-regulated 4	0.785055	3.42e-08	3.63e-07	Bt.19024.1.A1_at
ZMIZ2	zinc finger, MIZ-type containing 2	0.784397	1.87e-09	2.81e-08	Bt.4755.1.S1_at
CK952663	Accession CK952663	0.78429	3.54e-10	6.54e-09	Bt.18643.1.A1_a_at
CXCL5	chemokine (C-X-C motif) ligand 5	0.784041	0.0154385	0.0333808	Bt.7165.1.S1_at
PTPLA	protein tyrosine phosphatase-like (proline instead of catalytic arginine), member A	0.782927	1.83e-10	3.64e-09	Bt.7394.1.A1_at
ATAD1	ATPase family, AAA domain containing 1	0.782526	2.4e-07	2.06e-06	Bt.8053.3.S1_at
UST	uronyl-2-sulfotransferase	0.782314	0.00361162	0.00959935	Bt.21924.2.S1_at
FBXO16	F-box protein 16	0.781706	1.2e-10	2.53e-09	Bt.27395.1.A1_at
LOC789894	similar to PAP-associated domain-containing protein 5 (Topoisomerase-related function protein 4-2) (TRF4-2)	0.78088	2.36e-08	2.63e-07	Bt.22594.3.S1_at
CK982569	Accession CK982569	0.77903	1.46e-10	3.01e-09	Bt.29661.1.A1_at
IMPA1	inositol(myo)-1(or 4)-monophosphatase 1	0.778662	2.71e-13	1.4e-11	Bt.424.1.S1_at
CB530244	Accession CB530244	0.778251	6.85e-08	6.76e-07	Bt.9229.1.A1_at
PTPRG	Protein tyrosine phosphatase, receptor type, G	0.77824	0.0153896	0.0332946	Bt.24790.1.A1_at
IFN1@	interferon, alpha, leukocyte	0.778008	1.64e-07	1.46e-06	Bt.416.1.S1_at
GNG2	guanine nucleotide binding protein (G protein), gamma 2	0.777725	3.39e-10	6.3e-09	Bt.4586.1.S1_at
BI976232	Accession BI976232	0.777644	1.02e-07	9.6e-07	Bt.23666.1.A1_at
SLAMF1	signaling lymphocytic activation molecule family member 1	0.777312	0.00629895	0.0154847	Bt.8547.1.S1_at
BP107025	Accession BP107025	0.776046	0.000304445	0.00112876	Bt.15290.1.A1_at
CASP4	caspase 4, apoptosis-related cysteine peptidase	0.77577	4.9e-14	3.38e-12	Bt.16018.1.S2_at
BDKRB2	bradykinin receptor B2	0.774334	4.42e-07	3.51e-06	Bt.19809.1.S1_at
CAMK2D	calcium/calmodulin-dependent protein kinase II delta	0.77371	0.000132362	0.000547538	Bt.4901.1.S1_at
MBOAT1	membrane bound O-acyltransferase domain containing 1	0.773046	9.87e-09	1.23e-07	Bt.20276.2.A1_at
CB427708	Accession CB427708	0.770961	0.000132022	0.000546412	Bt.9122.1.A1_at
STAT2	signal transducer and activator of transcription 2, 113kDa	0.770004	8.34e-09	1.06e-07	Bt.27943.1.S1_at
TAPBP	TAP binding protein (tapasin)	0.769353	2.24e-15	2.76e-13	Bt.21678.1.S1_at
SAMD9	Sterile alpha motif domain containing 9	0.767705	9.24e-11	2.05e-09	Bt.28624.1.S1_at
TM6SF2	transmembrane 6 superfamily member 2	0.766148	2.28e-06	1.5e-05	Bt.27950.1.S1_at
CK776603	Accession CK776603	0.765177	0.00397566	0.010409	Bt.19526.1.S1_at
CBLB	Cas-Br-M (murine) ecotropic retroviral transforming sequence b	0.76418	4.55e-05	0.000214251	Bt.16056.1.A1_at
PARVB	parvin, beta	0.763922	0.00487536	0.0123866	Bt.26533.1.S1_at
PLA2R1	phospholipase A2 receptor 1, 180kDa	0.763743	4.22e-06	2.58e-05	Bt.488.1.S1_at
AV607529	Accession AV607529	0.761993	3.65e-12	1.24e-10	Bt.17293.2.S1_at
C1H21ORF59	chromosome 21 open reading frame 59 ortholog	0.760858	9.21e-15	8.81e-13	Bt.22049.1.S1_at
SCARF1	similar to scavenger receptor class F, member 1	0.760467	1.21e-09	1.9e-08	Bt.24561.1.S1_at
PDGFC	Platelet derived growth factor C	0.759402	0.0141742	0.0310354	Bt.3014.1.A1_at
CB420640	Accession CB420640	0.759058	0.000638392	0.00215086	Bt.16491.1.A1_at
2006-09-01	Septin 6	0.758923	1.34e-10	2.8e-09	Bt.5851.2.S1_at
MMP1	matrix metallopeptidase 1 (interstitial collagenase)	0.758456	0.0127749	0.028361	Bt.72.1.S1_at
UGCG	UDP-glucose ceramide glucosyltransferase	0.758059	3.13e-09	4.39e-08	Bt.25887.1.A1_at
NME4	non-metastatic cells 4, protein expressed in	0.758047	9.65e-07	7.02e-06	Bt.7541.1.S1_at
ETS2	v-ets erythroblastosis virus E26 oncogene homolog 2 (avian)	0.757989	0.00203616	0.00585072	Bt.5774.2.S1_at
CB423296	Accession CB423296	0.757661	0.00214179	0.0061147	Bt.20115.1.S1_at
ITGA4	integrin, alpha 4 (antigen CD49D, alpha 4 subunit of VLA-4 receptor)	0.756712	2.9e-06	1.85e-05	Bt.8130.1.S1_at
CNP	2',3'-cyclic nucleotide 3' phosphodiesterase	0.756589	6.14e-10	1.07e-08	Bt.5517.1.S2_at
ABO	ABO blood group (transferase A, alpha 1-3-N-acetylgalactosaminyltransferase; transferase B, alpha 1-3-galactosyltransferase)	0.756181	4.8e-09	6.42e-08	Bt.28304.2.S1_at
ABCD4	ATP-binding cassette, sub-family D (ALD), member 4	0.755938	1.17e-07	1.09e-06	Bt.12743.1.A1_at
SERPING1	serpin peptidase inhibitor, clade G (C1 inhibitor), member 1	0.755548	7.91e-07	5.87e-06	Bt.22969.1.S1_a_at
PROCR	protein C receptor, endothelial (EPCR)	0.752534	0.00337552	0.00905417	Bt.526.1.S1_at
NRP1	neuropilin 1	0.752409	0.0020941	0.00599367	Bt.20373.1.S1_at
ROBLD3	roadblock domain containing 3	0.75216	1.35e-11	3.84e-10	Bt.868.1.S1_at
CNP	2',3'-cyclic nucleotide 3' phosphodiesterase	0.752019	3.06e-09	4.32e-08	Bt.5517.1.S1_at
CSF2	colony stimulating factor 2 (granulocyte-macrophage)	0.751319	0.0137086	0.0301488	Bt.509.1.S1_at
TSPO	translocator protein (18kDa)	0.750659	7.29e-12	2.23e-10	Bt.3988.1.S1_at
BE481022	Accession BE481022	0.750334	4.48e-08	4.63e-07	Bt.21373.1.S1_at
TRIM6-TRIM34	TRIM6-TRIM34 readthrough transcript	0.750179	1.53e-08	1.8e-07	Bt.16983.1.S1_at
CK981861	Accession CK981861	0.749117	4.39e-05	0.000207966	Bt.1927.1.S1_at
PPP2R3C	protein phosphatase 2 (formerly 2A), regulatory subunit B'', gamma	0.748326	7.52e-09	9.7e-08	Bt.12250.1.S1_at
HMGA1	high mobility group AT-hook 1	0.748275	2.48e-08	2.75e-07	Bt.4044.1.S1_at
CXCR7	Chemokine (C-X-C motif) receptor 7	0.748129	0.000111811	0.000474518	Bt.27379.1.A1_at
CB534578	Accession CB534578	0.746792	2.35e-11	6.02e-10	Bt.19800.1.A1_at
ALPK1	alpha-kinase 1	0.746126	1.07e-08	1.32e-07	Bt.25105.1.S1_at
NOS2	nitric oxide synthase 2, inducible	0.745102	0.000344649	0.0012598	Bt.23126.2.A1_at
CB431581	Accession CB431581	0.744938	2.67e-06	1.72e-05	Bt.14314.1.S1_at
XRN2	5'-3' exoribonuclease 2	0.743313	5.65e-10	9.93e-09	Bt.26825.2.S1_at
CK769682	Accession CK769682	0.742924	7.86e-14	5.04e-12	Bt.25448.1.A1_at
PANX1	similar to Pannexin-1	0.742159	8.65e-09	1.09e-07	Bt.18699.1.A1_at
MAFF	v-maf musculoaponeurotic fibrosarcoma oncogene homolog F (avian)	0.740798	0.000155413	0.000625627	Bt.7142.1.S1_at
NFKB1	nuclear factor of kappa light polypeptide gene enhancer in B-cells 1	0.740498	8.6e-08	8.29e-07	Bt.9309.1.A1_at
EDN1	endothelin 1	0.74049	0.0187865	0.0394206	Bt.4398.1.S1_at
H1F0	H1 histone family, member 0	0.73948	6.09e-05	0.000277266	Bt.24209.1.S1_at
C1orf192_Hsa	chromosome 1 open reading frame 192	0.738978	1.02e-07	9.62e-07	Bt.22468.1.S1_at
AXL	AXL receptor tyrosine kinase	0.738457	0.0114054	0.0257106	Bt.6865.1.S1_at
LOC509859	similar to hCG2042887	0.737967	1.9e-11	5.01e-10	Bt.24629.3.S1_a_at
NR1H3	nuclear receptor subfamily 1, group H, member 3	0.737596	2.28e-12	8.56e-11	Bt.17265.1.A1_a_at
BM956525	Accession BM956525	0.737586	0.00248013	0.00693266	Bt.26806.3.S1_at
MAFF	v-maf musculoaponeurotic fibrosarcoma oncogene homolog F (avian)	0.73686	0.000215393	0.000830526	Bt.7142.2.S1_a_at
BI541071	Accession BI541071	0.733542	0.000602198	0.00204882	Bt.8796.1.S1_at
CB442408	Accession CB442408	0.729752	9.14e-05	0.000396856	Bt.4010.1.S1_at
LOC789894	similar to PAP-associated domain-containing protein 5 (Topoisomerase-related function protein 4-2) (TRF4-2)	0.729375	1.03e-09	1.63e-08	Bt.16211.2.S1_at
GDAP2	Ganglioside induced differentiation associated protein 2	0.728471	9.54e-08	9.08e-07	Bt.26102.1.A1_at
PTGS2	prostaglandin-endoperoxide synthase 2 (prostaglandin G/H synthase and cyclooxygenase)	0.728274	0.00845396	0.0198713	Bt.15758.1.S1_at
GOSR2	golgi SNAP receptor complex member 2	0.726292	3.02e-08	3.27e-07	Bt.21532.1.S1_at
CB425943	Accession CB425943	0.72332	2.72e-06	1.75e-05	Bt.21319.1.A1_at
CK971051	Accession CK971051	0.722734	0.000285674	0.00106265	Bt.29420.1.S1_at
CTSW	cathepsin W	0.721767	0.000134493	0.000554879	Bt.9363.1.A1_at
PQLC1	PQ loop repeat containing 1	0.721022	2.95e-07	2.47e-06	Bt.9575.1.S1_at
ATP8A1	ATPase, aminophospholipid transporter (APLT), Class I, type 8A, member 1	0.720938	4.11e-09	5.61e-08	BtAffx.1.2.S1_at
CK951294	Accession CK951294	0.720756	2.66e-08	2.92e-07	Bt.28569.1.S1_at
CB444479	Accession CB444479	0.719237	0.00338641	0.0090764	Bt.18458.2.S1_at
NSD1	nuclear receptor binding SET domain protein 1	0.718963	9.61e-11	2.12e-09	Bt.11047.1.S1_at
TLE4	Transducin-like enhancer of split 4 (E(sp1) homolog, Drosophila)	0.718249	5.28e-11	1.24e-09	Bt.18374.1.S1_at
NCOA1	nuclear receptor coactivator 1	0.718249	6.58e-10	1.12e-08	Bt.21119.1.A1_at
C17orf68_Hsa	chromosome 17 open reading frame 68	0.718144	2.73e-08	2.99e-07	Bt.7173.1.S1_at
CK973831	Accession CK973831	0.718017	0.000215727	0.000831555	Bt.29486.1.A1_at
PSMB8	proteasome (prosome, macropain) subunit, beta type, 8 (large multifunctional peptidase 7)	0.717866	2.21e-06	1.46e-05	Bt.15865.1.S1_at
LRMP	lymphoid-restricted membrane protein	0.717757	3.08e-07	2.56e-06	Bt.16526.2.A1_at
CXCR6	chemokine (C-X-C motif) receptor 6	0.717524	0.000866131	0.00279985	Bt.21979.1.S1_at
TBL1X	Transducin (beta)-like 1X-linked	0.717463	1.25e-05	6.85e-05	Bt.9988.1.S1_at
BCL2A1	BCL2-related protein A1	0.716675	2.27e-09	3.34e-08	Bt.7542.1.S1_at
STK3	serine/threonine kinase 3 (STE20 homolog, yeast)	0.716632	0.000932827	0.00298596	Bt.20188.1.A1_at
MDK	midkine (neurite growth-promoting factor 2)	0.716575	2.77e-12	1e-10	Bt.21528.1.A1_at
BF043198	Accession BF043198	0.714203	0.000342689	0.00125374	Bt.9167.1.S1_at
NFKBIZ	nuclear factor of kappa light polypeptide gene enhancer in B-cells inhibitor, zeta	0.713841	0.000502777	0.00175085	Bt.8227.1.S1_at
ROBLD3	roadblock domain containing 3	0.713585	1.11e-09	1.75e-08	Bt.868.1.S1_a_at
SHISA5	shisa homolog 5 (Xenopus laevis)	0.712506	1.66e-11	4.48e-10	Bt.2340.1.S1_at
BM105437	Accession BM105437	0.712263	4.96e-06	2.99e-05	Bt.19267.2.S1_at
BM255525	Accession BM255525	0.711043	0.00156814	0.00466542	Bt.26806.1.A1_at
CB437794	Accession CB437794	0.710356	4.25e-10	7.69e-09	Bt.16117.1.A1_at
CK953917	Accession CK953917	0.710244	4.43e-05	0.000209587	Bt.28267.1.S1_at
ZFR2	zinc finger RNA binding protein 2	0.709711	1.01e-06	7.28e-06	Bt.28404.1.A1_at
NSMCE2	non-SMC element 2, MMS21 homolog (S. cerevisiae)	0.708599	1.39e-05	7.54e-05	Bt.24641.1.S1_at
KRT23	keratin 23 (histone deacetylase inducible)	0.707828	4.54e-06	2.76e-05	Bt.28329.2.A1_at
IL1RN	interleukin 1 receptor antagonist	0.707784	1.06e-05	5.93e-05	Bt.4199.1.S1_at
LOC507426	similar to poly (ADP-ribose) polymerase family, member 3	0.707716	8.86e-08	8.51e-07	Bt.24799.1.S1_at
IL17A	interleukin 17A	0.707253	1.04e-06	7.49e-06	Bt.12772.1.S1_at
PDE7B	Phosphodiesterase 7B	0.707122	0.0100171	0.0230276	Bt.18459.1.A1_at
CD84	CD84 molecule	0.706306	6.97e-07	5.28e-06	Bt.20521.2.S1_at
MBOAT1	Membrane bound O-acyltransferase domain containing 1	0.706194	8.89e-08	8.54e-07	Bt.20276.1.S1_at
AW654496	Accession AW654496	0.704988	0.00470456	0.0120238	Bt.18458.1.S1_at
CARS	cysteinyl-tRNA synthetase	0.704418	1.23e-07	1.14e-06	Bt.18835.1.S1_at
ACSL5	acyl-CoA synthetase long-chain family member 5	0.704085	4.55e-09	6.12e-08	Bt.15886.1.S1_at
LCMT1	leucine carboxyl methyltransferase 1	0.702145	3.38e-16	6e-14	Bt.6059.1.S1_at
NCK2	NCK adaptor protein 2	0.70078	6.14e-07	4.72e-06	Bt.10999.2.S1_at
LOC100138555	Similar to SP140 nuclear body protein	0.700763	1.29e-14	1.13e-12	Bt.8107.1.S1_at
KIAA0182_Hsa	KIAA0182	0.700475	3.52e-06	2.2e-05	Bt.10333.1.S1_at
CK770939	Accession CK770939	0.69999	7.95e-06	4.58e-05	Bt.20522.1.S1_at
TRAF1	TNF receptor-associated factor 1	0.697914	7.01e-05	0.000313286	Bt.9083.1.S1_at
DNAJC1	DnaJ (Hsp40) homolog, subfamily C, member 1	0.697371	4e-09	5.47e-08	Bt.6341.1.S1_at
CK957799	Accession CK957799	0.69733	1.23e-08	1.49e-07	Bt.7082.1.S1_at
CK835587	Accession CK835587	0.69718	0.00236699	0.00665379	Bt.27281.1.S1_at
TST	similar to Thiosulfate sulfurtransferase (Rhodanese)	0.696497	8.6e-08	8.3e-07	Bt.460.1.S1_at
DDB2	damage-specific DNA binding protein 2, 48kDa	0.694723	5e-16	8.18e-14	Bt.10852.3.S1_at
NR1H3	nuclear receptor subfamily 1, group H, member 3	0.69301	8.6e-11	1.92e-09	Bt.17265.2.S1_at
SCFD2	Sec1 family domain containing 2	0.692697	0.00672163	0.0163397	Bt.26497.1.A1_at
ELMO2	engulfment and cell motility 2	0.692533	3.75e-11	9.09e-10	Bt.26400.1.A1_at
NCOA1	nuclear receptor coactivator 1	0.692493	6.86e-09	8.91e-08	Bt.13313.2.S1_at
TMEM45B	transmembrane protein 45B	0.691469	3.01e-07	2.52e-06	Bt.27029.1.S1_at
BAZ2B	Bromodomain adjacent to zinc finger domain, 2B	0.691317	0.000145287	0.000592004	Bt.26728.1.S1_at
SEMA4A	sema domain, immunoglobulin domain (Ig), transmembrane domain (TM) and short cytoplasmic domain, (semaphorin) 4A	0.69058	0.00294168	0.00805804	Bt.3339.2.S1_a_at
C10orf28_Hsa	chromosome 10 open reading frame 28	0.689998	2.99e-13	1.51e-11	Bt.20031.1.S1_at
ADD3	adducin 3 (gamma)	0.689853	4.85e-09	6.48e-08	Bt.20897.2.S1_a_at
AW359022	Accession AW359022	0.689623	3.66e-09	5.05e-08	Bt.24456.1.S1_at
LRMP	lymphoid-restricted membrane protein	0.689151	1.16e-07	1.08e-06	Bt.27446.1.A1_at
PTK2B	PTK2B protein tyrosine kinase 2 beta	0.688391	2.31e-09	3.37e-08	Bt.13853.2.S1_a_at
LOC100125763	neuronal protein 3.1	0.688254	1.33e-07	1.22e-06	Bt.27331.1.S1_at
BNBD-4	neutrophil beta-defensin 4	0.687602	1.16e-05	6.45e-05	Bt.146.1.S1_at
MAPBPIP	Mitogen-activated protein-binding protein-interacting protein	0.686307	7.39e-09	9.56e-08	Bt.868.2.S1_at
IKBKE	inhibitor of kappa light polypeptide gene enhancer in B-cells, kinase epsilon	0.686252	2.07e-14	1.63e-12	Bt.1472.2.S1_at
CB450627	Accession CB450627	0.685675	1.29e-10	2.7e-09	Bt.22303.1.S1_at
GJB2	gap junction protein, beta 2, 26kDa	0.685613	0.00205579	0.00589623	Bt.29716.1.S1_at
FADD	Fas (TNFRSF6)-associated via death domain	0.685385	2.23e-05	0.000114633	Bt.3682.1.S1_at
TOR1B	torsin family 1, member B (torsin B)	0.684348	1.44e-11	4e-10	Bt.4095.2.S1_at
MLKL	Mixed lineage kinase domain-like	0.682606	7.66e-09	9.83e-08	Bt.20017.1.S1_at
UBR4	ubiquitin protein ligase E3 component n-recognin 4	0.681884	3.46e-08	3.67e-07	Bt.743.1.S1_at
COL15A1	collagen, type XV, alpha 1	0.681404	1.57e-07	1.41e-06	Bt.20512.1.S1_at
CF930678	Accession CF930678	0.680879	0.000657686	0.00220928	Bt.28702.1.S1_at
GCHFR	GTP cyclohydrolase I feedback regulator	0.680517	1.64e-08	1.9e-07	Bt.27033.1.S1_at
BRCA1	Breast cancer 1, early onset	0.680397	2.4e-08	2.67e-07	Bt.14026.1.A1_at
NCOA1	nuclear receptor coactivator 1	0.680029	4.02e-08	4.19e-07	Bt.13313.1.S1_at
STX8	syntaxin 8	0.679128	0.0037933	0.0100053	Bt.21402.1.S1_at
CK780055	Accession CK780055	0.67871	6.34e-06	3.73e-05	Bt.9901.1.S1_at
CB468085	Accession CB468085	0.678363	7.61e-05	0.000337065	Bt.17041.1.A1_at
IL2RA	interleukin 2 receptor, alpha	0.678355	0.000136771	0.000562227	Bt.3941.1.S1_at
PDXK	Pyridoxal (pyridoxine, vitamin B6) kinase	0.677167	2.67e-09	3.84e-08	Bt.7641.1.S1_at
S100A2	S100 calcium binding protein A2	0.677047	0.00196741	0.00567545	Bt.5970.1.S1_a_at
LY75	lymphocyte antigen 75	0.676997	2.5e-07	2.14e-06	Bt.20747.1.S1_at
MUC15	mucin 15, cell surface associated	0.676029	1.92e-05	0.000100348	Bt.11217.1.S1_at
PSME2	proteasome (prosome, macropain) activator subunit 2 (PA28 beta)	0.675318	1.86e-13	1.03e-11	Bt.15729.1.S1_at
USP12	ubiquitin specific peptidase 12	0.674755	8.62e-07	6.34e-06	Bt.24513.1.S1_at
STK17A	serine/threonine kinase 17a	0.674208	4.75e-07	3.74e-06	Bt.10214.1.S1_at
CB435176	Accession CB435176	0.673611	1.39e-07	1.27e-06	Bt.9733.1.S1_at
CK943326	Accession CK943326	0.672768	4.31e-05	0.000204629	Bt.17217.2.S1_at
IMPA2	inositol(myo)-1(or 4)-monophosphatase 2	0.670856	8.96e-08	8.6e-07	Bt.1655.1.A1_at
CB458621	Accession CB458621	0.67078	0.00354031	0.00944412	Bt.1817.1.S1_at
CB539007	Accession CB539007	0.668814	1.81e-08	2.08e-07	Bt.12579.2.A1_at
ADPGK	ADP-dependent glucokinase	0.668699	3.34e-11	8.24e-10	Bt.2581.1.S1_at
TBL1X	Transducin (beta)-like 1X-linked	0.667759	1.66e-05	8.84e-05	Bt.27699.2.S1_at
TMEM106A	transmembrane protein 106A	0.667148	5.86e-16	9.1e-14	Bt.24539.1.S1_at
LOC533883	Similar to Uncharacterized protein KIAA1671	0.665952	1.08e-06	7.73e-06	Bt.28655.1.S1_at
ZNRF1	zinc and ring finger 1	0.665214	9.89e-11	2.16e-09	Bt.15887.2.S1_a_at
C1H3orf38	chromosome 3 open reading frame 38 ortholog	0.665069	2.84e-08	3.08e-07	Bt.6411.1.S1_at
USP20	ubiquitin specific peptidase 20	0.664783	3.4e-08	3.62e-07	Bt.6244.1.S1_at
GRLF1	glucocorticoid receptor DNA binding factor 1	0.664656	0.000921872	0.00295469	Bt.12496.1.S1_at
BCO2	beta-carotene oxygenase 2	0.664224	5.48e-08	5.54e-07	Bt.28078.1.S1_at
ABCG2	ATP-binding cassette, sub-family G (WHITE), member 2	0.66353	4.17e-05	0.000198274	Bt.27938.1.A1_at
SLC8A1	solute carrier family 8 (sodium/calcium exchanger), member 1	0.663486	0.000988377	0.0031392	Bt.15990.1.S1_at
CB460195	Accession CB460195	0.663391	0.00127738	0.00392619	Bt.19266.1.A1_at
CB445570	Accession CB445570	0.662801	0.00126873	0.00390348	Bt.18523.1.A1_at
AV598616	Accession AV598616	0.662554	4.83e-08	4.95e-07	Bt.6123.1.S1_at
IMPA1	inositol(myo)-1(or 4)-monophosphatase 1	0.661827	9.91e-12	2.92e-10	Bt.424.1.S2_at
OBFC1	oligonucleotide/oligosaccharide-binding fold containing 1	0.66048	1.69e-11	4.54e-10	Bt.28149.1.S1_at
CB430170	Accession CB430170	0.660092	1.29e-08	1.54e-07	Bt.17432.1.S1_at
CB443368	Accession CB443368	0.659393	0.000135591	0.000558666	Bt.18355.1.A1_at
PLD1	phospholipase D1, phosphatidylcholine-specific	0.658758	4.97e-06	2.99e-05	Bt.13996.3.A1_at
DTNB	dystrobrevin, beta	0.658423	1.39e-06	9.7e-06	Bt.7860.1.S1_s_at
LTB	lymphotoxin beta (TNF superfamily, member 3)	0.657989	0.000385845	0.00138915	Bt.21431.1.S1_at
BM251721	Accession BM251721	0.65667	0.000189747	0.00074574	Bt.21203.1.S1_at
IRF2	interferon regulatory factor 2	0.656156	3.39e-09	4.73e-08	Bt.15989.1.A1_at
CB456579	Accession CB456579	0.656155	1.78e-08	2.05e-07	Bt.4484.1.S1_at
PLEKHA5	Pleckstrin homology domain containing, family A member 5	0.655871	0.0131772	0.0290984	Bt.21009.1.S1_at
ANTXR2	anthrax toxin receptor 2	0.655503	8.43e-06	4.84e-05	Bt.12745.2.A1_at
DNAJC6	DnaJ (Hsp40) homolog, subfamily C, member 6	0.653997	0.01859	0.0390569	Bt.514.1.S1_at
PCP4L1	Purkinje cell protein 4 like 1	0.653164	9.75e-05	0.000419676	Bt.5420.1.A1_a_at
BE722116	Accession BE722116	0.651156	1.58e-05	8.47e-05	Bt.22141.2.S1_at
PCP4L1	Purkinje cell protein 4 like 1	0.649867	0.00027204	0.00101772	Bt.5420.1.A1_at
CRAT	carnitine acetyltransferase	0.648942	1.37e-09	2.12e-08	Bt.21015.1.S1_at
PIR	pirin (iron-binding nuclear protein)	0.648819	1.55e-05	8.3e-05	Bt.21680.2.S1_at
HPS5	Hermansky-Pudlak syndrome 5	0.648587	1.97e-10	3.88e-09	Bt.2252.1.S1_at
H1F0	H1 histone family, member 0	0.648559	0.000235644	0.000896934	Bt.20929.1.S1_at
MAGED2	melanoma antigen family D, 2	0.648159	7.78e-11	1.76e-09	Bt.5078.1.S1_at
CB456916	Accession CB456916	0.647756	0.000358044	0.00130416	Bt.16820.1.A1_at
NFKBIE	nuclear factor of kappa light polypeptide gene enhancer in B-cells inhibitor, epsilon	0.647456	4.89e-05	0.000228071	Bt.1536.3.S1_at
ANTXR2	anthrax toxin receptor 2	0.646689	2.45e-05	0.00012419	Bt.12745.3.S1_at
ARHGAP12	Rho GTPase activating protein 12	0.646638	5.24e-09	6.96e-08	Bt.22736.1.S1_at
TNFAIP1	tumor necrosis factor, alpha-induced protein 1 (endothelial)	0.645823	2.97e-07	2.49e-06	Bt.23825.1.S1_at
SDC1	Syndecan 1	0.643509	0.0188975	0.0396155	Bt.21944.1.S1_at
CB535821	Accession CB535821	0.64312	4.54e-05	0.000214048	Bt.22219.1.S1_at
MYCBP2	MYC binding protein 2	0.643051	0.000149439	0.000606286	Bt.17630.1.S1_at
CK957681	Accession CK957681	0.642523	3.04e-08	3.28e-07	Bt.28164.1.A1_at
CB446677	Accession CB446677	0.642104	0.000127409	0.000529515	Bt.28267.2.S1_a_at
CBR3	carbonyl reductase 3	0.641826	1.22e-06	8.63e-06	Bt.22496.1.S1_at
TRAF3	TNF receptor-associated factor 3	0.641517	7.08e-07	5.35e-06	Bt.18290.1.A1_at
GLG1	Golgi apparatus protein 1	0.640959	1.89e-09	2.84e-08	Bt.24597.2.S1_at
SP140	SP140 nuclear body protein	0.639933	6.65e-13	2.95e-11	Bt.27830.1.A1_at
ATL3	Atlastin 3	0.639831	5.22e-07	4.09e-06	Bt.16221.1.A1_at
P2RY5	Purinergic receptor P2Y, G-protein coupled, 5	0.639311	0.000156403	0.000628999	Bt.23667.2.S1_at
GNB5	guanine nucleotide binding protein (G protein), beta 5	0.638904	2.12e-06	1.41e-05	Bt.22453.2.S1_at
TRIP10	thyroid hormone receptor interactor 10	0.638007	0.00176236	0.00516297	Bt.1323.1.S1_at
LPAR2	lysophosphatidic acid receptor 2	0.637579	7.64e-06	4.42e-05	Bt.27869.1.A1_at
BF042723	Accession BF042723	0.637575	2.54e-07	2.17e-06	Bt.16525.3.S1_at
CB461077	Accession CB461077	0.637412	2.99e-09	4.24e-08	Bt.20974.1.S1_at
CK952663	Accession CK952663	0.637392	4.46e-10	8.04e-09	Bt.18643.1.A1_at
ADA	adenosine deaminase	0.636974	0.000158216	0.000635265	Bt.4303.1.S1_at
BP102599	Accession BP102599	0.636945	2.9e-05	0.000144013	Bt.23869.1.A1_at
SBNO2	strawberry notch homolog 2 (Drosophila)	0.636148	1.04e-06	7.51e-06	Bt.10014.1.S1_at
GDAP2	ganglioside induced differentiation associated protein 2	0.634677	4.23e-08	4.39e-07	Bt.18740.2.S1_at
PTER	phosphotriesterase related	0.634071	1.51e-07	1.36e-06	Bt.16484.1.A1_at
EPAS1	endothelial PAS domain protein 1	0.632858	0.000613933	0.00208085	Bt.4353.1.S1_at
SDHAF2	succinate dehydrogenase complex assembly factor 2	0.632325	1.65e-11	4.45e-10	Bt.1853.1.S1_at
CK962357	Accession CK962357	0.63231	1.88e-11	4.97e-10	Bt.18039.1.S1_at
CK951979	Accession CK951979	0.632101	4.15e-13	1.98e-11	Bt.29042.1.A1_at
TBXAS1	thromboxane A synthase 1 (platelet, cytochrome P450, family 5, subfamily A)	0.631982	0.0160357	0.0344744	Bt.13516.3.A1_at
ARHGEF3	Rho guanine nucleotide exchange factor (GEF) 3	0.631641	0.00772619	0.0184288	Bt.3236.1.A1_at
CHST7	Carbohydrate (N-acetylglucosamine 6-O) sulfotransferase 7	0.630291	2.23e-07	1.93e-06	Bt.13912.1.S1_at
CPOX	Similar to coproporphyrinogen oxidase	0.630189	9.95e-08	9.43e-07	Bt.26709.2.A1_at
ABHD1	abhydrolase domain containing 1	0.629959	0.00281241	0.00774659	Bt.22056.1.S1_a_at
CXCL16	chemokine (C-X-C motif) ligand 16	0.629164	2.41e-14	1.86e-12	Bt.22009.2.S1_a_at
CK727467	Accession CK727467	0.627905	0.000142755	0.000583546	Bt.25288.1.A1_at
BF601395	Accession BF601395	0.62783	3.28e-07	2.7e-06	Bt.23669.1.A1_at
ACSL6	acyl-CoA synthetase long-chain family member 6	0.627768	0.00014831	0.000602296	Bt.11904.1.S1_at
CK972769	Accession CK972769	0.627385	1.22e-07	1.13e-06	Bt.9765.1.S1_at
CPOX	similar to coproporphyrinogen oxidase	0.626657	1.34e-06	9.4e-06	Bt.26709.1.S1_at
SDS	serine dehydratase	0.626622	0.00195127	0.00563545	Bt.5878.1.A1_at
IFT52	intraflagellar transport 52 homolog (Chlamydomonas)	0.625908	4.92e-13	2.27e-11	Bt.11379.1.S1_at
BCL3	B-cell CLL/lymphoma 3	0.625583	4.5e-07	3.56e-06	Bt.16930.2.S1_at
SQRDL	sulfide quinone reductase-like (yeast)	0.625104	1.7e-07	1.51e-06	Bt.5296.1.S1_at
GIMAP5	GTPase, IMAP family member 5	0.624962	0.00541614	0.0135884	Bt.21820.1.S1_at
BF653143	Accession BF653143	0.623731	1.9e-08	2.17e-07	Bt.28059.1.S1_at
ARRDC4	arrestin domain containing 4	0.62287	0.00142231	0.00429109	Bt.9792.1.S1_at
CB425779	Accession CB425779	0.622013	4.14e-06	2.54e-05	Bt.17026.2.A1_at
FNTB	farnesyltransferase, CAAX box, beta	0.621087	5.98e-08	5.98e-07	Bt.4529.1.S1_at
UPP1	uridine phosphorylase 1	0.620172	0.0165305	0.0353425	Bt.20327.1.S1_a_at
APOB48R_Hsa	apolipoprotein B48 receptor	0.620093	0.00997661	0.0229473	Bt.23487.1.S1_at
BF604222	Accession BF604222	0.619923	1.57e-07	1.41e-06	Bt.9075.1.S1_at
CK728845	Accession CK728845	0.619422	1.79e-05	9.43e-05	Bt.25241.1.A1_at
IRF3	interferon regulatory factor 3	0.618798	3.61e-08	3.82e-07	Bt.20182.1.S1_at
FTSJD2	FtsJ methyltransferase domain containing 2	0.618795	9.87e-11	2.16e-09	Bt.20189.1.S1_at
CK969008	Accession CK969008	0.618328	2.97e-07	2.49e-06	Bt.29374.1.A1_at
CB531797	Accession CB531797	0.618295	0.000112383	0.000476459	Bt.19724.1.A1_at
MITD1	MIT, microtubule interacting and transport, domain containing 1	0.617328	3.13e-09	4.39e-08	Bt.16603.1.A1_at
CB428803	Accession CB428803	0.616666	4.19e-11	1e-09	Bt.17336.1.A1_at
PTGER2	prostaglandin E receptor 2 (subtype EP2), 53kDa	0.616437	0.00108447	0.00340563	Bt.12301.1.S1_at
CB166021	Accession CB166021	0.61627	0.00108071	0.00339469	Bt.2871.2.A1_at
ANTXR2	anthrax toxin receptor 2	0.613491	4.43e-05	0.000209587	Bt.12745.1.A1_at
LOC781494	similar to Myeloid-associated differentiation marker	0.613304	2.04e-08	2.31e-07	Bt.28040.1.S1_at
EIF4G3	Eukaryotic translation initiation factor 4 gamma, 3	0.613251	0.0017607	0.00515932	Bt.20006.1.A1_at
NYREN18	NEDD8 ultimate buster-1	0.612227	2.31e-06	1.52e-05	Bt.12732.2.S1_at
CK778404	Accession CK778404	0.611223	1.78e-11	4.74e-10	Bt.24797.1.A1_at
TRIO	triple functional domain (PTPRF interacting)	0.611212	0.00424884	0.0110153	Bt.5965.1.S1_at
ZFAND3	zinc finger, AN1-type domain 3	0.610902	8.49e-06	4.87e-05	Bt.23708.1.A1_at
TTLL1	tubulin tyrosine ligase-like family, member 1	0.610615	1.17e-05	6.46e-05	Bt.3125.1.S1_at
LOC100140708	similar to IQ motif containing GTPase activating protein 2	0.61054	0.00650638	0.0159035	Bt.20947.2.S1_at
TLR5	Toll-like receptor 5	0.610264	3e-06	1.9e-05	Bt.5853.1.S1_at
SERPINB1	Serpin peptidase inhibitor, clade B (ovalbumin), member 1	0.610192	5.64e-12	1.8e-10	Bt.7629.1.S1_at
CB433115	Accession CB433115	0.609102	0.000341246	0.00124919	Bt.17689.1.A1_at
PPP1R16B	protein phosphatase 1, regulatory (inhibitor) subunit 16B	0.607299	0.00355937	0.0094787	Bt.8543.1.S1_at
LGALS3BP	lectin, galactoside-binding, soluble, 3 binding protein	0.606915	1.72e-10	3.47e-09	Bt.6597.2.S1_a_at
ZC3H12A	zinc finger CCCH-type containing 12A	0.606818	0.000213771	0.000825624	Bt.8745.1.S1_at
SCMH1	sex comb on midleg homolog 1 (Drosophila)	0.60619	0.00081576	0.00266052	Bt.3116.1.A1_at
CB424461	Accession CB424461	0.605984	5.51e-05	0.000254077	Bt.20776.1.A1_at
CB427651	Accession CB427651	0.604632	4.67e-08	4.81e-07	Bt.22621.1.S1_at
CK976472	Accession CK976472	0.603954	0.000232497	0.000887126	Bt.16538.1.S1_at
ITPR2	inositol 1,4,5-triphosphate receptor, type 2	0.603761	0.0156591	0.0337931	Bt.9026.1.S1_at
IRF8	interferon regulatory factor 8	0.60354	0.000236442	0.000899694	Bt.13902.2.S1_a_at
FNBP1	formin binding protein 1	0.603347	1.55e-08	1.82e-07	Bt.10381.1.S1_at
CA035005	Accession CA035005	0.60319	0.000576167	0.00197273	Bt.12583.1.A1_at
PTPN2	Protein tyrosine phosphatase, non-receptor type 2	0.602543	1.93e-10	3.81e-09	Bt.5590.1.S1_at
RBMS2	RNA binding motif, single stranded interacting protein 2	0.601851	2.12e-05	0.000109513	Bt.24935.2.S1_at
ARHGAP27	Rho GTPase activating protein 27	0.601711	0.00117843	0.00366555	Bt.24469.1.S1_at
IL10	interleukin 10	0.601663	0.00305822	0.00833689	Bt.4723.1.S1_at
CB421497	Accession CB421497	0.601636	0.000380934	0.00137466	Bt.7041.1.S1_at
JUP	Junction plakoglobin	0.60098	9.98e-06	5.65e-05	Bt.22141.1.S1_at
LRMP	lymphoid-restricted membrane protein	0.599499	2.22e-07	1.92e-06	Bt.16526.1.S1_at
NAMPT	Nicotinamide phosphoribosyltransferase	0.599461	5.66e-05	0.0002598	Bt.27085.1.S1_at
NFKBIE	nuclear factor of kappa light polypeptide gene enhancer in B-cells inhibitor, epsilon	0.598184	0.000225467	0.000864011	Bt.1536.2.S1_a_at
STAT5A	signal transducer and activator of transcription 5A	0.597406	7.68e-07	5.72e-06	Bt.4641.1.S1_at
MACF1	microtubule-actin crosslinking factor 1	0.597385	0.0186032	0.0390756	Bt.29480.1.S1_at
LOC788911	Similar to autotaxin isoform 1 preproprotein	0.59712	3.12e-05	0.000153778	Bt.25525.1.A1_at
C2orf68_Hsa	chromosome 2 open reading frame 68	0.596872	1.15e-08	1.4e-07	Bt.22633.1.S1_at
GOSR2	golgi SNAP receptor complex member 2	0.596854	7.85e-11	1.78e-09	Bt.15686.1.S1_at
IER3	immediate early response 3	0.596448	9.56e-05	0.000412474	Bt.2153.1.S1_at
POLB	polymerase (DNA directed), beta	0.596323	0.000127858	0.000531028	Bt.27181.1.A1_at
LY6E	lymphocyte antigen 6 complex, locus E	0.595639	2.91e-06	1.86e-05	Bt.2346.1.S1_at
TRIM26	tripartite motif-containing 26	0.59471	9.92e-09	1.23e-07	Bt.703.1.S1_at
CB452245	Accession CB452245	0.5946	1.14e-09	1.8e-08	Bt.20405.1.S1_at
TRIM47	Tripartite motif-containing 47	0.594478	0.000138954	0.000569694	Bt.24373.1.S1_at
IRF9	interferon regulatory factor 9	0.594392	4.95e-08	5.05e-07	Bt.20054.1.S1_at
ARF3	ADP-ribosylation factor 3	0.594344	1.01e-08	1.25e-07	Bt.9182.1.S1_at
CK950681	Accession CK950681	0.591538	0.000505807	0.00175894	Bt.28165.1.A1_at
CB450535	Accession CB450535	0.591439	0.00426527	0.0110533	Bt.18823.1.A1_at
TANK	TRAF family member-associated NFKB activator	0.590787	3.82e-08	4.01e-07	Bt.13331.2.S1_a_at
BI775581	Accession BI775581	0.590489	8.28e-10	1.37e-08	Bt.22303.3.S1_at
CK950733	Accession CK950733	0.589865	0.001816	0.00529765	Bt.29017.1.A1_at
BCAM	basal cell adhesion molecule (Lutheran blood group)	0.589534	7.89e-07	5.86e-06	Bt.7873.1.S2_at
TPK1	thiamin pyrophosphokinase 1	0.58936	0.019093	0.0399761	Bt.23559.1.S1_at
EXT1	exostoses (multiple) 1	0.587067	0.000368168	0.00133595	Bt.17238.1.S1_at
MTP18	mitochondrial protein 18 kDa	0.586443	5.82e-07	4.5e-06	Bt.20470.1.S1_a_at
CK849601	Accession CK849601	0.586377	9.39e-07	6.84e-06	Bt.8586.1.S1_at
THEM4	thioesterase superfamily member 4	0.58568	1.94e-05	0.0001012	Bt.10185.1.S1_at
BM361966	Accession BM361966	0.58494	6.95e-07	5.27e-06	Bt.9555.1.S1_at
SERINC2	serine incorporator 2	0.583753	2.45e-06	1.6e-05	Bt.10898.1.S1_at
ACSS1	acyl-CoA synthetase short-chain family member 1	0.583675	0.00041198	0.00147344	Bt.15996.1.S1_at
PRKACB	protein kinase, cAMP-dependent, catalytic, beta	0.583671	3.11e-11	7.73e-10	Bt.391.2.S1_at
DENND3	DENN/MADD domain containing 3	0.583477	4.7e-06	2.84e-05	Bt.29930.1.S1_at
TRADD	TNFRSF1A-associated via death domain	0.583442	1.42e-15	1.86e-13	Bt.15875.1.S1_at
RHBDL2	rhomboid, veinlet-like 2 (Drosophila)	0.583437	0.00519688	0.0130911	Bt.17465.1.S1_at
CB433355	Accession CB433355	0.582418	0.000562523	0.0019308	Bt.22644.2.A1_at
ABHD1	abhydrolase domain containing 1	0.582405	0.00211064	0.00603825	Bt.22056.2.S1_a_at
BI775839	Accession BI775839	0.582382	0.00314913	0.00854165	Bt.23394.1.S1_at
GDAP2	ganglioside induced differentiation associated protein 2	0.582278	6.41e-09	8.35e-08	Bt.18740.1.S1_at
STEAP3	STEAP family member 3	0.58104	1.79e-09	2.72e-08	Bt.13278.2.S1_a_at
TM7SF3	transmembrane 7 superfamily member 3	0.580891	2.59e-06	1.68e-05	Bt.22720.1.S1_at
BDKRB2	bradykinin receptor B2	0.579402	2.74e-07	2.33e-06	Bt.19809.2.A1_at
CB447456	Accession CB447456	0.579181	1.69e-06	1.15e-05	Bt.16525.2.S1_at
SIDT2	SID1 transmembrane family, member 2	0.577761	6.7e-05	0.000301133	Bt.20099.1.S1_at
LOC786987	hypothetical LOC786987	0.577539	0.00289521	0.00794474	Bt.19997.1.S1_at
INPP5B	inositol polyphosphate-5-phosphatase, 75kDa	0.576281	5.33e-08	5.4e-07	Bt.9923.1.S1_at
TRAFD1	TRAF-type zinc finger domain containing 1	0.576123	8.6e-12	2.58e-10	Bt.2311.1.S1_at
CLIC4	Chloride intracellular channel 4	0.575939	1.48e-07	1.34e-06	Bt.981.1.S1_at
PBX2	pre-B-cell leukemia transcription factor 2	0.574779	4.17e-09	5.68e-08	Bt.20847.1.S1_at
ITGAL	integrin, alpha L (antigen CD11A (p180), lymphocyte function-associated antigen 1; alpha polypeptide)	0.574543	0.000155668	0.000626449	Bt.13022.1.S1_at
DECR2	2,4-dienoyl CoA reductase 2, peroxisomal	0.574121	1.77e-05	9.31e-05	Bt.16811.1.A1_at
CF763999	Accession CF763999	0.57408	0.00817916	0.0193313	Bt.25101.1.S1_at
PTPN2	Protein tyrosine phosphatase, non-receptor type 2	0.572738	4.95e-08	5.05e-07	Bt.5590.2.S1_at
ABCC4	ATP-binding cassette, sub-family C (CFTR/MRP), member 4	0.572062	0.000120307	0.000505379	Bt.16933.1.S1_at
NOS2	nitric oxide synthase 2, inducible	0.56871	0.00176465	0.00516799	Bt.23126.2.S1_at
BF652874	Accession BF652874	0.567442	0.00301117	0.00822304	Bt.27893.3.S1_a_at
MUTED	Muted homolog (mouse)	0.566896	2.71e-09	3.88e-08	Bt.22851.1.S1_at
STK38L	Serine/threonine kinase 38 like	0.566729	1.48e-09	2.28e-08	Bt.23995.1.A1_at
AV667430	Accession AV667430	0.565895	1.51e-06	1.04e-05	Bt.6159.1.A1_at
CB534665	Accession CB534665	0.565749	4.18e-05	0.000198974	Bt.18036.1.A1_at
CB459817	Accession CB459817	0.56559	0.00139713	0.00422741	Bt.7536.1.S1_at
RBBP6	retinoblastoma binding protein 6	0.564861	6.21e-07	4.77e-06	Bt.20304.1.S1_at
CB461880	Accession CB461880	0.564494	0.0183976	0.0387615	Bt.19414.1.A1_at
NINJ1	ninjurin 1	0.564052	0.000715481	0.00237774	Bt.6219.1.S1_at
BFSP2	beaded filament structural protein 2, phakinin	0.563642	0.00122128	0.00377148	Bt.320.1.S1_at
BE663363	Accession BE663363	0.562925	0.00144713	0.00434999	Bt.28142.1.S1_at
RAB27A	RAB27A, member RAS oncogene family	0.562906	2.91e-08	3.15e-07	Bt.2641.1.S1_at
AV604129	Accession AV604129	0.562568	0.0241537	0.0489568	Bt.16070.1.S1_at
CK776366	Accession CK776366	0.562205	2.19e-09	3.24e-08	Bt.26972.1.A1_at
AVEN	apoptosis, caspase activation inhibitor	0.5617	0.000786584	0.00258109	Bt.1793.1.A1_at
GLRX5	glutaredoxin 5	0.561611	1.63e-05	8.68e-05	Bt.11167.1.S1_at
CK964062	Accession CK964062	0.561307	0.000121411	0.000509179	Bt.25399.1.S1_at
SYNJ1	synaptojanin 1	0.560756	2.13e-13	1.15e-11	Bt.365.1.S2_at
YARS	tyrosyl-tRNA synthetase	0.560733	3.78e-08	3.97e-07	Bt.4535.1.S1_at
WDR70	WD repeat domain 70	0.560135	0.0177521	0.0375989	Bt.10959.1.A1_at
CK847122	Accession CK847122	0.559966	0.00401874	0.0105063	Bt.27893.1.S1_at
ACER3	alkaline ceramidase 3	0.559637	2.01e-07	1.75e-06	Bt.28698.1.S1_at
CK957284	Accession CK957284	0.559566	0.000280275	0.00104507	Bt.21069.1.S1_at
BoLA-DRB3	major histocompatibility complex, class II, DRB3	0.559476	3.02e-10	5.67e-09	Bt.5356.1.S1_s_at
LGALS9	lectin, galactoside-binding, soluble, 9	0.558052	1.06e-12	4.42e-11	Bt.8906.1.S1_at
GAB1	GRB2-associated binding protein 1	0.557963	1.03e-07	9.7e-07	Bt.27091.2.S1_at
LOC511659	similar to phospholipase C, gamma 2	0.557603	4.19e-06	2.56e-05	Bt.931.1.S1_at
CB536254	Accession CB536254	0.55709	0.000534185	0.0018473	Bt.19897.1.A1_at
FUT10	fucosyltransferase 10 (alpha (1,3) fucosyltransferase)	0.556767	0.000125941	0.000524818	Bt.23151.1.S2_at
CF930523	Accession CF930523	0.55657	0.00154533	0.00460527	Bt.24258.2.S1_at
RICTOR	RPTOR independent companion of MTOR, complex 2	0.555607	6.81e-10	1.15e-08	Bt.13370.3.S1_at
TLK2	tousled-like kinase 2	0.555297	1.31e-13	7.48e-12	Bt.9303.1.S1_at
DDX10	DEAD (Asp-Glu-Ala-Asp) box polypeptide 10	0.555065	0.0131032	0.0289615	Bt.29345.1.A1_at
PRDM1	PR domain containing 1, with ZNF domain	0.554695	5.15e-05	0.000238845	Bt.21482.2.S1_at
RICTOR	RPTOR independent companion of MTOR, complex 2	0.554647	2.74e-09	3.91e-08	Bt.13370.1.A1_at
LOC100140708	Similar to IQ motif containing GTPase activating protein 2	0.553983	0.0152079	0.032951	Bt.2500.1.S1_at
CBR1	Hypothetical LOC780962	0.553684	3.07e-07	2.56e-06	Bt.7872.1.S1_at
CD84	CD84 molecule	0.552647	5.24e-06	3.14e-05	Bt.20521.3.A1_at
BRE	Brain and reproductive organ-expressed (TNFRSF1A modulator)	0.55219	0.00539408	0.013544	Bt.4351.1.S1_at
DAPP1	dual adaptor of phosphotyrosine and 3-phosphoinositides	0.552112	0.000842701	0.00273334	Bt.24335.1.S1_at
LOC505941	similar to KIAA1398 protein	0.55202	3.38e-07	2.77e-06	Bt.24973.1.A1_at
AW336219	Accession AW336219	0.551932	0.00674928	0.0164005	Bt.13253.1.S1_at
DAP	death-associated protein	0.551865	6.2e-10	1.08e-08	Bt.7395.1.S1_at
BLA-DQB	MHC class II antigen	0.551679	1.14e-05	6.34e-05	Bt.350.1.S1_s_at
GABARAPL1	GABA(A) receptor-associated protein like 1	0.551066	6.02e-05	0.000274838	Bt.3211.1.S1_at
ETV1	Ets variant gene 1	0.55045	0.00294885	0.00807414	Bt.20760.1.A1_at
GTF2H1	General transcription factor IIH, polypeptide 1, 62kDa	0.549906	6.55e-07	5e-06	Bt.19585.2.S1_at
TRIM6	tripartite motif-containing 6	0.549525	1.83e-12	7.01e-11	Bt.14047.1.A1_at
CEP350	centrosomal protein 350kDa	0.548589	5.91e-07	4.56e-06	Bt.23571.1.S1_at
RIPK3	receptor-interacting serine-threonine kinase 3	0.548514	8.47e-06	4.86e-05	Bt.27723.2.A1_a_at
AW307701	Accession AW307701	0.548442	5.29e-07	4.14e-06	Bt.23566.2.S1_at
ADD3	Adducin 3 (gamma)	0.548325	3.72e-09	5.12e-08	Bt.24528.1.A1_at
PTGES	prostaglandin E synthase	0.547784	0.000920151	0.00295146	Bt.8953.1.S1_at
ADD3	adducin 3 (gamma)	0.547549	1.76e-05	9.28e-05	Bt.20897.1.A1_at
CD48	CD48 molecule	0.547023	3.34e-10	6.22e-09	Bt.13293.1.S1_at
MR1	major histocompatibility complex, class I-related	0.546672	1.33e-11	3.78e-10	Bt.3829.1.A1_at
XDH	xanthine dehydrogenase	0.545986	5.39e-14	3.68e-12	Bt.5403.1.S1_at
BF041849	Accession BF041849	0.545406	7.36e-09	9.53e-08	Bt.15759.1.S1_at
BE753844	Accession BE753844	0.543387	2.03e-05	0.000105138	Bt.7468.1.S1_at
TMEM179B	Transmembrane protein 179B	0.543205	2.85e-10	5.39e-09	Bt.20497.1.A1_at
BATF	basic leucine zipper transcription factor, ATF-like	0.542837	0.00941224	0.0218186	Bt.9265.1.A1_at
LRCH1	Leucine-rich repeats and calponin homology (CH) domain containing 1	0.541414	1.3e-06	9.13e-06	Bt.16499.2.S1_at
OSGIN1	oxidative stress induced growth inhibitor 1	0.540646	0.000493446	0.0017227	Bt.18452.1.A1_at
BI536806	Accession BI536806	0.540488	0.000263717	0.00099045	Bt.3171.1.A1_at
CB429902	Accession CB429902	0.540314	4.73e-07	3.73e-06	Bt.17443.1.A1_at
SYNJ1	synaptojanin 1	0.540187	1.28e-14	1.13e-12	Bt.365.1.S1_at
CB429945	Accession CB429945	0.539638	9.34e-08	8.91e-07	Bt.13844.1.A1_at
CK954016	Accession CK954016	0.539441	2.25e-06	1.48e-05	Bt.7558.1.S1_at
CK776362	Accession CK776362	0.538651	2.04e-05	0.000105897	Bt.8969.1.S1_at
IGFBP6	insulin-like growth factor binding protein 6	0.538538	0.00197975	0.00570577	Bt.9958.1.S1_at
OTUD4	similar to OTU domain-containing protein 4 (HIV-1-induced protein HIN-1)	0.537469	2.21e-09	3.26e-08	Bt.16126.1.S1_at
CB466189	Accession CB466189	0.53681	0.00986002	0.0227296	Bt.19557.2.A1_at
STK3	serine/threonine kinase 3 (STE20 homolog, yeast)	0.536796	2.94e-07	2.47e-06	Bt.20188.2.S1_at
SCO1	SCO cytochrome oxidase deficient homolog 1 (yeast)	0.53643	2.31e-13	1.22e-11	Bt.10037.1.S1_at
TCTEX1D2	Tctex1 domain containing 2	0.536375	0.000159011	0.000637837	Bt.17436.1.S1_at
DUSP11	dual specificity phosphatase 11 (RNA/RNP complex 1-interacting)	0.536295	1.44e-10	2.99e-09	Bt.13589.1.A1_at
BI537878	Accession BI537878	0.536262	0.0069652	0.016843	Bt.26926.1.S1_at
HIVEP1	human immunodeficiency virus type I enhancer binding protein 1	0.535821	4.61e-05	0.000216798	Bt.18057.1.A1_at
CK950619	Accession CK950619	0.535203	8.15e-10	1.35e-08	Bt.2263.1.A1_at
DYNC1H1_Hsa	dynein, cytoplasmic 1, heavy chain 1	0.534354	1.69e-07	1.51e-06	Bt.26525.1.S1_at
C4orf43_Hsa	chromosome 4 open reading frame 43	0.533097	1.67e-06	1.14e-05	Bt.9492.1.S1_at
ARHGAP17	Rho GTPase activating protein 17	0.532987	7.47e-16	1.07e-13	Bt.1463.1.S1_at
CK942526	Accession CK942526	0.531927	0.000124071	0.000518068	Bt.21963.1.S1_at
UVRAG	UV radiation resistance associated gene	0.531731	0.00346932	0.00927662	Bt.17217.1.A1_at
CB456533	Accession CB456533	0.531707	0.000496846	0.00173359	Bt.12554.1.S1_at
RHBDD1	rhomboid domain containing 1	0.531564	1.97e-10	3.88e-09	Bt.20454.1.S1_at
PARP12	poly (ADP-ribose) polymerase family, member 12	0.530795	4.75e-10	8.51e-09	Bt.18116.3.A1_s_at
CK779101	Accession CK779101	0.529736	2.91e-07	2.45e-06	Bt.9923.2.A1_at
GPSM3	G-protein signaling modulator 3 (AGS3-like, C. elegans)	0.529258	3.27e-09	4.58e-08	Bt.6557.1.S1_at
AGTRAP	angiotensin II receptor-associated protein	0.528481	2.33e-07	2.01e-06	Bt.4462.1.S1_at
ATP5F1	ATP synthase, H+ transporting, mitochondrial F0 complex, subunit B1	0.527404	2.86e-06	1.83e-05	Bt.26991.2.S1_a_at
STK38L	serine/threonine kinase 38 like	0.527023	1.3e-07	1.19e-06	Bt.21548.1.A1_at
ITGA5	Integrin, alpha 5 (fibronectin receptor, alpha polypeptide)	0.526895	7.54e-06	4.37e-05	Bt.27462.2.A1_at
FRYL	FRY-like	0.526375	0.00242614	0.00680314	Bt.21533.1.S1_at
CK973076	Accession CK973076	0.526034	0.000106222	0.000452653	Bt.29467.1.A1_at
AV593525	Accession AV593525	0.525511	1.91e-07	1.68e-06	Bt.8165.2.S1_at
XPO6	Exportin 6	0.525311	4.72e-10	8.47e-09	Bt.2263.2.S1_at
CK769312	Accession CK769312	0.525158	0.0103877	0.023761	Bt.25389.1.A1_at
ELMO2	engulfment and cell motility 2	0.52477	1.67e-09	2.54e-08	Bt.18367.1.S1_at
SUV420H2	Suppressor of variegation 4-20 homolog 2 (Drosophila)	0.524018	5.95e-05	0.000271774	Bt.6007.1.S1_at
ATF7IP	activating transcription factor 7 interacting protein	0.523928	4.07e-07	3.25e-06	Bt.24527.1.S1_at
CK959175	Accession CK959175	0.523675	3.07e-08	3.31e-07	Bt.28523.1.S1_at
PLCL2	phospholipase C-like 2	0.523591	0.00121976	0.00376772	Bt.27012.1.A1_at
SELPLG	selectin P ligand	0.523152	0.000541124	0.0018687	Bt.6976.1.S1_at
PIP4K2A	phosphatidylinositol-5-phosphate 4-kinase, type II, alpha	0.523006	5.48e-05	0.000252859	Bt.18751.2.A1_s_at
FTSJD1	FtsJ methyltransferase domain containing 1	0.522091	1.47e-05	7.91e-05	Bt.18415.1.A1_at
CLN3	ceroid-lipofuscinosis, neuronal 3	0.520902	3.53e-06	2.2e-05	Bt.11228.1.S1_a_at
EVL	Enah/Vasp-like	0.52077	0.000315051	0.00116358	Bt.3860.1.S1_at
CDGAP_Hsa	Cdc42 GTPase-activating protein	0.519541	0.00147811	0.00442934	Bt.19281.1.A1_at
LRP10	low density lipoprotein receptor-related protein 10	0.51953	7.92e-08	7.69e-07	Bt.15938.1.S1_at
CK730146	Accession CK730146	0.519415	4.49e-08	4.64e-07	Bt.25145.1.A1_at
UBE2J1	Ubiquitin-conjugating enzyme E2, J1 (UBC6 homolog, yeast)	0.518717	1.37e-05	7.45e-05	Bt.23894.1.A1_at
CK777525	Accession CK777525	0.518584	3.39e-10	6.3e-09	Bt.26831.1.S1_at
CB456726	Accession CB456726	0.517059	0.0155239	0.0335339	Bt.14220.1.S1_at
PIP4K2A	phosphatidylinositol-5-phosphate 4-kinase, type II, alpha	0.516082	4.65e-05	0.000218246	Bt.18751.1.S1_at
FADS2	fatty acid desaturase 2	0.515693	0.0155061	0.0335094	Bt.3891.1.S1_at
CF613918	Accession CF613918	0.51541	0.00124056	0.00382626	Bt.7041.3.A1_at
CEBPD	CCAAT/enhancer binding protein (C/EBP), delta	0.515032	0.000259029	0.000976015	Bt.6406.1.S3_at
CB423904	Accession CB423904	0.514808	1.43e-10	2.96e-09	Bt.20942.1.S1_at
CB456543	Accession CB456543	0.514692	0.000428262	0.00152379	Bt.8993.1.S1_at
ARHGEF3	Rho guanine nucleotide exchange factor (GEF) 3	0.514556	0.00702895	0.0169773	Bt.3236.2.S1_at
LGR4	leucine-rich repeat-containing G protein-coupled receptor 4	0.514175	0.000588537	0.00200845	Bt.17263.1.S1_at
CB427981	Accession CB427981	0.512805	0.000974898	0.00310068	Bt.21373.2.A1_at
AW480741	Accession AW480741	0.512449	0.00834351	0.0196637	Bt.4010.2.S1_at
PIGH	phosphatidylinositol glycan anchor biosynthesis, class H	0.512425	6.71e-05	0.000301247	Bt.16133.2.S1_at
MYO18A	Myosin XVIIIA	0.511865	0.000155089	0.000625169	Bt.5412.2.S1_at
IL21R	interleukin 21 receptor	0.511768	0.000206887	0.000802956	Bt.25383.1.A1_at
RNLS	renalase, FAD-dependent amine oxidase	0.511694	0.00551829	0.0137946	Bt.27736.1.S1_at
PLA2G16	phospholipase A2, group XVI	0.511575	4.91e-05	0.000228777	Bt.13534.1.S1_at
AMBRA1	autophagy/beclin-1 regulator 1	0.511548	2.2e-11	5.67e-10	Bt.9856.1.S1_at
LOC615793	similar to Transmembrane protein 164	0.511389	2.03e-06	1.36e-05	Bt.29929.1.S1_at
SMAGP	small trans-membrane and glycosylated protein	0.510912	0.00121475	0.00375318	Bt.6544.1.S1_at
UNC13D	unc-13 homolog D (C. elegans)	0.510688	0.000175929	0.000697159	Bt.20343.1.S1_at
C8orf82_Hsa	chromosome 8 open reading frame 82	0.510633	2.37e-08	2.64e-07	Bt.8331.1.S1_at
STAT3	Signal transducer and activator of transcription 3 (acute-phase response factor)	0.510625	2.69e-05	0.000134705	Bt.15334.2.A1_at
HSD11B1	hydroxysteroid (11-beta) dehydrogenase 1	0.510224	7.87e-11	1.78e-09	Bt.13027.1.A1_at
ARHGEF6	Rac/Cdc42 guanine nucleotide exchange factor (GEF) 6	0.510109	2.89e-07	2.44e-06	Bt.24927.1.A1_at
MTUS1	mitochondrial tumor suppressor 1	0.510049	0.000549672	0.00189296	Bt.8319.1.S1_at
ACER3	alkaline ceramidase 3	0.509989	2.74e-08	3e-07	Bt.3497.1.A1_at
PLEKHA4	pleckstrin homology domain containing, family A (phosphoinositide binding specific) member 4	0.509812	0.00339987	0.00910856	Bt.26665.1.S1_at
KLHL8	kelch-like 8 (Drosophila)	0.509628	0.00285652	0.00785417	Bt.16467.1.S1_at
NQO2	NAD(P)H dehydrogenase, quinone 2	0.509609	0.00544456	0.0136432	Bt.20318.1.S1_a_at
VCPIP1	valosin containing protein (p97)/p47 complex interacting protein 1	0.508872	9.12e-12	2.71e-10	Bt.10962.1.S1_at
BI898067	Accession BI898067	0.508863	0.0010104	0.00319805	Bt.10897.1.S1_at
OGFR	opioid growth factor receptor	0.508759	3.94e-07	3.16e-06	Bt.8893.1.S1_at
CD83	CD83 molecule	0.508714	0.00806468	0.0191022	Bt.3841.2.S1_at
GSTA1	glutathione S-transferase A1	0.508055	3.28e-05	0.000160048	Bt.227.3.A1_a_at
BF076201	Accession BF076201	0.507757	3.21e-05	0.000156895	Bt.26901.1.S1_at
BRCA1	breast cancer 1, early onset	0.50766	3.01e-12	1.07e-10	Bt.22878.2.S1_a_at
CYFIP1	cytoplasmic FMR1 interacting protein 1	0.507633	0.00128178	0.00393682	Bt.18137.1.A1_at
TBXAS1	thromboxane A synthase 1 (platelet, cytochrome P450, family 5, subfamily A)	0.506665	0.0168377	0.0359252	Bt.13516.1.S1_at
CK778273	Accession CK778273	0.50663	0.00282752	0.00778303	Bt.24919.1.S1_at
AW431834	Accession AW431834	0.506611	5.37e-05	0.000248072	Bt.4042.1.S1_at
FUT10	fucosyltransferase 10 (alpha (1,3) fucosyltransferase)	0.505976	1.06e-12	4.41e-11	Bt.23151.1.S1_at
IGSF6	immunoglobulin superfamily, member 6	0.505083	8.61e-10	1.41e-08	Bt.18234.2.A1_at
LYN	V-yes-1 Yamaguchi sarcoma viral related oncogene homolog	0.504169	1.66e-12	6.45e-11	Bt.10831.1.S1_at
AU231459	Accession AU231459	0.50374	4e-08	4.17e-07	Bt.10298.1.A1_at
TFDP2	transcription factor Dp-2 (E2F dimerization partner 2)	0.503569	0.000372291	0.00134973	Bt.24154.1.A1_at
PLCL2	Phospholipase C-like 2	0.503534	0.00154681	0.00460857	Bt.27012.2.S1_at
ITGB6	integrin, beta 6	0.501663	4.43e-09	5.97e-08	Bt.9972.1.S1_at
CB444050	Accession CB444050	0.501361	0.00353727	0.00943802	Bt.18400.1.A1_at
CHCHD5	coiled-coil-helix-coiled-coil-helix domain containing 5	0.501185	6.88e-06	4.02e-05	Bt.12337.1.S1_a_at
OTUD4	similar to OTU domain-containing protein 4 (HIV-1-induced protein HIN-1)	0.500818	2.49e-07	2.14e-06	Bt.24167.1.S1_at
SENP8_Hsa	SUMO/sentrin specific peptidase family member 8	0.500808	4.57e-07	3.61e-06	Bt.7446.1.S1_at
C1orf83_Hsa	chromosome 1 open reading frame 83	0.500607	1.54e-08	1.81e-07	Bt.692.2.S1_at
ALG8	asparagine-linked glycosylation 8, alpha-1,3-glucosyltransferase homolog (S. cerevisiae)	0.500493	2.21e-09	3.26e-08	Bt.18863.1.S1_at
ZBED1	zinc finger, BED-type containing 1	0.500258	5.81e-08	5.84e-07	Bt.28092.1.A1_at
IFI6	interferon, alpha-inducible protein 6	0.499487	2.04e-06	1.37e-05	Bt.8436.1.S1_at
FER	fer (fps/fes related) tyrosine kinase	0.499256	0.00684322	0.0165802	Bt.27259.1.S1_at
CXCL3	Chemokine (C-X-C motif) ligand 3	0.499178	1.72e-05	9.12e-05	Bt.16321.1.A1_at
BM432978	Accession BM432978	0.499042	8.58e-10	1.4e-08	Bt.21432.1.S1_at
U1SNRNPBP	U11/U12 snRNP 35 kDa protein	0.498773	2.94e-09	4.19e-08	Bt.5294.2.S1_at
NCK2	NCK adaptor protein 2	0.498627	1.99e-07	1.74e-06	Bt.10999.1.A1_at
CK945574	Accession CK945574	0.498433	3.11e-06	1.97e-05	Bt.5756.1.A1_at
ACVRL1	activin A receptor type II-like 1	0.498282	3.25e-07	2.68e-06	Bt.28710.2.A1_a_at
MBD1	Methyl-CpG binding domain protein 1	0.497323	5.98e-10	1.04e-08	Bt.3221.1.A1_at
GSS	glutathione synthetase	0.497181	1.95e-06	1.31e-05	Bt.9056.1.S1_at
SQRDL	sulfide quinone reductase-like (yeast)	0.496883	2.73e-06	1.76e-05	Bt.28761.1.A1_s_at
AV613591	Accession AV613591	0.496196	1.36e-08	1.61e-07	Bt.22851.2.A1_at
FBXO33	F-box protein 33	0.495236	1.58e-07	1.41e-06	Bt.13844.2.S1_at
TNFAIP1	tumor necrosis factor, alpha-induced protein 1 (endothelial)	0.49483	5.62e-06	3.34e-05	Bt.29035.1.A1_at
CB466824	Accession CB466824	0.494426	0.000749528	0.00247567	Bt.22349.2.S1_at
C19orf66_Hsa	chromosome 19 open reading frame 66	0.494352	3.76e-06	2.33e-05	Bt.20363.1.S1_at
XKR8	XK, Kell blood group complex subunit-related family, member 8	0.494233	0.000794856	0.0026032	Bt.24355.1.A1_at
FBXO7	F-box protein 7	0.493845	9.74e-10	1.56e-08	Bt.21932.1.S1_at
IFNAR2	interferon (alpha, beta and omega) receptor 2	0.493748	3.54e-07	2.88e-06	Bt.5508.1.S1_at
CB439740	Accession CB439740	0.493187	0.00143083	0.00431154	Bt.21197.1.A1_at
PQLC3	PQ loop repeat containing 3	0.492903	6.91e-08	6.82e-07	Bt.28700.1.S1_at
PPARA	peroxisome proliferator-activated receptor alpha	0.492653	3.2e-05	0.000156529	Bt.12803.1.S1_at
NQO2	NAD(P)H dehydrogenase, quinone 2	0.492559	0.00489486	0.012431	Bt.20318.2.S1_a_at
LOC789894	similar to PAP-associated domain-containing protein 5 (Topoisomerase-related function protein 4-2) (TRF4-2)	0.492195	6.01e-05	0.000274615	Bt.22594.1.S1_at
CK771013	Accession CK771013	0.492178	0.00156452	0.00465577	Bt.8190.1.S1_at
TNIP1	TNFAIP3 interacting protein 1	0.491636	0.00298419	0.00816369	Bt.5432.1.S1_at
HIVEP2	human immunodeficiency virus type I enhancer binding protein 2	0.491481	0.000520708	0.00180622	Bt.8012.1.S1_at
FAM82C	family with sequence similarity 82, member C	0.490946	1.62e-05	8.67e-05	Bt.22185.1.S1_at
WDR18	WD repeat domain 18	0.490842	6.92e-06	4.04e-05	Bt.20322.3.S1_a_at
NCF4	neutrophil cytosolic factor 4, 40kDa	0.490703	2.25e-06	1.48e-05	Bt.7625.1.S1_a_at
B4GALT1	UDP-Gal:betaGlcNAc beta 1,4- galactosyltransferase, polypeptide 1	0.490427	2.19e-05	0.000112621	Bt.5141.1.S1_at
BP102812	Accession BP102812	0.489807	5.27e-05	0.000243748	Bt.24214.1.S1_at
SAA3	serum amyloid A 3	0.48885	0.0243742	0.0493877	Bt.22322.1.S1_at
YTHDC2	YTH domain containing 2	0.488671	1.55e-10	3.18e-09	Bt.24975.1.S1_at
GRINA	glutamate receptor, ionotropic, N-methyl D-aspartate-associated protein 1 (glutamate binding)	0.488565	4.35e-06	2.65e-05	Bt.11505.2.S1_at
SNX10	sorting nexin 10	0.488111	2.19e-05	0.000112478	Bt.27822.2.S1_at
ATF7	activating transcription factor 7	0.48759	2.5e-06	1.63e-05	Bt.18789.2.A1_at
CB532289	Accession CB532289	0.487575	0.000197516	0.000771397	Bt.7041.2.S1_at
TM7SF3	transmembrane 7 superfamily member 3	0.48744	1.35e-05	7.34e-05	Bt.22720.2.S1_a_at
BFAR	bifunctional apoptosis regulator	0.486834	6.16e-13	2.76e-11	Bt.9581.1.S1_at
EIF2C2	eukaryotic translation initiation factor 2C, 2	0.48658	5.58e-05	0.000256606	Bt.21912.1.S1_at
LAP3	leucine aminopeptidase 3	0.485826	1.45e-06	1.01e-05	Bt.7240.1.S1_at
ATAD1	ATPase family, AAA domain containing 1	0.48509	2.06e-10	4.04e-09	Bt.8053.1.S1_at
B4GALT5	UDP-Gal:betaGlcNAc beta 1,4- galactosyltransferase, polypeptide 5	0.483246	0.000584932	0.0019978	Bt.13147.1.A1_at
STEAP3	STEAP family member 3	0.483135	1.72e-12	6.63e-11	Bt.13278.1.S1_at
TARS	threonyl-tRNA synthetase	0.482895	4.78e-08	4.9e-07	Bt.20604.1.S1_at
GLB1	galactosidase, beta 1	0.482554	2.6e-05	0.000130855	Bt.6127.2.S1_at
COMMD1	copper metabolism (Murr1) domain containing 1	0.482001	0.00762426	0.0182136	Bt.16038.1.S1_at
XRCC4	X-ray repair complementing defective repair in Chinese hamster cells 4	0.481621	0.00931629	0.0216264	Bt.27097.1.A1_at
TEX12	testis expressed 12	0.481388	0.00627003	0.0154197	Bt.16291.1.A1_at
PNPO	pyridoxamine 5'-phosphate oxidase	0.481239	3.61e-09	4.99e-08	Bt.20893.1.A1_at
B4GALT7	Xylosylprotein beta 1,4-galactosyltransferase, polypeptide 7 (galactosyltransferase I)	0.480764	8.31e-08	8.06e-07	Bt.8868.1.S1_at
CUL4B	cullin 4B	0.480516	1.42e-07	1.29e-06	Bt.9176.2.S1_at
MNAT1	menage a trois homolog 1, cyclin H assembly factor (Xenopus laevis)	0.480503	5.36e-05	0.000247725	Bt.2940.2.S1_at
TCOF1	Treacher Collins-Franceschetti syndrome 1	0.480441	5.36e-05	0.000247725	Bt.12734.2.A1_s_at
LOC515009	similar to I-1 receptor candidate protein	0.48038	1.55e-07	1.39e-06	Bt.3874.1.S1_at
CK946118	Accession CK946118	0.480283	3.04e-05	0.000150211	Bt.5756.2.S1_at
GBA	glucosidase, beta; acid (includes glucosylceramidase)	0.480255	7.79e-06	4.5e-05	Bt.5413.3.A1_a_at
B4GALT5	UDP-Gal:betaGlcNAc beta 1,4- galactosyltransferase, polypeptide 5	0.479464	0.000859906	0.00278406	Bt.13147.1.S1_at
GBA	Glucosidase, beta; acid (includes glucosylceramidase)	0.478124	8e-06	4.61e-05	Bt.5413.1.S1_at
CCDC136	coiled-coil domain containing 136	0.477433	6.56e-05	0.000296102	Bt.22048.1.S1_a_at
PHACTR4	phosphatase and actin regulator 4	0.477066	3.79e-06	2.35e-05	Bt.10615.1.S1_at
TMEM179B	transmembrane protein 179B	0.477008	7.99e-11	1.79e-09	Bt.20497.2.S1_a_at
AKR1A1	aldo-keto reductase family 1, member A1 (aldehyde reductase)	0.477003	6.37e-10	1.1e-08	Bt.4449.1.S1_at
AIDA	axin interactor, dorsalization associated	0.476379	3.75e-11	9.09e-10	Bt.11433.1.A1_at
RNPEP	arginyl aminopeptidase (aminopeptidase B)	0.475988	6.72e-05	0.000301592	Bt.7272.1.S1_at
CB445654	Accession CB445654	0.47594	0.00953802	0.0220691	Bt.16986.1.A1_at
NFAM1	NFAT activating protein with ITAM motif 1	0.474757	0.000754153	0.00248765	Bt.9351.1.S1_at
ICAM3	intercellular adhesion molecule 3	0.474685	0.000371163	0.00134603	Bt.4293.1.S1_at
CK849256	Accession CK849256	0.474271	0.0021598	0.00615341	Bt.27757.1.S1_at
PGAP2	post-GPI attachment to proteins 2	0.474138	4.59e-05	0.000215922	Bt.2407.1.S1_at
CDC123	cell division cycle 123 homolog (S. cerevisiae)	0.473191	2.63e-10	5e-09	Bt.3256.1.S1_at
BAZ2B	bromodomain adjacent to zinc finger domain, 2B	0.472981	1.8e-06	1.21e-05	Bt.27440.1.A1_at
ANKIB1	ankyrin repeat and IBR domain containing 1	0.472451	4.26e-06	2.6e-05	Bt.20486.1.S1_at
VPS8	vacuolar protein sorting 8 homolog (S. cerevisiae)	0.472233	0.00421798	0.010949	Bt.26765.1.S1_at
GRINA	Glutamate receptor, ionotropic, N-methyl D-aspartate-associated protein 1 (glutamate binding)	0.471419	3.2e-06	2.02e-05	Bt.11505.3.S1_at
CK982528	Accession CK982528	0.470389	1.63e-05	8.7e-05	Bt.29660.1.A1_at
MBD1	Methyl-CpG binding domain protein 1	0.469394	8.28e-08	8.04e-07	Bt.3221.2.S1_at
NKIRAS2	NFKB inhibitor interacting Ras-like 2	0.469209	1.85e-05	9.69e-05	Bt.3938.1.S1_at
FKBP11	FK506 binding protein 11, 19 kDa	0.469198	0.00021406	0.000826409	Bt.6840.1.S1_a_at
SEC23A	Sec23 homolog A (S. cerevisiae)	0.469068	3.89e-12	1.32e-10	Bt.21115.2.S1_at
PRNP	prion protein (p27-30) (Creutzfeldt-Jakob disease, Gerstmann-Strausler-Scheinker syndrome, fatal familial insomnia)	0.468838	0.00049301	0.00172166	Bt.4737.1.S2_s_at
ACP5	acid phosphatase 5, tartrate resistant	0.468012	0.00765416	0.0182745	Bt.5193.1.S1_at
ADAR	adenosine deaminase, RNA-specific	0.467909	2.3e-09	3.36e-08	Bt.18790.1.A1_at
CB419220	Accession CB419220	0.467808	0.00199329	0.00573947	Bt.20736.1.S1_at
CK775953	Accession CK775953	0.466818	2.79e-05	0.000139676	Bt.26286.1.A1_at
AGPAT3	1-acylglycerol-3-phosphate O-acyltransferase 3	0.466452	9.04e-14	5.59e-12	Bt.27208.1.S1_at
BI849432	Accession BI849432	0.46627	9.32e-05	0.000403501	Bt.20317.1.S1_at
CCDC32	coiled-coil domain containing 32	0.465466	8.4e-08	8.13e-07	Bt.21125.2.S1_at
PLEKHM2	pleckstrin homology domain containing, family M (with RUN domain) member 2	0.46533	5.96e-06	3.53e-05	Bt.3314.1.S1_at
AK2	adenylate kinase 2	0.464932	8.36e-07	6.18e-06	Bt.946.2.A1_a_at
SELPLG	Selectin P ligand	0.464869	0.00137325	0.0041663	Bt.6976.2.S1_at
CK846526	Accession CK846526	0.464689	6.51e-07	4.97e-06	Bt.23566.1.A1_at
LOC529859	similar to KIAA1632	0.46461	2.17e-06	1.44e-05	Bt.20768.1.S1_at
RNF31	ring finger protein 31	0.464576	7.16e-06	4.17e-05	Bt.11258.2.A1_a_at
SERPINI1	serpin peptidase inhibitor, clade I (neuroserpin), member 1	0.464448	0.0116741	0.0261884	Bt.19231.1.S1_at
CK778952	Accession CK778952	0.463401	0.0197621	0.0411898	Bt.27171.1.A1_at
LY9	Lymphocyte antigen 9	0.463044	4.11e-05	0.000195864	Bt.28439.2.S1_at
DDX19B	DEAD (Asp-Glu-Ala-As) box polypeptide 19B	0.462788	1.79e-06	1.21e-05	Bt.20336.2.S1_at
LOC510736	similar to HEPH	0.461642	0.00844946	0.0198645	Bt.2172.1.S1_at
COMMD1	copper metabolism (Murr1) domain containing 1	0.461037	0.0069086	0.0167158	Bt.16038.1.S1_a_at
EIF4G3	eukaryotic translation initiation factor 4 gamma, 3	0.460996	0.00575512	0.0143176	Bt.18267.1.A1_at
F11R	F11 receptor	0.460166	0.000240227	0.000911587	Bt.4768.1.S2_at
MNAT1	menage a trois homolog 1, cyclin H assembly factor (Xenopus laevis)	0.459713	1.96e-05	0.0001021	Bt.2940.1.A1_at
DYNC1H1_Hsa	dynein, cytoplasmic 1, heavy chain 1	0.459099	1.92e-05	0.000100438	Bt.5462.1.S2_at
APLP2	amyloid beta (A4) precursor-like protein 2	0.458943	2.18e-07	1.89e-06	Bt.23248.1.S1_at
CMBL	carboxymethylenebutenolidase homolog (Pseudomonas)	0.458835	2.83e-05	0.000141034	Bt.3203.1.S1_at
CB436518	Accession CB436518	0.458803	0.000799059	0.00261359	Bt.17286.1.A1_at
KPNA3	karyopherin alpha 3 (importin alpha 4)	0.458236	0.000236808	0.000900812	Bt.16978.1.S1_at
TWISTNB	TWIST neighbor	0.458128	3.01e-05	0.000148565	Bt.13392.1.S1_at
MTUS1	mitochondrial tumor suppressor 1	0.457811	0.00313445	0.00851111	Bt.8319.2.S1_at
TAX1BP1	Tax1 (human T-cell leukemia virus type I) binding protein 1	0.457498	1.44e-05	7.77e-05	Bt.20105.2.S1_at
TOR1B	torsin family 1, member B (torsin B)	0.45721	2.14e-11	5.54e-10	Bt.4095.1.A1_at
BM252060	Accession BM252060	0.457145	7.72e-07	5.75e-06	Bt.16525.1.A1_at
GCLC	Glutamate-cysteine ligase, catalytic subunit	0.457105	0.00984288	0.0226943	Bt.16068.1.A1_at
LPCAT2	lysophosphatidylcholine acyltransferase 2	0.45628	0.00255002	0.00710249	Bt.26081.1.A1_at
PRDM1	PR domain containing 1, with ZNF domain	0.45497	0.00110833	0.00347004	Bt.21482.3.A1_at
PTPRC	protein tyrosine phosphatase, receptor type, C	0.454192	0.00036671	0.00133222	Bt.29715.1.S1_at
DDX1	DEAD (Asp-Glu-Ala-Asp) box polypeptide 1	0.454008	1.35e-12	5.46e-11	Bt.1784.1.S1_at
TBC1D22A	TBC1 domain family, member 22A	0.45366	0.00171669	0.00504581	Bt.12690.1.S1_at
LOC505941	similar to KIAA1398 protein	0.453055	5.52e-06	3.29e-05	Bt.4937.1.S1_at
CK955253	Accession CK955253	0.452876	1.29e-05	7.07e-05	Bt.28143.1.S1_at
BATF	basic leucine zipper transcription factor, ATF-like	0.452672	0.022937	0.0467573	Bt.9265.2.S1_at
CK775447	Accession CK775447	0.452416	6.42e-08	6.39e-07	Bt.8718.1.S1_at
C12orf39_Hsa	chromosome 12 open reading frame 39	0.452242	0.00272443	0.00752927	Bt.17644.1.A1_at
B3GNT2	UDP-GlcNAc:betaGal beta-1,3-N-acetylglucosaminyltransferase 2	0.451712	4.02e-05	0.000192061	Bt.15905.1.S1_at
ZNF609	zinc finger protein 609	0.450977	8.49e-07	6.26e-06	Bt.9496.1.S1_at
TNIP1	TNFAIP3 interacting protein 1	0.450597	0.000902414	0.00290205	Bt.5432.3.S1_at
SLC25A38	solute carrier family 25, member 38	0.450513	2.11e-07	1.83e-06	Bt.6425.1.S1_at
FAM134B	family with sequence similarity 134, member B	0.450316	0.00164441	0.00486324	Bt.2911.1.A1_at
CBARA1	calcium binding atopy-related autoantigen 1	0.450122	0.000438516	0.00155671	Bt.10107.1.S1_at
AFF1	AF4/FMR2 family, member 1	0.4501	1.99e-05	0.000103492	Bt.12215.1.S1_at
WARS2	tryptophanyl tRNA synthetase 2, mitochondrial	0.449861	1.46e-08	1.73e-07	Bt.1708.1.S1_at
CB431694	Accession CB431694	0.44984	0.000663644	0.00222628	Bt.16679.1.A1_at
SRI	sorcin	0.449708	3.67e-08	3.87e-07	Bt.15882.2.S1_a_at
C6orf52_Hsa	chromosome 6 open reading frame 52	0.449249	0.000206085	0.000800341	Bt.10616.1.S1_a_at
CK773121	Accession CK773121	0.448308	0.0239989	0.0486669	Bt.26660.1.S1_at
CTPS2	CTP synthase II	0.447951	1.57e-06	1.08e-05	Bt.5609.1.A1_a_at
CORO1C	coronin, actin binding protein, 1C	0.446959	0.00218542	0.00621501	Bt.656.2.S1_at
PAM	peptidylglycine alpha-amidating monooxygenase	0.445566	0.00520653	0.0131101	Bt.12303.1.S1_at
ELL3	elongation factor RNA polymerase II-like 3	0.445525	1.06e-05	5.93e-05	Bt.1565.1.S1_at
CB221063	Accession CB221063	0.445272	0.00142397	0.00429505	Bt.14249.1.A1_at
LRRC28	leucine rich repeat containing 28	0.444854	5.85e-05	0.000268006	Bt.25555.1.S1_at
DYNC1H1_Hsa	dynein, cytoplasmic 1, heavy chain 1	0.444747	1.79e-06	1.21e-05	Bt.5462.1.S1_at
PAPD4	PAP associated domain containing 4	0.444731	7.68e-07	5.72e-06	Bt.6833.1.S1_at
RASSF5	Ras association (RalGDS/AF-6) domain family member 5	0.44414	0.000450514	0.00159203	Bt.22323.1.A1_a_at
CYB561	cytochrome b-561	0.444026	0.00234385	0.00660507	Bt.4360.1.S1_at
ENPP4	ectonucleotide pyrophosphatase/phosphodiesterase 4 (putative function)	0.443163	0.00215625	0.0061447	Bt.22734.1.A1_at
GBA	glucosidase, beta; acid (includes glucosylceramidase)	0.443106	0.000907604	0.00291799	Bt.5413.2.S1_at
PCGF2	polycomb group ring finger 2	0.442494	0.000779672	0.00256096	Bt.20075.1.S1_at
CK943460	Accession CK943460	0.442209	0.000323813	0.0011931	Bt.2670.1.S1_at
CB459059	Accession CB459059	0.442186	0.00437479	0.0112924	Bt.26806.2.S1_at
NFKBIA	nuclear factor of kappa light polypeptide gene enhancer in B-cells inhibitor, alpha	0.442111	0.00066634	0.00223352	Bt.9027.1.S1_at
MAP3K14	Mitogen-activated protein kinase kinase kinase 14	0.442074	0.00119978	0.00371892	Bt.26906.1.S1_at
CB459886	Accession CB459886	0.441666	0.00725822	0.017443	Bt.20678.1.A1_at
ABO	ABO blood group (transferase A, alpha 1-3-N-acetylgalactosaminyltransferase; transferase B, alpha 1-3-galactosyltransferase)	0.440781	5.93e-08	5.94e-07	Bt.29579.1.A1_at
RRAS	related RAS viral (r-ras) oncogene homolog	0.440184	8.66e-05	0.000378117	Bt.21313.1.S1_at
SYS1	SYS1 Golgi-localized integral membrane protein homolog (S. cerevisiae)	0.439851	9.65e-08	9.17e-07	Bt.6950.1.S1_at
GJB2	gap junction protein, beta 2, 26kDa	0.439338	0.00513222	0.012944	Bt.29716.1.A1_at
SYS1	SYS1 Golgi-localized integral membrane protein homolog (S. cerevisiae)	0.438937	4.85e-06	2.93e-05	Bt.1985.1.S1_at
CEBPD	CCAAT/enhancer binding protein (C/EBP), delta	0.438737	0.000150628	0.000610312	Bt.6406.2.A1_at
FBXO33	F-box protein 33	0.438249	2.67e-05	0.000133969	Bt.13844.3.A1_at
FAM160A1_Hsa	family with sequence similarity 160, member A1	0.438088	0.00362917	0.00963871	Bt.7357.1.A1_at
C1orf83_Hsa	chromosome 1 open reading frame 83	0.438007	7.95e-06	4.58e-05	Bt.692.1.S1_at
PTK2	PTK2 protein tyrosine kinase 2	0.437809	0.000957931	0.00305452	Bt.10417.1.S1_at
RQCD1	RCD1 required for cell differentiation1 homolog (S. pombe)	0.437008	4.08e-06	2.5e-05	Bt.13947.2.A1_at
ZUFSP	zinc finger with UFM1-specific peptidase domain	0.436982	4.47e-07	3.55e-06	Bt.29175.1.A1_at
CCDC32	Coiled-coil domain containing 32	0.436952	4.69e-06	2.84e-05	Bt.21125.1.S1_at
DFFB	DNA fragmentation factor, 40kDa, beta polypeptide (caspase-activated DNase)	0.436562	0.000171752	0.00068278	Bt.22809.1.S1_at
VPS37A	vacuolar protein sorting 37 homolog A (S. cerevisiae)	0.436541	5.33e-08	5.4e-07	Bt.27829.2.S1_at
SNX6	sorting nexin 6	0.436335	8.73e-09	1.1e-07	Bt.19243.2.S1_at
TBC1D14	TBC1 domain family, member 14	0.435956	2.27e-05	0.00011646	Bt.28500.1.S1_at
CEP350	centrosomal protein 350kDa	0.43591	2.85e-07	2.41e-06	Bt.23571.2.A1_at
KLHL5	kelch-like 5 (Drosophila)	0.435613	0.000161014	0.000644997	Bt.22512.2.S1_at
IFIT5	interferon-induced protein with tetratricopeptide repeats 5	0.435373	5.97e-07	4.6e-06	Bt.22130.1.S1_at
ADAMTS2	ADAM metallopeptidase with thrombospondin type 1 motif, 2	0.435317	0.00959429	0.0221952	Bt.5504.1.S1_at
GABARAPL1	GABA(A) receptor-associated protein like 1	0.435063	2.51e-05	0.000126989	Bt.3211.1.S2_at
LGALS3BP	lectin, galactoside-binding, soluble, 3 binding protein	0.434714	1.22e-09	1.91e-08	Bt.6597.1.S1_at
CK982730	Accession CK982730	0.434497	0.000456209	0.00160992	Bt.28367.1.S1_at
CB456702	Accession CB456702	0.434475	1.26e-06	8.91e-06	Bt.19107.2.A1_at
PEX7	peroxisomal biogenesis factor 7	0.434241	7.31e-06	4.25e-05	Bt.28676.1.A1_at
CB439186	Accession CB439186	0.43375	3.13e-05	0.00015387	Bt.18064.1.A1_at
FBXO7	F-box protein 7	0.433129	1.21e-09	1.9e-08	Bt.11965.1.S1_at
RIPK1	Receptor (TNFRSF)-interacting serine-threonine kinase 1	0.432854	9.95e-07	7.21e-06	Bt.6302.1.S1_at
ALAS1	aminolevulinate, delta-, synthase 1	0.432205	0.000203212	0.000790419	Bt.15857.1.S1_at
TRAM2	Translocation associated membrane protein 2	0.432191	0.00272011	0.00752067	Bt.19823.1.A1_at
TRAF2	similar to TNF receptor-associated factor 2	0.4314	6.05e-06	3.57e-05	Bt.1714.1.A1_at
CK778913	Accession CK778913	0.431093	3.32e-05	0.000161636	Bt.26218.1.A1_at
TGOLN2	trans-golgi network protein 2	0.430926	8.66e-09	1.1e-07	Bt.11260.2.S1_at
KIAA0232_Hsa	KIAA0232	0.430731	2.29e-06	1.5e-05	Bt.11593.1.S1_at
FBXL14	F-box and leucine-rich repeat protein 14	0.430556	6.16e-06	3.63e-05	Bt.12202.1.A1_at
ABHD2	abhydrolase domain containing 2	0.429223	0.000503626	0.00175283	Bt.27404.1.S1_at
ATXN7L1	ataxin 7-like 1	0.429132	1.5e-07	1.36e-06	Bt.27534.1.S1_at
GSDMD	gasdermin D	0.42769	3.42e-06	2.14e-05	Bt.12740.1.S1_a_at
TERF2IP	telomeric repeat binding factor 2, interacting protein	0.42664	5.06e-07	3.97e-06	Bt.27086.1.A1_at
SLC46A1	solute carrier family 46 (folate transporter), member 1	0.426121	5.6e-08	5.65e-07	Bt.26658.2.S1_at
PALLD	palladin, cytoskeletal associated protein	0.425606	0.00886682	0.0207009	Bt.663.1.S1_at
SNRNP35	small nuclear ribonucleoprotein 35kDa (U11/U12)	0.425349	3.32e-12	1.15e-10	Bt.5294.1.A1_at
TCF12	transcription factor 12	0.42387	0.00557125	0.0139214	Bt.3940.1.S1_at
SBDS	Shwachman-Bodian-Diamond syndrome	0.423815	4.57e-05	0.000215367	Bt.12631.2.S1_at
ATF7	activating transcription factor 7	0.422713	7.23e-06	4.2e-05	Bt.18789.1.S1_at
C1QA	complement component 1, q subcomponent, A chain	0.422304	0.0139675	0.030626	Bt.1577.1.S1_at
CTNNA1	catenin (cadherin-associated protein), alpha 1, 102kDa	0.421918	6.65e-07	5.06e-06	Bt.3210.1.S1_at
GPC1	glypican 1	0.421392	0.000335098	0.00122886	Bt.26607.1.S1_at
CB447630	Accession CB447630	0.421262	0.00283597	0.00780283	Bt.21040.2.A1_at
SLC8A1	solute carrier family 8 (sodium/calcium exchanger), member 1	0.421026	1.05e-05	5.9e-05	Bt.29772.1.S1_at
CYBB	cytochrome b-245, beta polypeptide	0.420519	1.33e-05	7.23e-05	Bt.4558.1.S1_at
NAP1L1_Hsa	nucleosome assembly protein 1-like 1	0.42047	2.65e-08	2.92e-07	Bt.8587.1.S1_at
PIGH	phosphatidylinositol glycan anchor biosynthesis, class H	0.42006	0.000721732	0.00239498	Bt.16133.1.A1_at
METTL7A	methyltransferase like 7A	0.419839	0.000163255	0.000652969	Bt.15908.2.S1_a_at
HSD17B10	hydroxysteroid (17-beta) dehydrogenase 10	0.419094	1.6e-08	1.86e-07	Bt.5231.1.S1_at
AHCY	adenosylhomocysteinase	0.419066	2.13e-06	1.41e-05	Bt.12322.1.S1_at
MAP3K7IP2	mitogen-activated protein kinase kinase kinase 7 interacting protein 2	0.41883	2.46e-05	0.000124711	Bt.3378.1.S1_at
SPINT2	serine peptidase inhibitor, Kunitz type, 2	0.418325	0.000967208	0.00308016	Bt.5075.1.S1_at
TBC1D16	TBC1 domain family, member 16	0.418178	3.27e-08	3.48e-07	Bt.5677.1.S1_at
CB531165	Accession CB531165	0.41817	9.67e-05	0.000416777	Bt.19698.1.A1_at
CB454837	Accession CB454837	0.41787	0.00943578	0.021861	Bt.23821.1.S1_at
CNOT4	CCR4-NOT transcription complex, subunit 4	0.417734	3.07e-07	2.56e-06	Bt.26868.1.S1_at
COL13A1	collagen, type XIII, alpha 1	0.417064	0.0247125	0.0499835	Bt.23555.1.S1_at
ICA1	Islet cell autoantigen 1, 69kDa	0.416246	0.00471754	0.0120471	Bt.8902.1.S1_at
SMURF2	SMAD specific E3 ubiquitin protein ligase 2	0.415714	3.2e-06	2.02e-05	Bt.28632.2.S1_at
ZNF462	zinc finger protein 462	0.415594	0.00783937	0.018663	Bt.26259.1.A1_at
TSPAN33	tetraspanin 33	0.415436	0.00576724	0.0143391	Bt.22846.1.S1_at
NSMAF	neutral sphingomyelinase (N-SMase) activation associated factor	0.415393	1.95e-07	1.71e-06	Bt.22284.1.S1_at
FGGY	FGGY carbohydrate kinase domain containing	0.415161	0.0212941	0.0439193	Bt.24969.1.S1_at
BLK	B lymphoid tyrosine kinase	0.414576	0.00507345	0.0128139	Bt.14590.1.A1_at
SLC25A13	solute carrier family 25, member 13 (citrin)	0.413603	0.00912697	0.0212445	Bt.27878.1.S1_at
SLC24A6	Solute carrier family 24 (sodium/potassium/calcium exchanger), member 6	0.412732	0.000661495	0.00222087	Bt.6537.1.S1_at
S100A13	8KDa amlexanox-binding protein	0.412724	0.00272399	0.00752927	Bt.196.1.S1_at
FAM118A_Hsa	family with sequence similarity 118, member A	0.412098	0.00484299	0.0123198	Bt.13927.1.S1_at
MYO1C	myosin IC	0.411136	0.00219464	0.00623838	Bt.4957.1.S2_at
NFKBIB	Nuclear factor of kappa light polypeptide gene enhancer in B-cells inhibitor, beta	0.410985	0.00178835	0.00522434	Bt.20178.2.S1_at
BI774755	Accession BI774755	0.410884	0.00155775	0.00463782	Bt.10870.1.S1_at
LOC100138142	similar to DEP domain-containing protein 5	0.41081	0.0105644	0.0241032	Bt.28679.1.A1_at
TCF7L1	similar to HMG-box transcription factor TCF-3	0.410688	0.000946621	0.00302389	Bt.17343.1.S1_at
TBC1D9	TBC1 domain family, member 9 (with GRAM domain)	0.409533	1.31e-05	7.15e-05	Bt.24678.1.A1_at
GGA3	golgi associated, gamma adaptin ear containing, ARF binding protein 3	0.409038	2.01e-06	1.35e-05	Bt.21158.1.S1_at
SDC3	syndecan 3	0.40859	1.12e-06	7.99e-06	Bt.1308.1.S1_at
ZEB1	zinc finger E-box binding homeobox 1	0.408502	0.0162388	0.0348327	Bt.5549.1.A1_at
KEAP1	kelch-like ECH-associated protein 1	0.40849	0.000269867	0.0010105	Bt.3767.1.A1_at
TCOF1	Treacher Collins-Franceschetti syndrome 1	0.408331	6.65e-07	5.06e-06	Bt.12734.1.S1_at
CK951297	Accession CK951297	0.40799	0.000758264	0.00249855	Bt.28285.1.S1_a_at
C2orf86_Hsa	chromosome 2 open reading frame 86	0.407976	0.000389437	0.00139966	Bt.26070.1.S1_at
CB430756	Accession CB430756	0.407765	0.00420377	0.0109258	Bt.17544.1.A1_at
CORO2A	coronin, actin binding protein, 2A	0.407687	0.00347516	0.00928626	Bt.17910.1.A1_at
FAM60A	family with sequence similarity 60, member A	0.407073	0.000880624	0.00284153	Bt.15602.1.S1_at
SLC30A1	solute carrier family 30 (zinc transporter), member 1	0.407045	4.57e-06	2.77e-05	Bt.13849.1.S1_at
AZI2	5-azacytidine induced 2	0.407017	3.95e-06	2.43e-05	Bt.21670.1.A1_at
TBL1X	Transducin (beta)-like 1X-linked	0.406936	2.93e-05	0.000145381	Bt.27699.1.A1_at
SCARA5	scavenger receptor class A, member 5 (putative)	0.405576	0.00214495	0.00611528	Bt.12715.1.S1_at
GRAMD3	GRAM domain containing 3	0.405563	0.000374074	0.00135541	Bt.3577.1.S1_at
CK948130	Accession CK948130	0.405205	3.09e-08	3.32e-07	Bt.13834.1.S1_at
BF044576	Accession BF044576	0.405094	1.43e-06	9.94e-06	Bt.6435.1.A1_at
XPO4	exportin 4	0.405054	1.17e-08	1.42e-07	Bt.16854.1.S1_at
CACHD1	cache domain containing 1	0.405006	0.000360699	0.00131268	Bt.26813.1.S1_at
SAMSN1	SAM domain, SH3 domain and nuclear localization signals 1	0.404714	0.00198166	0.00570994	Bt.28225.2.S1_at
USP54	ubiquitin specific peptidase 54	0.404025	8.91e-05	0.000388359	Bt.13345.1.A1_at
ZNF462	zinc finger protein 462	0.404012	0.001252	0.00385825	Bt.26259.3.A1_a_at
CK974195	Accession CK974195	0.403192	5.01e-05	0.000232743	Bt.29489.1.S1_at
ST7	suppression of tumorigenicity 7	0.403122	0.0127411	0.028291	Bt.6033.1.S1_at
TXNL4B	thioredoxin-like 4B	0.402866	0.00076711	0.00252436	Bt.20128.1.A1_at
CB459314	Accession CB459314	0.40281	0.00565556	0.0141066	Bt.19323.1.A1_at
DUSP12	dual specificity phosphatase 12	0.402803	0.000425731	0.00151695	Bt.4153.2.S1_a_at
DTNBP1	dystrobrevin binding protein 1	0.402714	0.000832754	0.00270743	Bt.20225.1.S1_at
CLCA3P	chloride channel accessory 3 (pseudogene)	0.402631	0.0138348	0.0303834	Bt.3885.4.S1_a_at
RBBP6	retinoblastoma binding protein 6	0.402442	8.34e-06	4.79e-05	Bt.20304.2.S1_at
EXOC3	exocyst complex component 3	0.402436	9.1e-07	6.65e-06	Bt.11114.1.S1_at
SRGAP2	Similar to SLIT-ROBO Rho GTPase activating protein 2	0.402332	0.000443425	0.00157144	Bt.10373.2.S1_a_at
GLB1	galactosidase, beta 1	0.400954	1.2e-05	6.66e-05	Bt.6127.1.S1_at
HYAL1	hyaluronoglucosaminidase 1	0.400831	0.0115387	0.0259359	Bt.4740.1.S1_at
CK949416	Accession CK949416	0.400465	5.11e-05	0.000237054	Bt.23859.1.S1_at
SCLT1	similar to sodium channel associated protein 1	0.400346	0.00302297	0.00824837	Bt.17657.1.A1_at
XPNPEP1	X-prolyl aminopeptidase (aminopeptidase P) 1, soluble	0.399748	0.00129822	0.00398434	Bt.26641.1.S1_at
BP102510	Accession BP102510	0.39946	0.00508327	0.0128335	Bt.23770.1.A1_at
CK946845	Accession CK946845	0.398521	0.000319614	0.00117868	Bt.28929.1.S1_at
MR1	major histocompatibility complex, class I-related	0.398001	1.01e-10	2.19e-09	Bt.3829.2.S1_at
MAPKAP1	mitogen-activated protein kinase associated protein 1	0.397765	0.00487521	0.0123866	Bt.821.1.S1_at
CLIC4	Chloride intracellular channel 4	0.397241	0.00021133	0.000818665	Bt.981.2.S1_at
PLSCR3	phospholipid scramblase 3	0.39716	1.39e-05	7.55e-05	Bt.3847.1.S1_at
SLC1A2	solute carrier family 1 (glial high affinity glutamate transporter), member 2	0.397129	0.000121786	0.000510065	Bt.16310.1.A1_at
AW428130	Accession AW428130	0.396795	0.00473752	0.0120882	Bt.1422.1.S1_at
SLC22A23	Solute carrier family 22, member 23	0.396275	3.69e-05	0.000178117	Bt.18809.1.A1_at
ITGAL	integrin, alpha L (antigen CD11A (p180), lymphocyte function-associated antigen 1; alpha polypeptide)	0.396012	0.00161757	0.00479755	Bt.13022.1.S2_at
CDK6	cyclin-dependent kinase 6	0.395533	0.00621245	0.0153023	Bt.25462.1.S1_at
CB430275	Accession CB430275	0.395523	0.000102108	0.000437371	Bt.648.3.S1_at
MRPL44	mitochondrial ribosomal protein L44	0.394999	2.1e-06	1.4e-05	Bt.22197.1.S1_at
MCEE	methylmalonyl CoA epimerase	0.394626	3.62e-08	3.82e-07	Bt.16108.1.A1_at
SNN	stannin	0.394591	4.21e-06	2.58e-05	Bt.9947.1.S1_at
CB531076	Accession CB531076	0.394261	7.93e-05	0.000350026	Bt.1929.1.S1_at
BOLA	MHC class I heavy chain	0.394166	0.00174915	0.00513153	Bt.8121.1.S1_x_at
CB226658	Accession CB226658	0.394068	0.0199058	0.0414268	Bt.15623.1.S1_at
NAV3	neuron navigator 3	0.393399	0.0219836	0.0450576	Bt.25031.1.S1_at
MANEA	mannosidase, endo-alpha	0.393256	6.87e-07	5.22e-06	Bt.14049.1.A1_at
CK968180	Accession CK968180	0.392797	0.0144091	0.0314723	Bt.20318.2.S1_at
SEMA4D	Sema domain, immunoglobulin domain (Ig), transmembrane domain (TM) and short cytoplasmic domain, (semaphorin) 4D	0.391922	3.45e-07	2.83e-06	Bt.16024.1.S1_at
CK728145	Accession CK728145	0.390883	0.0019881	0.00572584	Bt.10130.1.S1_at
TAP2	transporter 2, ATP-binding cassette, sub-family B (MDR/TAP)	0.389469	3.28e-06	2.06e-05	Bt.6126.1.S1_at
PEX7	peroxisomal biogenesis factor 7	0.389366	1.61e-06	1.1e-05	Bt.17803.1.S1_at
C3orf54_Hsa	chromosome 3 open reading frame 54	0.38918	0.0024385	0.00682857	Bt.26995.2.S1_at
ARMC8	Armadillo repeat containing 8	0.389029	4.59e-05	0.00021589	Bt.14157.3.S1_at
CK982548	Accession CK982548	0.388912	1.26e-11	3.63e-10	Bt.20139.1.S1_at
CA035416	Accession CA035416	0.388584	0.000842418	0.00273313	Bt.12579.1.A1_at
RASSF5	Ras association (RalGDS/AF-6) domain family member 5	0.388508	0.00992593	0.0228561	Bt.22323.2.S1_at
PNPO	pyridoxamine 5'-phosphate oxidase	0.388213	6.23e-06	3.67e-05	Bt.20893.2.S1_at
FNDC3A	fibronectin type III domain containing 3A	0.38789	2.08e-09	3.1e-08	Bt.11908.1.S1_at
ALDH4A1	aldehyde dehydrogenase 4 family, member A1	0.38779	2.01e-05	0.000104394	Bt.3248.1.S1_at
ANTXR2	anthrax toxin receptor 2	0.387546	2.89e-05	0.000143982	Bt.23438.1.S1_at
ZNF462	zinc finger protein 462	0.386657	0.00021379	0.000825624	Bt.26259.2.S1_at
PGAM5	phosphoglycerate mutase family member 5	0.386509	5.18e-08	5.27e-07	Bt.20377.1.S1_at
CLN3	ceroid-lipofuscinosis, neuronal 3	0.386289	7.54e-05	0.000334693	Bt.11228.3.S1_a_at
BOLA	MHC class I heavy chain	0.386219	0.00253412	0.0070677	Bt.27283.1.S1_x_at
H3F3A	H3 histone, family 3A	0.386127	4.37e-07	3.47e-06	Bt.5089.1.S1_at
FKBP15	FK506 binding protein 15, 133kDa	0.38612	9.66e-07	7.02e-06	Bt.26755.2.S1_a_at
TKT	transketolase	0.38586	2.39e-08	2.66e-07	Bt.4750.1.S1_at
CK846593	Accession CK846593	0.385723	0.0184874	0.0388783	Bt.27900.1.A1_at
RTTN	rotatin	0.38552	0.000394828	0.00141739	Bt.22300.1.S1_at
RNF114	ring finger protein 114	0.385154	3.06e-08	3.3e-07	Bt.760.1.S1_at
NBR1	Neighbor of BRCA1 gene 1	0.38502	0.00089469	0.00288019	Bt.28137.1.S1_at
CK848766	Accession CK848766	0.385009	3.79e-05	0.00018231	Bt.28758.1.A1_at
GABBR1	gamma-aminobutyric acid (GABA) B receptor, 1	0.384923	0.0223962	0.045805	Bt.1116.1.A1_at
C1H3ORF21	chromosome 3 open reading frame 21 ortholog	0.384851	0.00260438	0.00723445	Bt.24591.1.S1_at
EPC2	enhancer of polycomb homolog 2 (Drosophila)	0.384184	1.47e-06	1.02e-05	Bt.29459.1.A1_at
CK979570	Accession CK979570	0.384044	0.000227473	0.000870628	Bt.29598.1.A1_at
LOC789017	similar to RAS-responsive element-binding protein 1 (RREB-1) (Raf-responsive zinc finger protein LZ321) (Zinc finger motif-enhancer binding-protein 1) (Zep-1) (Finger protein in nuclear bodies)	0.38382	7.05e-05	0.000314552	Bt.20709.1.A1_at
SEC16B	SEC16 homolog B (S. cerevisiae)	0.38376	0.0115791	0.0260175	Bt.1347.1.S1_at
PPP3CB	Protein phosphatase 3 (formerly 2B), catalytic subunit, beta isoform	0.383427	0.000345178	0.00126136	Bt.13464.1.S1_at
IQGAP1	IQ motif containing GTPase activating protein 1	0.383343	0.00145819	0.00438021	Bt.21982.1.S1_a_at
KLHL8	Kelch-like 8 (Drosophila)	0.382744	0.0167139	0.0356918	Bt.16467.2.A1_at
VPS37A	vacuolar protein sorting 37 homolog A (S. cerevisiae)	0.382694	9.82e-08	9.31e-07	Bt.27829.1.A1_at
NOL3	nucleolar protein 3 (apoptosis repressor with CARD domain)	0.382662	0.000242052	0.000917674	Bt.1185.1.A1_at
SIRPA	signal-regulatory protein alpha	0.381005	2.75e-08	3.01e-07	Bt.23169.1.S1_at
TUT1	terminal uridylyl transferase 1, U6 snRNA-specific	0.380987	7.29e-06	4.24e-05	Bt.21690.1.S1_at
SARS	seryl-tRNA synthetase	0.380886	3.72e-09	5.12e-08	Bt.1552.1.S1_at
TIPARP	TCDD-inducible poly(ADP-ribose) polymerase	0.379224	0.0131935	0.0291293	Bt.23611.2.S1_at
ELMOD3	ELMO/CED-12 domain containing 3	0.379209	7.05e-05	0.000314552	Bt.4582.2.S1_at
ZDHHC17	zinc finger, DHHC-type containing 17	0.379193	5.39e-07	4.2e-06	Bt.8869.2.S1_at
CK846135	Accession CK846135	0.379104	0.00313782	0.0085173	Bt.27893.2.S1_at
MGST3	microsomal glutathione S-transferase 3	0.378837	0.000838537	0.00272125	Bt.1157.1.S1_at
SNX6	sorting nexin 6	0.378718	3.18e-06	2.01e-05	Bt.19243.1.A1_at
CD55	CD55 molecule, decay accelerating factor for complement (Cromer blood group)	0.378712	0.00613186	0.0151368	Bt.28393.1.S1_at
PIP4K2A	Phosphatidylinositol-5-phosphate 4-kinase, type II, alpha	0.378623	5.75e-05	0.000263799	Bt.24074.1.A1_at
TNIP1	TNFAIP3 interacting protein 1	0.378447	0.00547665	0.0137126	Bt.5432.2.S1_at
NFKBIE	nuclear factor of kappa light polypeptide gene enhancer in B-cells inhibitor, epsilon	0.378293	0.00337666	0.00905417	Bt.1536.2.S1_at
GTF2H2	general transcription factor IIH, polypeptide 2, 44kDa	0.377513	1.04e-06	7.5e-06	Bt.6415.1.S1_at
BE480734	Accession BE480734	0.377502	6.1e-07	4.69e-06	Bt.22297.1.S1_at
PFKP	phosphofructokinase, platelet	0.377292	0.00113891	0.00355595	Bt.3794.1.S1_at
CDO1	cysteine dioxygenase, type I	0.376998	0.0053395	0.0134259	Bt.2723.1.A1_at
LILRB3_Hsa	leukocyte immunoglobulin-like receptor, subfamily B (with TM and ITIM domains), member 3	0.375963	0.0162187	0.0348075	Bt.24760.1.S1_at
PTPLB	Protein tyrosine phosphatase-like (proline instead of catalytic arginine), member b	0.375911	1.76e-06	1.19e-05	Bt.24224.1.S1_at
NFIL3	nuclear factor, interleukin 3 regulated	0.375813	0.00236258	0.0066459	Bt.27854.2.S1_at
SMG7	Smg-7 homolog, nonsense mediated mRNA decay factor (C. elegans)	0.37546	0.000440756	0.00156376	Bt.18817.2.A1_at
LMNA	lamin A/C	0.375249	0.000117098	0.000493588	Bt.28432.1.S1_at
SMURF2	SMAD specific E3 ubiquitin protein ligase 2	0.375181	2.7e-06	1.74e-05	Bt.28632.1.A1_at
PSMB2	proteasome (prosome, macropain) subunit, beta type, 2	0.375	3.47e-07	2.84e-06	Bt.1290.1.A1_a_at
AW464698	Accession AW464698	0.374711	0.00878971	0.0205627	Bt.20115.2.S1_at
CK849135	Accession CK849135	0.374494	0.00331674	0.00892041	Bt.18281.1.S1_at
CK971065	Accession CK971065	0.374333	0.00260308	0.00723245	Bt.28442.1.S1_at
SERTAD1	SERTA domain containing 1	0.37414	0.00543729	0.0136305	Bt.5828.1.S1_at
SYNGR2	synaptogyrin 2	0.373111	9.64e-09	1.2e-07	Bt.3410.1.S1_at
DNAJA1	DnaJ (Hsp40) homolog, subfamily A, member 1	0.372911	7.46e-08	7.29e-07	Bt.3274.1.A2_at
ELF4	E74-like factor 4 (ets domain transcription factor)	0.372885	0.000245027	0.000927821	Bt.25864.1.S1_at
MAPK14	mitogen-activated protein kinase 14	0.372731	1.23e-05	6.77e-05	Bt.9698.1.S1_at
GAB1	GRB2-associated binding protein 1	0.371297	0.000165518	0.000660957	Bt.27091.1.S1_at
CUL4B	cullin 4B	0.370924	1.23e-09	1.92e-08	Bt.9176.1.A1_at
ARFGAP3	ADP-ribosylation factor GTPase activating protein 3	0.37089	4.63e-07	3.65e-06	Bt.7439.1.S1_at
MPEG1	macrophage expressed 1	0.370815	9.89e-09	1.23e-07	Bt.24238.1.A1_at
HERC1	hect (homologous to the E6-AP (UBE3A) carboxyl terminus) domain and RCC1 (CHC1)-like domain (RLD) 1	0.370623	0.00189118	0.00548866	Bt.5570.1.S1_at
KIAA1432_Hsa	KIAA1432	0.370541	0.00327779	0.00884015	Bt.19677.1.S1_at
NUP98	Nucleoporin 98kDa	0.370216	0.000141112	0.00057816	Bt.28874.1.S1_at
KEAP1	kelch-like ECH-associated protein 1	0.369898	0.00163984	0.0048532	Bt.3767.2.S1_at
ANKIB1	ankyrin repeat and IBR domain containing 1	0.369724	3.17e-05	0.0001556	Bt.17647.1.A1_at
MTUS1	Mitochondrial tumor suppressor 1	0.369241	0.0100628	0.0231183	Bt.8319.3.S1_a_at
CHMP5	chromatin modifying protein 5	0.369111	1.33e-05	7.21e-05	Bt.14081.2.S1_at
MTUS1	mitochondrial tumor suppressor 1	0.368126	0.0132766	0.0292919	Bt.8319.3.S1_at
CK969834	Accession CK969834	0.367832	0.0227194	0.0463572	Bt.29327.1.A1_at
NBL1	Neuroblastoma, suppression of tumorigenicity 1	0.367165	0.000212357	0.000821686	Bt.26673.1.S1_at
C3H1ORF41	chromosome 1 open reading frame 41 ortholog	0.367136	1.08e-05	6.03e-05	Bt.24280.1.A1_at
BTD	biotinidase	0.366372	8.27e-07	6.12e-06	Bt.19064.1.A1_at
FKBP15	FK506 binding protein 15, 133kDa	0.36628	2.49e-05	0.00012595	Bt.26755.3.S1_a_at
YTHDC2	YTH domain containing 2	0.365288	1.63e-05	8.7e-05	Bt.24975.2.S1_at
BAK1	BCL2-antagonist/killer 1	0.365018	0.000222528	0.000853801	Bt.15936.1.S1_at
PRNP	prion protein (p27-30) (Creutzfeldt-Jakob disease, Gerstmann-Strausler-Scheinker syndrome, fatal familial insomnia)	0.364938	0.00991402	0.0228329	Bt.4737.1.S2_at
CB437716	Accession CB437716	0.364928	0.0139005	0.030506	Bt.16516.1.A1_at
LACE1	lactation elevated 1	0.364794	0.00380464	0.0100309	Bt.28291.2.A1_a_at
CB459222	Accession CB459222	0.364652	0.000847959	0.00274824	Bt.19314.1.A1_at
NIP30	NEFA-interacting nuclear protein NIP30	0.363941	1.36e-06	9.48e-06	Bt.27045.1.S1_at
BCL9L	B-cell CLL/lymphoma 9-like	0.36362	0.0219777	0.0450529	Bt.26575.1.S1_at
CK948078	Accession CK948078	0.363435	4.83e-05	0.000225826	Bt.28952.1.S1_at
RERE	arginine-glutamic acid dipeptide (RE) repeats	0.363148	3.94e-05	0.000188427	Bt.18013.1.A1_at
ITGB7	integrin, beta 7	0.361807	0.0184743	0.0388771	Bt.12633.1.S1_at
SLC46A1	solute carrier family 46 (folate transporter), member 1	0.361768	0.0165181	0.0353221	Bt.7353.1.S1_at
DFFB	DNA fragmentation factor, 40kDa, beta polypeptide (caspase-activated DNase)	0.361601	0.00118097	0.00367253	Bt.22809.2.S1_at
SNTB2	syntrophin, beta 2 (dystrophin-associated protein A1, 59kDa, basic component 2)	0.361308	1.71e-05	9.06e-05	Bt.13371.1.S1_at
CK849046	Accession CK849046	0.361278	0.00117293	0.00365208	Bt.27741.1.A1_at
NOTCH4	Notch homolog 4 (Drosophila)	0.361195	0.00101739	0.00321774	Bt.20071.1.A1_at
STARD3	StAR-related lipid transfer (START) domain containing 3	0.359355	2.51e-05	0.000126733	Bt.4909.1.S1_at
USP4	ubiquitin specific peptidase 4 (proto-oncogene)	0.359286	0.000548621	0.00189091	Bt.17774.1.A1_at
NAMPT	Nicotinamide phosphoribosyltransferase	0.359135	0.00110874	0.00347048	Bt.1543.1.A1_at
COX19	COX19 cytochrome c oxidase assembly homolog (S. cerevisiae)	0.358604	0.000247797	0.000937168	Bt.8239.2.S1_at
AW344424	Accession AW344424	0.358124	0.000779943	0.00256117	Bt.9650.2.S1_a_at
NAAA	N-acylethanolamine acid amidase	0.357847	0.00061213	0.00207644	Bt.24570.1.S1_at
RNASEH2B	ribonuclease H2, subunit B	0.357426	1.36e-07	1.24e-06	Bt.3744.1.S1_at
TLR3	toll-like receptor 3	0.35728	0.00727298	0.017465	Bt.12298.1.S1_at
BRI3	brain protein I3	0.357153	1.49e-09	2.29e-08	Bt.12436.1.S1_at
SMAP2	small ArfGAP2	0.356735	3.67e-05	0.000177338	Bt.7555.1.S1_at
HIVEP2	human immunodeficiency virus type I enhancer binding protein 2	0.356635	0.0206994	0.0428562	Bt.28399.1.S1_at
SRRM2	serine/arginine repetitive matrix 2	0.356473	0.00595968	0.0147568	Bt.22353.1.S1_at
BI849488	Accession BI849488	0.356152	0.00265673	0.00736507	Bt.8927.1.S1_at
SOLH	small optic lobes homolog (Drosophila)	0.355967	0.000784131	0.00257424	Bt.29932.1.S1_at
SBDS	Shwachman-Bodian-Diamond syndrome	0.355641	0.000214517	0.000827402	Bt.12631.1.S1_at
KIAA0368_Hsa	KIAA0368	0.355057	9.79e-07	7.11e-06	Bt.1527.1.A1_at
LDB1	LIM domain binding 1	0.354558	0.000276095	0.0010301	Bt.4553.3.S1_a_at
CB421412	Accession CB421412	0.353671	0.00107279	0.00337321	Bt.7675.2.S1_at
BOLA	MHC class I heavy chain	0.35315	0.000735062	0.00243384	Bt.2592.1.A1_x_at
CK770297	Accession CK770297	0.352993	0.00490767	0.0124559	Bt.6987.1.S1_at
KIAA1310_Hsa	KIAA1310	0.352919	0.000222213	0.000852858	Bt.13620.1.A1_at
AGER	advanced glycosylation end product-specific receptor	0.3528	0.0122057	0.0272139	Bt.20847.2.S1_s_at
HSD17B4	hydroxysteroid (17-beta) dehydrogenase 4	0.352787	1.37e-06	9.57e-06	Bt.9095.1.S1_at
TMEM150C	transmembrane protein 150C	0.351634	8.55e-12	2.57e-10	Bt.14166.1.A1_at
BP102962	Accession BP102962	0.351288	2.12e-06	1.41e-05	Bt.23903.1.A1_at
CK979753	Accession CK979753	0.350991	0.0185912	0.0390569	Bt.24307.1.A1_at
SPPL2A_Hsa	signal peptide peptidase-like 2A	0.350792	6.11e-07	4.7e-06	Bt.29148.1.A1_at
CDC37L1	cell division cycle 37 homolog (S. cerevisiae)-like 1	0.35053	0.0078239	0.0186368	Bt.9516.1.S1_at
STAM2	signal transducing adaptor molecule (SH3 domain and ITAM motif) 2	0.350447	0.000994555	0.00315352	Bt.19113.1.A1_at
ABCC4	ATP-binding cassette, sub-family C (CFTR/MRP), member 4	0.350069	0.00099453	0.00315352	Bt.16933.2.A1_at
WDFY1	WD repeat and FYVE domain containing 1	0.349932	0.000148963	0.000604551	Bt.27929.1.S1_at
CK969680	Accession CK969680	0.349075	1.8e-05	9.46e-05	Bt.5851.1.A1_at
IFFO1	intermediate filament family orphan 1	0.348904	0.000112871	0.000478203	Bt.9892.1.S1_at
PTPN1	Protein tyrosine phosphatase, non-receptor type 1	0.348604	0.00117201	0.00365012	Bt.9542.2.S1_at
CAST	calpastatin	0.348521	0.000602796	0.0020498	Bt.4738.1.S1_at
GCNT1	glucosaminyl (N-acetyl) transferase 1, core 2 (beta-1,6-N-acetylglucosaminyltransferase)	0.348448	0.00544884	0.0136512	Bt.521.1.S1_at
ASPH	aspartate beta-hydroxylase	0.348179	0.00783424	0.0186543	Bt.198.1.S1_at
SMAP2	small ArfGAP2	0.348098	0.000522341	0.00181087	Bt.7555.2.S1_at
TCEAL1	transcription elongation factor A (SII)-like 1	0.347882	0.000620107	0.00209834	Bt.5635.2.S1_a_at
CB433917	Accession CB433917	0.347488	0.00135617	0.00412655	Bt.22644.1.S1_at
CB452251	Accession CB452251	0.347281	0.000332001	0.00121894	Bt.8384.1.S1_at
PRKD3	Protein kinase D3	0.346623	1.51e-06	1.04e-05	Bt.16689.2.A1_at
MITF	microphthalmia-associated transcription factor	0.346473	0.00485231	0.0123406	Bt.29882.1.S1_at
P2RX4	purinergic receptor P2X, ligand-gated ion channel, 4	0.346319	2.75e-05	0.000137375	Bt.15997.1.S1_at
MTMR9L	myotubularin related protein 9-like	0.346196	4.54e-05	0.00021416	Bt.13232.1.S1_a_at
MGST2	microsomal glutathione S-transferase 2	0.345165	0.0163799	0.0350808	Bt.21183.1.S1_at
CDKN2AIPNL	CDKN2A interacting protein N-terminal like	0.345029	1.17e-05	6.47e-05	Bt.8531.2.S1_at
TTC9C	tetratricopeptide repeat domain 9C	0.344906	0.00365948	0.00970167	Bt.22635.2.S1_at
CB431645	Accession CB431645	0.344135	0.00394334	0.0103375	Bt.16672.1.A1_at
LOC509457	WD repeat domain 73-like	0.344128	0.00130222	0.00399269	Bt.20312.1.A1_at
FGGY	FGGY carbohydrate kinase domain containing	0.343957	0.00484134	0.0123198	Bt.24969.2.S1_a_at
CKAP5	cytoskeleton associated protein 5	0.343739	1.55e-05	8.32e-05	Bt.11165.1.S1_at
TMEM47	transmembrane protein 47	0.343516	0.00642995	0.0157507	Bt.26553.1.A1_at
CTPS2	CTP synthase II	0.343497	1.5e-05	8.07e-05	Bt.5609.3.A1_a_at
UCP2	uncoupling protein 2 (mitochondrial, proton carrier)	0.343113	0.00224247	0.00634822	Bt.5180.1.S1_at
CHD2	chromodomain helicase DNA binding protein 2	0.342551	0.00141003	0.00425711	Bt.26123.1.S1_at
ENOX2	ecto-NOX disulfide-thiol exchanger 2	0.342044	2.02e-06	1.35e-05	Bt.28323.1.S1_at
AGPAT6	1-acylglycerol-3-phosphate O-acyltransferase 6 (lysophosphatidic acid acyltransferase, zeta)	0.341969	2.02e-05	0.000104973	Bt.3372.3.S1_a_at
AKAP13	A kinase (PRKA) anchor protein 13	0.341963	0.0227943	0.046497	Bt.16344.1.A1_at
ACP5	Acid phosphatase 5, tartrate resistant	0.341013	0.0220363	0.0451431	Bt.5193.2.S1_at
EHMT2	euchromatic histone-lysine N-methyltransferase 2	0.341002	0.000175414	0.000696226	Bt.7129.1.S1_at
BM105999	Accession BM105999	0.34099	0.00548512	0.0137283	Bt.14032.1.S1_at
RMND5B	required for meiotic nuclear division 5 homolog B (S. cerevisiae)	0.340817	9.68e-05	0.000416777	Bt.5446.1.S1_at
TIPARP	TCDD-inducible poly(ADP-ribose) polymerase	0.34046	0.0188557	0.0395392	Bt.23611.3.S1_at
MPP1	membrane protein, palmitoylated 1, 55kDa	0.340455	3.54e-11	8.68e-10	Bt.12870.1.S1_at
NCSTN	Nicastrin	0.340334	2.06e-06	1.38e-05	Bt.12489.1.S1_at
BM365519	Accession BM365519	0.340055	7.28e-07	5.47e-06	Bt.9468.1.S1_at
GUK1	guanylate kinase 1	0.33985	5.07e-05	0.000235664	Bt.4287.1.A1_at
TLE4	Transducin-like enhancer of split 4 (E(sp1) homolog, Drosophila)	0.339767	0.000441253	0.00156464	Bt.22413.1.A1_at
LZIC	leucine zipper and CTNNBIP1 domain containing	0.339734	3.11e-06	1.97e-05	Bt.22005.1.S1_at
LRCH1	Leucine-rich repeats and calponin homology (CH) domain containing 1	0.33958	0.00216596	0.0061653	Bt.16499.1.A1_at
EIF4G3	eukaryotic translation initiation factor 4 gamma, 3	0.339571	0.0113413	0.025608	Bt.20006.2.S1_at
GFM2	G elongation factor, mitochondrial 2	0.338934	5.36e-06	3.21e-05	Bt.22723.2.S1_at
CXCR3	chemokine (C-X-C motif) receptor 3	0.338607	1.4e-05	7.57e-05	Bt.25919.1.S1_at
GTPBP3	GTP binding protein 3 (mitochondrial)	0.338429	1.48e-05	7.96e-05	Bt.13697.1.S1_at
TOR1AIP2	torsin A interacting protein 2	0.338047	0.00491593	0.0124718	Bt.26730.1.S1_at
PLEKHG2	pleckstrin homology domain containing, family G (with RhoGef domain) member 2	0.337942	0.00477545	0.01217	Bt.7484.1.S1_at
FAM129C_Hsa	family with sequence similarity 129, member C	0.337779	0.00154019	0.00459104	Bt.6025.1.S1_at
CK847946	Accession CK847946	0.337177	0.000357523	0.00130264	Bt.27384.1.S1_at
CK846762	Accession CK846762	0.336977	0.0105715	0.0241106	Bt.24112.1.A1_at
TIMELESS	timeless homolog (Drosophila)	0.336636	0.0115944	0.0260424	Bt.26638.1.S1_at
VPS37C	vacuolar protein sorting 37 homolog C (S. cerevisiae)	0.336343	0.000554323	0.00190686	Bt.9228.1.A1_at
LOC789894	similar to PAP-associated domain-containing protein 5 (Topoisomerase-related function protein 4-2) (TRF4-2)	0.336221	1.15e-05	6.42e-05	Bt.16211.1.A1_at
SPNS1	spinster homolog 1 (Drosophila)	0.335925	0.000382325	0.00137887	Bt.5789.1.S1_at
CXCL16	chemokine (C-X-C motif) ligand 16	0.335696	5.65e-11	1.32e-09	Bt.22009.1.S1_at
BM433290	Accession BM433290	0.335181	0.0121594	0.0271399	Bt.9841.1.S1_at
TFCP2	transcription factor CP2	0.334943	0.00177196	0.00518011	Bt.17646.2.S1_at
IRF8	interferon regulatory factor 8	0.33453	0.0171934	0.0365774	Bt.13902.1.S1_at
CB435347	Accession CB435347	0.334103	5.08e-07	3.98e-06	Bt.8612.1.A1_at
GFM2	G elongation factor, mitochondrial 2	0.33397	4.49e-05	0.000211707	Bt.22723.1.A1_at
PSMC3	proteasome (prosome, macropain) 26S subunit, ATPase, 3	0.333755	0.00593973	0.0147151	Bt.5190.1.S1_at
NMT1	N-myristoyltransferase 1	0.333724	9.48e-07	6.9e-06	Bt.250.1.S1_at
BM106372	Accession BM106372	0.333144	0.00395916	0.0103724	Bt.13125.1.S1_s_at
CB168424	Accession CB168424	0.3331	7.32e-07	5.5e-06	Bt.13913.1.S1_at
LRCH1	Leucine-rich repeats and calponin homology (CH) domain containing 1	0.332908	6.73e-05	0.000302159	Bt.16499.3.S1_at
NUP107	nucleoporin 107kDa	0.332812	1.96e-08	2.22e-07	Bt.2178.1.S1_at
CK729998	Accession CK729998	0.332682	0.00195271	0.0056383	Bt.25133.2.A1_a_at
KIAA0355_Hsa	KIAA0355	0.332674	1.1e-05	6.14e-05	Bt.12204.1.S1_at
IL4R	interleukin 4 receptor	0.332441	0.00274275	0.00757316	Bt.24531.1.S1_at
CK971714	Accession CK971714	0.332119	3.37e-06	2.11e-05	Bt.8262.1.A1_at
TMEM131	transmembrane protein 131	0.331778	0.0023759	0.00667581	Bt.11629.1.A1_at
CB455735	Accession CB455735	0.331145	8.24e-05	0.000361872	Bt.17613.1.A1_at
PGS1	phosphatidylglycerophosphate synthase 1	0.330987	1.69e-06	1.15e-05	Bt.13710.1.S1_a_at
CYBASC3	cytochrome b, ascorbate dependent 3	0.330983	0.00617256	0.0152161	Bt.1479.1.S1_at
CDC5L	CDC5 cell division cycle 5-like (S. pombe)	0.330802	0.00212048	0.00606221	Bt.9545.1.S1_at
ALDH1A1	aldehyde dehydrogenase 1 family, member A1	0.330521	3.21e-08	3.44e-07	Bt.4732.1.S1_at
CK816668	Accession CK816668	0.330117	0.00931271	0.0216264	Bt.26452.1.A1_at
TXK	TXK tyrosine kinase	0.329859	0.00264212	0.00732784	Bt.24888.1.A1_at
SGK3	similar to Serine/threonine-protein kinase Sgk3 (Serum/glucocorticoid-regulated kinase 3) (Serum/glucocorticoid-regulated kinase-like)	0.32963	3.23e-05	0.000158085	Bt.16701.1.S1_at
MAP4	microtubule-associated protein 4	0.329037	5.09e-05	0.00023642	Bt.4250.3.S1_a_at
NRP2	neuropilin 2	0.328959	0.0051045	0.0128793	Bt.28407.1.A1_at
GOLGB1	golgin B1, golgi integral membrane protein	0.328435	0.00162836	0.00482497	Bt.19011.2.S1_at
RUFY1	RUN and FYVE domain containing 1	0.328001	0.000191744	0.000752217	Bt.2505.1.S1_at
PSMA2	proteasome (prosome, macropain) subunit, alpha type, 2	0.327668	5.41e-12	1.75e-10	Bt.641.1.S1_at
BF605736	Accession BF605736	0.327654	0.00144582	0.00434794	Bt.25807.2.S1_at
CEBPD	CCAAT/enhancer binding protein (C/EBP), delta	0.327446	0.00124896	0.00385027	Bt.6406.1.S2_at
PLSCR1	phospholipid scramblase 1	0.325649	0.00164585	0.00486635	Bt.10152.1.A1_at
CK972538	Accession CK972538	0.324958	0.000120182	0.000505047	Bt.14270.1.A1_at
BP106921	Accession BP106921	0.324891	0.00136947	0.00415888	Bt.9650.1.S1_at
GCLM	glutamate-cysteine ligase, modifier subunit	0.32478	0.000266255	0.000998475	Bt.20267.1.S1_at
LY9	lymphocyte antigen 9	0.324363	6.99e-05	0.000312614	Bt.28439.1.S1_a_at
PARP12	poly (ADP-ribose) polymerase family, member 12	0.324091	1e-09	1.61e-08	Bt.18116.1.S1_at
SIRT5	sirtuin (silent mating type information regulation 2 homolog) 5 (S. cerevisiae)	0.323905	7.99e-05	0.000352046	Bt.4862.1.S1_at
CLCA3P	chloride channel accessory 3 (pseudogene)	0.323266	2.14e-10	4.16e-09	Bt.3885.2.S1_at
CFDP1	craniofacial development protein 1	0.323188	0.0102656	0.0235294	Bt.840.1.S1_at
GOSR1	golgi SNAP receptor complex member 1	0.322687	3.16e-06	2e-05	Bt.19493.1.S1_at
AW668964	Accession AW668964	0.322447	0.0211466	0.0437165	Bt.4338.1.S1_at
SH3BP4	SH3-domain binding protein 4	0.322247	0.0167591	0.0357699	Bt.27719.1.A1_at
CLCN7	chloride channel 7	0.32204	0.000349531	0.00127539	Bt.6124.2.S1_at
VPS39	vacuolar protein sorting 39 homolog (S. cerevisiae)	0.321866	0.00483468	0.0123058	Bt.26861.2.S1_a_at
SMG1	SMG1 homolog, phosphatidylinositol 3-kinase-related kinase (C. elegans)	0.32178	0.000597759	0.00203546	Bt.29290.1.S1_at
ELF2	E74-like factor 2 (ets domain transcription factor)	0.321623	1.64e-06	1.12e-05	Bt.1732.1.A1_at
RCN1	reticulocalbin 1, EF-hand calcium binding domain	0.321167	4.46e-06	2.71e-05	Bt.23305.1.S1_at
BE685196	Accession BE685196	0.320652	0.0111068	0.0251458	Bt.27197.1.S1_at
PSMB2	proteasome (prosome, macropain) subunit, beta type, 2	0.320638	1.75e-06	1.19e-05	Bt.18570.2.A1_s_at
NAPRT1	nicotinate phosphoribosyltransferase domain containing 1	0.319825	0.0121692	0.0271494	Bt.23360.1.S1_at
BCNT2	bucentaur-2	0.319711	0.000681653	0.0022781	Bt.27010.1.A1_at
ICA1	islet cell autoantigen 1, 69kDa	0.319466	0.00538731	0.0135325	Bt.8902.3.S1_a_at
FAM109B	family with sequence similarity 109, member B	0.318574	0.0009507	0.00303536	Bt.5202.1.S1_at
KIF24	kinesin family member 24	0.318475	0.00370795	0.00981137	Bt.26923.1.S1_at
CD86	CD86 molecule	0.318165	0.00304643	0.00830657	Bt.24707.1.S1_at
TMEM180	transmembrane protein 180	0.31768	0.000607743	0.00206324	Bt.26927.1.S1_at
FMNL3	formin-like 3	0.317544	0.0002533	0.000955365	Bt.1411.1.S1_at
LOC512915	Similar to zinc finger and BTB domain containing 17	0.317329	0.00761481	0.018198	Bt.3685.2.S1_at
ACRC	acidic repeat containing	0.317256	0.0162276	0.0348145	Bt.9172.1.A1_at
UBE2L3	Ubiquitin-conjugating enzyme E2L 3	0.317203	2.9e-07	2.45e-06	Bt.22504.1.S1_at
CK976649	Accession CK976649	0.31705	0.00211409	0.00604672	Bt.2871.1.S1_at
CK953947	Accession CK953947	0.317028	8e-09	1.02e-07	Bt.22747.1.S1_at
BE683312	Accession BE683312	0.316714	0.0105255	0.0240364	Bt.5669.1.S1_at
CB450506	Accession CB450506	0.316242	0.00411852	0.010733	Bt.18845.1.A1_at
IP6K1	inositol hexakisphosphate kinase 1	0.316072	0.000825531	0.00268746	Bt.24772.1.A1_at
TPRG1L	tumor protein p63 regulated 1-like	0.315714	0.000656968	0.00220746	Bt.7434.1.S1_at
IL1R1	interleukin 1 receptor, type I	0.315656	0.0175359	0.0372107	Bt.24073.1.S1_at
CTNNBL1	catenin, beta like 1	0.31542	0.0237123	0.0481327	Bt.4150.1.S1_at
IGSF6	immunoglobulin superfamily, member 6	0.315382	0.00025139	0.000949602	Bt.18234.1.S1_at
CYBA	cytochrome b-245, alpha polypeptide	0.314934	0.00300853	0.00821943	Bt.4140.1.S1_at
AMD1	adenosylmethionine decarboxylase 1	0.314835	0.000162271	0.00064945	Bt.370.1.S1_at
PROKR1	prokineticin receptor 1	0.314788	0.00383583	0.0101003	Bt.11205.1.S1_at
PAOX	polyamine oxidase (exo-N4-amino)	0.314709	0.00115634	0.00360494	Bt.18098.1.S1_at
C1orf192_Hsa	chromosome 1 open reading frame 192	0.314003	0.00631428	0.0155145	Bt.22468.2.A1_at
C16H1ORF26	chromosome 1 open reading frame 26 ortholog	0.313688	0.000463372	0.00163144	Bt.22160.1.S1_at
MAX	MYC associated factor X	0.313619	4.16e-06	2.55e-05	Bt.24987.1.S1_at
AW298972	Accession AW298972	0.31323	8.32e-05	0.000364766	Bt.7716.2.S1_at
CK944429	Accession CK944429	0.312982	1.11e-06	7.96e-06	Bt.28882.1.A1_at
RBM26	RNA binding motif protein 26	0.312645	3.58e-05	0.000173439	Bt.14007.1.S1_at
ARG2	Arginase, type II	0.312287	0.0031381	0.0085173	Bt.8624.2.S1_at
QKI	Quaking homolog, KH domain RNA binding (mouse)	0.312127	1.32e-05	7.21e-05	Bt.18115.1.A1_at
CNOT6L	similar to CCR4-NOT transcription complex, subunit 6-like	0.311746	1.96e-05	0.0001021	Bt.22449.1.S1_at
RAP1GDS1	RAP1, GTP-GDP dissociation stimulator 1	0.311255	0.00134241	0.0040887	Bt.4697.1.S1_at
TP53	tumor protein p53	0.310868	6.44e-05	0.000291152	Bt.12280.1.S1_at
PRDM1	PR domain containing 1, with ZNF domain	0.310639	0.00130097	0.00399081	Bt.21482.1.A1_at
METTL7A	methyltransferase like 7A	0.310615	0.000247625	0.000936803	Bt.15908.1.S1_at
LEPROT	leptin receptor overlapping transcript	0.309774	8.92e-07	6.55e-06	Bt.8345.1.S1_at
CNKSR3	CNKSR family member 3	0.309642	0.00131887	0.00403379	Bt.27901.1.S1_at
PHF6	PHD finger protein 6	0.309594	0.000263239	0.000989252	Bt.16585.1.A1_at
GCAT	glycine C-acetyltransferase (2-amino-3-ketobutyrate coenzyme A ligase)	0.309071	0.000311789	0.00115221	Bt.14207.1.S1_at
YRDC	yrdC domain containing (E. coli)	0.309042	1.88e-05	9.82e-05	Bt.10854.1.S1_at
MVP	major vault protein	0.308542	1.79e-06	1.21e-05	Bt.5390.1.S1_at
WASF2	WAS protein family, member 2	0.308528	6.56e-05	0.000296101	Bt.4384.1.S1_at
CLIC4	Chloride intracellular channel 4	0.308252	0.00442683	0.0114149	Bt.981.3.S1_at
RNF135	ring finger protein 135	0.308181	0.00166079	0.00490586	Bt.2288.1.S1_at
CK848928	Accession CK848928	0.308159	9.96e-06	5.64e-05	Bt.26313.1.A1_at
EDEM2	ER degradation enhancer, mannosidase alpha-like 2	0.308052	0.000112069	0.00047529	Bt.21300.1.S1_at
TAF3	TAF3 RNA polymerase II, TATA box binding protein (TBP)-associated factor, 140kDa	0.307719	1.71e-06	1.16e-05	Bt.26911.1.A1_at
NFIL3	nuclear factor, interleukin 3 regulated	0.307712	0.00366625	0.00971342	Bt.27854.1.S1_at
H2B	histone H2B-like	0.307522	0.00446977	0.0115024	Bt.28757.1.S1_at
GALNT12	UDP-N-acetyl-alpha-D-galactosamine:polypeptide N-acetylgalactosaminyltransferase 12 (GalNAc-T12)	0.307512	0.000115402	0.0004871	Bt.24504.1.A1_at
MED11	mediator complex subunit 11	0.307346	9.34e-07	6.82e-06	Bt.22546.1.S1_at
CANT1	calcium activated nucleotidase 1	0.306917	0.00019144	0.000751443	Bt.26832.1.S1_at
TXN	thioredoxin	0.306649	1.15e-06	8.21e-06	Bt.231.1.S1_at
NOTCH4	Notch homolog 4 (Drosophila)	0.306567	0.00039506	0.00141782	Bt.20071.2.S1_at
GALK2	galactokinase 2	0.306482	0.00360717	0.00959197	Bt.13737.1.S1_at
PRODH	proline dehydrogenase (oxidase) 1	0.306157	0.00828603	0.019543	Bt.20369.1.S1_at
USP15	ubiquitin specific peptidase 15	0.306135	6.64e-05	0.000299244	Bt.23299.1.S1_at
RBM47	RNA binding motif protein 47	0.306075	0.000871087	0.00281367	Bt.3189.1.A1_at
CB435658	Accession CB435658	0.305848	0.000120926	0.000507487	Bt.17155.1.A1_at
DBNDD2	dysbindin (dystrobrevin binding protein 1) domain containing 2	0.305728	0.0162262	0.0348145	Bt.4474.2.S1_a_at
PRPF6	PRP6 pre-mRNA processing factor 6 homolog (S. cerevisiae)	0.305413	0.000249685	0.000943735	Bt.7038.1.S1_at
JUN	jun oncogene	0.305251	0.00429603	0.0111214	Bt.13134.1.S1_at
TMEM8A	transmembrane protein 8A	0.305008	0.00983429	0.0226787	Bt.24688.1.S1_at
C2H1orf144	chromosome 1 open reading frame 144 ortholog	0.304951	0.000182562	0.00072069	Bt.20997.1.S1_at
ARFGEF2	ADP-ribosylation factor guanine nucleotide-exchange factor 2 (brefeldin A-inhibited)	0.304938	9.85e-05	0.000423543	Bt.28486.1.S1_at
MTHFS	5,10-methenyltetrahydrofolate synthetase (5-formyltetrahydrofolate cyclo-ligase)	0.304739	0.00979884	0.0226137	Bt.24981.1.S1_at
LOC535649	similar to Formin-binding protein 4 (Formin-binding protein 30)	0.304182	0.0151207	0.0327848	Bt.25923.1.S1_at
NGRN	neugrin, neurite outgrowth associated	0.304145	0.000275637	0.00102899	Bt.5008.1.S1_at
RUFY1	RUN and FYVE domain containing 1	0.304052	8e-05	0.000352477	Bt.2505.2.S1_at
CB534201	Accession CB534201	0.303762	0.0194455	0.040639	Bt.19784.1.A1_at
JUN	jun oncogene	0.303521	0.00614829	0.0151713	Bt.11159.1.S1_at
TEP1	telomerase-associated protein 1	0.303315	0.002015	0.00579931	Bt.21156.1.S1_at
ARRB1	arrestin, beta 1	0.302393	0.00146024	0.00438264	Bt.4018.1.S1_at
DNASE1L1	deoxyribonuclease I-like 1	0.302154	0.00195381	0.00564017	Bt.28559.1.S1_a_at
PQLC2	PQ loop repeat containing 2	0.301912	0.00083021	0.00270128	Bt.1898.1.S1_at
MTSS1	metastasis suppressor 1	0.301829	0.0034199	0.00915631	Bt.24376.2.S1_at
TGFB1	transforming growth factor, beta 1	0.301414	0.0246787	0.0499314	Bt.469.1.A1_at
CHCHD5	coiled-coil-helix-coiled-coil-helix domain containing 5	0.30062	0.000150711	0.000610449	Bt.12337.2.S1_a_at
LOC783163	similar to protein phosphatase 4, regulatory subunit 1	0.300296	0.010742	0.0243966	Bt.24390.1.S1_at
CK778497	Accession CK778497	0.300188	9.02e-05	0.000392288	Bt.23950.1.A1_at
UBAP2L	ubiquitin associated protein 2-like	0.30017	1.12e-05	6.26e-05	Bt.23627.1.S1_at
LOC512915	similar to zinc finger and BTB domain containing 17	0.300159	0.00981499	0.0226384	Bt.3685.3.S1_at
CMTM3	CKLF-like MARVEL transmembrane domain containing 3	0.300092	0.000829396	0.00269934	Bt.13240.1.S1_at
IPCEF1	interaction protein for cytohesin exchange factors 1	0.300072	0.018176	0.0383531	Bt.24480.1.S1_at
SKIL	SKI-like oncogene	0.299547	0.0133308	0.0293905	Bt.21213.1.S1_at
AJ618974	Accession AJ618974	0.299522	0.000439923	0.00156126	Bt.29889.1.S1_at
PLEKHJ1	pleckstrin homology domain containing, family J member 1	0.298974	0.0021816	0.00620555	Bt.3911.1.S1_at
SNX1	sorting nexin 1	0.298935	1.4e-07	1.28e-06	Bt.4070.1.S1_at
ORC4L	origin recognition complex, subunit 4-like (yeast)	0.298721	1.05e-05	5.89e-05	Bt.13189.2.S1_at
CCDC45	coiled-coil domain containing 45	0.29861	0.0052496	0.0132106	Bt.3833.1.A1_a_at
CK953446	Accession CK953446	0.29813	1.61e-06	1.1e-05	Bt.28123.1.S1_at
LONP2	lon peptidase 2, peroxisomal	0.298096	1.74e-06	1.18e-05	Bt.3826.1.S1_at
BM107405	Accession BM107405	0.297825	0.00980478	0.0226232	Bt.22461.1.S1_at
UBAP2L	ubiquitin associated protein 2-like	0.297613	0.000368083	0.00133595	Bt.22372.2.S1_at
BF603110	Accession BF603110	0.297099	3.01e-07	2.52e-06	Bt.6921.1.S1_at
CLCN7	chloride channel 7	0.29705	1.68e-05	8.9e-05	Bt.6124.1.S1_a_at
MAPKAPK3	mitogen-activated protein kinase-activated protein kinase 3	0.296905	1.27e-08	1.52e-07	Bt.8706.1.S1_at
RPRD2	Regulation of nuclear pre-mRNA domain containing 2	0.296124	0.0215146	0.0442934	Bt.24483.1.A1_at
RSL1D1	ribosomal L1 domain containing 1	0.296097	0.0149129	0.0323907	Bt.4815.1.S1_at
P4HA3	prolyl 4-hydroxylase, alpha polypeptide III	0.296089	0.0109268	0.0247756	Bt.11420.1.A1_at
MAPKAPK2	mitogen-activated protein kinase-activated protein kinase 2	0.295962	0.000196461	0.000768484	Bt.24479.1.S1_at
PARN	poly(A)-specific ribonuclease (deadenylation nuclease)	0.295924	0.00186286	0.00541658	Bt.15863.1.S1_at
C5H22orf28	chromosome 22 open reading frame 28 ortholog	0.295715	0.000417263	0.00148976	Bt.6715.2.S1_at
SLC44A1	solute carrier family 44, member 1	0.29564	0.000194753	0.000762522	Bt.903.1.S1_at
EHD3	EH-domain containing 3	0.295555	0.0113304	0.0255879	Bt.3273.1.A1_at
C2orf86_Hsa	chromosome 2 open reading frame 86	0.29547	0.00197627	0.00569706	Bt.5176.2.A1_at
HCK	hemopoietic cell kinase	0.295076	0.000667033	0.00223464	Bt.22050.1.S1_at
BBS4	Bardet-Biedl syndrome 4	0.295033	9.05e-05	0.000393478	Bt.7716.1.S1_at
IGSF6	immunoglobulin superfamily, member 6	0.294979	6.04e-07	4.65e-06	Bt.21868.1.A1_at
RBM47	RNA binding motif protein 47	0.294871	0.0105363	0.0240524	Bt.28685.1.S1_at
PTGER4	prostaglandin E receptor 4 (subtype EP4)	0.294722	0.00600725	0.0148616	Bt.9662.1.S1_at
ANAPC11	anaphase promoting complex subunit 11	0.294705	0.00473687	0.0120882	Bt.618.1.S1_at
GNB5	Guanine nucleotide binding protein (G protein), beta 5	0.293978	0.0150933	0.0327311	Bt.22453.1.S1_at
SERPINB6	serpin peptidase inhibitor, clade B (ovalbumin), member 6	0.293924	0.0232154	0.0472166	Bt.20871.1.S1_at
C7H5ORF15	Chromosome 5 open reading frame 15 ortholog	0.293865	0.00169765	0.0049993	Bt.10018.2.A1_at
IGSF8	immunoglobulin superfamily, member 8	0.293384	0.00433635	0.0112094	Bt.6703.1.S1_a_at
NDUFB1	NADH dehydrogenase (ubiquinone) 1 beta subcomplex, 1, 7kDa	0.293157	2.49e-09	3.6e-08	Bt.68.1.S1_at
ADD1	adducin 1 (alpha)	0.293008	0.00020893	0.000810377	Bt.23518.1.S1_at
UPF2	UPF2 regulator of nonsense transcripts homolog (yeast)	0.29287	0.000376496	0.00136218	Bt.2106.1.S1_at
TCEAL1	transcription elongation factor A (SII)-like 1	0.292666	0.00109566	0.00343752	Bt.5635.1.S1_at
STAT5B	signal transducer and activator of transcription 5B	0.292602	0.00355705	0.00947455	Bt.4624.1.S1_at
CDC42SE2	CDC42 small effector 2	0.292292	0.000141697	0.000579983	Bt.18756.1.S1_at
WDR51A	WD repeat domain 51A	0.292026	0.00918497	0.0213675	Bt.4084.1.S1_at
CK947576	Accession CK947576	0.290807	0.0232055	0.0472041	Bt.9117.1.S1_at
CCDC88A	Coiled-coil domain containing 88A	0.290561	0.00382725	0.0100799	Bt.21999.1.S1_at
MTMR4	myotubularin related protein 4	0.289929	8.23e-06	4.74e-05	Bt.9741.1.S1_at
BI976660	Accession BI976660	0.289606	0.00790343	0.0187867	Bt.11166.1.S1_at
ZNF470	Zinc finger protein 470	0.289046	0.00632624	0.0155364	Bt.18002.1.A1_at
PRMT2	protein arginine methyltransferase 2	0.288978	0.000731451	0.00242304	Bt.12039.1.S1_at
LOC518180	similar to MGC84382 protein	0.288764	0.00134114	0.00408584	Bt.23034.1.S1_at
TRAF7	TNF receptor-associated factor 7	0.288692	0.000886738	0.00285829	Bt.2084.1.S1_at
CK776974	Accession CK776974	0.288458	0.000426651	0.00151936	Bt.20254.1.S1_at
C4orf43_Hsa	chromosome 4 open reading frame 43	0.288085	0.00131694	0.00403007	Bt.26097.1.A1_at
AW660564	Accession AW660564	0.287996	0.00773054	0.0184356	Bt.20155.2.S1_at
CPSF2	cleavage and polyadenylation specific factor 2, 100kDa	0.287701	1.05e-10	2.26e-09	Bt.4077.1.S1_at
CD86	CD86 molecule	0.287358	0.0197436	0.0411582	Bt.13097.1.S1_at
CCDC76	coiled-coil domain containing 76	0.287005	0.000105108	0.000448688	Bt.9322.1.S1_at
CK846328	Accession CK846328	0.286962	0.00421791	0.010949	Bt.7576.1.S1_at
APOOL	apolipoprotein O-like	0.286842	0.00119676	0.00371328	Bt.20915.1.S1_at
CB451139	Accession CB451139	0.286385	0.0215218	0.0442946	Bt.8879.1.A1_at
DPH5	DPH5 homolog (S. cerevisiae)	0.286339	0.0150193	0.0325933	Bt.24263.1.S1_at
AKAP1	A kinase (PRKA) anchor protein 1	0.286193	0.00369952	0.00979323	Bt.16262.1.S1_at
CTTNBP2NL	CTTNBP2 N-terminal like	0.286068	0.0169431	0.0361006	Bt.17384.2.S1_at
AV667354	Accession AV667354	0.285724	0.00662478	0.0161273	Bt.21103.1.S1_at
CROT	carnitine O-octanoyltransferase	0.285249	0.0119784	0.0268128	Bt.4599.1.S1_at
CK976170	Accession CK976170	0.284354	0.00035943	0.00130883	Bt.16538.3.S1_at
JUN	jun oncogene	0.283957	0.00386103	0.0101581	Bt.13134.1.A1_at
RNF20	ring finger protein 20	0.283698	0.000602343	0.00204882	Bt.10397.2.S1_at
CB165414	Accession CB165414	0.283673	2.04e-08	2.31e-07	Bt.15690.1.S1_at
BP108971	Accession BP108971	0.28347	0.00688666	0.016679	Bt.15554.1.A1_at
ZNF613	zinc finger protein 613	0.283353	0.00922286	0.0214436	Bt.1602.1.S1_at
CCDC128	Coiled-coil domain containing 128	0.282951	0.00118744	0.00368804	Bt.16756.1.A1_at
BP104582	Accession BP104582	0.282735	5.08e-06	3.05e-05	Bt.1169.1.S1_at
ZNF710	zinc finger protein 710	0.282729	0.00131033	0.00401359	Bt.26758.1.A1_at
STAT3	signal transducer and activator of transcription 3 (acute-phase response factor)	0.282143	8.35e-05	0.000365808	Bt.15334.1.S1_at
VPS33B	vacuolar protein sorting 33 homolog B (yeast)	0.281916	7.79e-05	0.000344206	Bt.10374.1.S1_a_at
CB461078	Accession CB461078	0.281789	0.00713601	0.0172054	Bt.19332.2.A1_at
ATPIF1	ATPase inhibitory factor 1	0.281416	1.46e-07	1.32e-06	Bt.380.1.S1_at
BP107321	Accession BP107321	0.281404	2.77e-08	3.02e-07	Bt.2874.1.S1_at
AK2	adenylate kinase 2	0.280975	0.000126677	0.000527531	Bt.946.1.S1_at
ABL1	c-abl oncogene 1, receptor tyrosine kinase	0.280582	0.00334097	0.00897589	Bt.28298.1.S1_at
CB169888	Accession CB169888	0.280571	1.52e-08	1.8e-07	Bt.22675.1.S1_at
AW465691	Accession AW465691	0.2804	0.0123781	0.0275588	Bt.19332.1.S1_at
UBAP2L	ubiquitin associated protein 2-like	0.280352	2.1e-05	0.0001084	Bt.16816.1.S1_at
CK963566	Accession CK963566	0.279469	2.69e-05	0.000134705	Bt.10122.1.S1_at
TET2	tet oncogene family member 2	0.279431	0.000830785	0.00270173	Bt.11240.1.A1_at
TRAF3	TNF receptor-associated factor 3	0.279252	0.000601702	0.00204776	Bt.18290.2.S1_at
BF775897	Accession BF775897	0.279044	4.87e-05	0.000227418	Bt.7564.1.S1_at
CK969535	Accession CK969535	0.278958	0.00311436	0.00846581	Bt.6036.1.S1_at
LENG1	leukocyte receptor cluster (LRC) member 1	0.278663	0.000794204	0.00260182	Bt.21838.1.A1_at
FKBP15	FK506 binding protein 15, 133kDa	0.278609	3.88e-05	0.000186194	Bt.26755.1.S1_at
HEBP1	heme binding protein 1	0.278562	3.19e-05	0.000156417	Bt.5047.1.S1_at
CK834282	Accession CK834282	0.278489	0.000624124	0.00211022	Bt.22109.1.S1_at
PTPN2	protein tyrosine phosphatase, non-receptor type 2	0.277122	5.27e-06	3.16e-05	Bt.24652.1.A1_at
[truncated: 4,151 more rows]
