# Supplementary material for: Global Gene Expression and Systems Biology Analysis of Bovine Monocyte-Derived Macrophages in Response to In Vitro Challenge with Mycobacterium bovis
Source: PLoS One. 2012 Feb 22;7(2):e32034. doi: 10.1371/journal.pone.0032034 (PMC3284544; doi:10.1371/journal.pone.0032034)
Supplement: Table S9 — Gene ontology (GO) categories identified using IPA at the 24 hour time point post- M. bovis challenge. The top ranking GO categories identified by IPA are listed according to P-values. (XLS) [file pone.0032034.s012.xls]

## Sheet: Sheet0
© 2000-2011 Ingenuity Systems, Inc. All rights reserved.
Category	P-value	Genes involved in GO category
Inflammatory Response	6.74E-09-5.2E-03	RAC2,SELL,AGER,CCL20,C1QA,IL6,GPSM3,GIMAP5,ADA,AIF1,RIPK2,ETS1,IL4R,ITGA6,ANXA2,NFKB2,ZEB1,CORO1C,CTSB,ALCAM,PLTP,SLAMF1,TAP1,PROS1,IL27RA,FUT4,CD69,RPS19,CDO1,IGF2R,BAK1,MSH2,LYN,NMI,PPARA,RARRES2,RNASE6,EPHX2,PTEN,NAPRT1,ANXA11,GPX4,CD84,SH2D2A,ELN,NCF4,HDAC5,JAM3,DDX58,PIK3R5,CTLA4,IFITM3,AOAH,EDN1,PLDN,STAT1,ACP5,HLA-DMA,PLAUR,MX1,ITGB3,IL10RB,CXCL2,CTSC,CCR5,NCK1,ADIPOR1,MYLK,HRH1,RARA,NFKBI…
Cellular Development	1.6E-08-5.33E-03	RAC2,HLA-DOA,AGER,C1QC,IL6,IFIH1,PTPRC,GIMAP5,BAIAP2,ADA,MYB,TMBIM1,RIPK2,ITGA4,TP53,ETS1,AKT2,IL4R,HMGA1,NFKB2,STAT3,IFNAR2,TCF3,CCL4,BTG2,PRKACA,CD86,PIK3CD,HHEX,WASF2,CFLAR,ITGB6,BCL2A1,TNF,SLAMF1,ICAM1,PTPN2,IL21R,LIG4,GAPDH,CCL22,CCL5,IL17D,ITGB7,ELF4,PALLD,CD47,ARRB1,CCL2,TCEA1,IL27RA,TLR3,FCER2,TRAF1,IFNG,GRB2,MYD88,CD69,IL15,RPS19,IFNGR2,MLF1,ID3,IGF2R,BAK1,FOS,MSH2,CD80,BCL10,IL12B,NR4A1…
Hematological System Development and Function	5.83E-08-5.33E-03	RAC2,SELL,AGER,CCL20,C1QA,IL6,GIMAP5,JARID2,ADA,RIPK2,ETS1,AKT2,IL4R,ITGA6,ANXA2,NFKB2,TCF3,PRKACA,CTSB,PLTP,WASF2,SLAMF1,DDIT3,PRDX1,LIG4,TAP1,ITGB7,PALLD,ARRB1,PROS1,HEXB,TCEA1,IL27RA,FUT4,TRAF1,UCP2,ABCG2,CD69,RPS19,IGF2R,ID3,BAK1,MSH2,LYN,PROCR,NR4A1,null,LIG1,PPARA,RARRES2,CSNK1A1,PTEN,CD84,SH2D2A,ELN,EWSR1,HDAC5,JAM3,THOC5,HPS5,KLF10,CTLA4,EDN1,PLDN,STAT1,NHEJ1,HLA-DMA,SLA,PLAUR,STK3,ITGB3,…
Hematopoiesis	5.83E-08-5.33E-03	RAC2,SELL,HLA-DOA,AGER,C1QC,IL6,PTPRC,GIMAP5,SOD2,LTF,ADA,MYB,RIPK2,ITGA4,TP53,ETS1,AKT2,IL4R,HMGA1,STAT3,NFKB2,IFNAR2,TCF3,CCL4,CD86,PIK3CD,HHEX,CFLAR,ITGB6,BCL2A1,TNF,ICAM1,SLAMF1,PTPN2,IL21R,LIG4,GAPDH,CCL22,CCL5,ITGB7,ELF4,CD47,ARRB1,CCL2,CXCR2,ABCB7,IL27RA,TLR3,TRAF1,IFNG,GRB2,MYD88,CD69,IL15,IFNGR2,MLF1,ID3,IGF2R,BAK1,FOS,MSH2,CD80,BCL10,IL12B,NR4A1,LYN,ST3GAL4,LIG1,LGALS3,MBP,PTEN,MYC,TGFB…
Cellular Growth and Proliferation	2.37E-07-5.33E-03	RNF2,RAC2,AGER,TAB2,CCL20,IL6,XRCC3,GNB1,LAMC1,ADA,JARID2,AIF1,RIPK2,ETS1,IL4R,CCNE2,AKT2,YWHAG,ITGA6,ANXA2,ZEB1,NFKB2,TCF3,ANP32A,DAXX,CTSB,PRKACA,ALCAM,WASF2,TRRAP,MORC3,UBE2C,SLAMF1,GBP1,DDIT3,PRDX1,LIG4,PRDX4,RBBP7,FIP1L1,POLD4,CLDN4,LY6E,IL27RA,TRAF1,CDK2AP1,EMP3,RPS19,null,KAT5,ID3,IGF2R,BAK1,BUB1,MARCKSL1,TBC1D8,NR4A1,LYN,null,null,PPARA,LIG1,FOXO4,CSNK1A1,RNF7,PTEN,USP8,WTAP,CD84,SH2D2A,E…
Cell-mediated Immune Response	2.65E-07-5.33E-03	RAC2,SELL,HLA-DOA,CCL20,IL6,PTPRC,GIMAP5,ADA,MYB,RIPK2,ITGA4,TP53,ETS1,AKT2,IL4R,HMGA1,STAT3,TCF3,IFNAR2,CCL4,CD86,PIK3CD,CFLAR,BCL2A1,TNF,ICAM1,SLAMF1,IL21R,LIG4,GAPDH,CXCR3,CCL22,CCL5,ITGB7,ELF4,CD47,ARRB1,TLR3,IL27RA,FUT4,TRAF1,IFNG,MYD88,GRB2,IL15,IFNGR2,ID3,IGF2R,BAK1,FOS,CD80,BCL10,IL12B,NR4A1,null,LIG1,LGALS3,RARRES2,MBP,PTEN,MYC,TGFBR2,CCL8,SH2D2A,IL2RG,IL6R,APC,MADCAM1,CBLB,ICOS,GCNT1,LA…
Cellular Function and Maintenance	2.65E-07-5.33E-03	RAC2,HLA-DOA,C1QA,IL6,PTPRC,GIMAP5,ADA,MYB,RIPK2,ITGA4,TP53,ETS1,AKT2,IL4R,HMGA1,STAT3,TCF3,IFNAR2,CORO1C,CCL4,CD86,PIK3CD,CFLAR,BCL2A1,TNF,ICAM1,SLAMF1,IL21R,LIG4,GAPDH,MFGE8,CCL22,CCL5,ITGB7,ELF4,ARF6,CD47,ARRB1,CCL2,PROS1,STAM2,LY75,TLR3,IL27RA,FCER2,TRAF1,IFNG,MYD88,GRB2,IL15,IFNGR2,ID3,IGF2R,BAK1,FOS,CD80,BCL10,IL12B,NR4A1,LYN,LIG1,LGALS3,MBP,PTEN,CTSZ,MYC,TGFBR2,RHOB,SH2D2A,IL2RG,PF4,IL6R,R…
Immunological Disease	4.24E-07-5.2E-03	SOCS1,CCR5,SELL,AGER,UBE2L3,MAPK3,TCIRG1,TYRO3,CDKN2C,HLA-DRB1 (includes EG:100332219),C1QA,IL6,TREX1,IFIH1,PTPRC,CXCL10,HRH1,PRF1,SPHK2,HMGB1,GLB1,CYBA,HDAC7,PRDM1,TAPBP,AHR,ITGA4,ETS1,TP53,STAT5A,ATG5,RAB27A,IL4R,EEF2,TSPAN33,STAT3,NFKB2,TCF3,MR1,null,NCF1,CCND3,CCL4,E2F1,CD86,ALCAM,VAV1,PIK3CD,CFLAR,TAP2,ANG,TNF,ADM,SERPING1,BATF,TNFSF10,CXCR3,MFGE8,PSEN2,CASP4,CCL5,RFX5,TAP1,IL17D,CD47,ARRB1,…
Cell-To-Cell Signaling and Interaction	5.12E-07-5.2E-03	RAC2,HLA-DOA,SELL,AGER,CCL20,MLLT4,C1QA,IL6,MNAT1,TRIM32,PTPRC,GIMAP5,LTF,CYTH1,WWOX,LGALS8,ADA,ITGA4,TP53,ETS1,ATG5,IL4R,AKT2,LCP1,ITGA6,ANXA2,NFKB2,ZEB1,STAT3,IFNAR2,RAP1A,PLD1,CCL4,HAS2,CD86,ZYX,PIK3CD,PLTP,ITGB6,BCL2A1,TNF,SERPING1,SLAMF1,ICAM1,TRIP10,IL21R,CXCR3,PSEN2,MFGE8,CCL22,CCL5,ITGB7,OGT,ARF6,CD47,PALLD,CCL2,CXCR2,PROS1,TLR3,IL27RA,BCAP31,MMP1 (includes EG:300339),FCGR3A,FUT4,FCER2,IF…
Tissue Development	5.12E-07-5.33E-03	RAC2,SELL,AGER,MLLT4,CCL20,C1QA,IL6,PTPRC,LTF,CYTH1,LGALS8,ITGA4,ETS1,TP53,AKT2,LCP1,ITGA6,ZEB1,STAT3,RAP1A,PLD1,CCL4,ZYX,CD86,PIK3CD,CFLAR,PLTP,TNF,SERPING1,CUL5,ICAM1,CXCR3,CCL22,CCL5,SEPT9,ITGB7,OGT,CD47,PALLD,CCL2,CXCR2,TLR3,IL27RA,BCAP31,FUT4,IFNG,MYD88,PASK,IL15,HPSE,IGF2R,BCAM,CD80,IL12B,BCL10,LYN,MAP3K8,null,null,PSEN1,PPARA,LGALS3,PTTG1,OLR1,TGFBR2,MYC,RHOB,RASA1,SH2D2A,NAGA,PF4,IL6R,VEG…
Cellular Movement	6.81E-07-5.02E-03	DPYSL2,DBN1,RAC2,ZC3H12A,SELL,AGER,HMMR,CCL20,GSK3A,IL6,TRIM32,PTPRC,NCK2,GNB1,LGALS8,ITGA4,ETS1,TP53,LCP1,IL4R,MTSS1,FERMT2,ITGA6,ANXA2,NFKB2,STAT3,KRT10,PLD1,CCL4,FSCN1,ARHGEF6,PRKACA,CTSB,CXCR6,ZYX,CD86,PIK3CD,WASF2,TNF,TRRAP,KIF20A,SERPING1,ICAM1,PTPN2,ARPC1B,PRDX1,SOCS2,HAX1,RAB35,CXCR3,CCL22,CCL5,SEPT9,ITGB7,PALLD,ARF6,CD47,ACTR3,CLDN4,CCL2,GADD45A,CXCR2,TLR3,IL27RA,FCGR3A,FUT4,IFNG,SEPT5,U…
Infectious Disease	7.27E-07-5.2E-03	SOCS1,LTA4H,CCR5,TCIRG1,TYRO3,CCL20,C1QA,IL6,RPS4Y1,CXCL10,IFIH1,PRF1,LTB4R,HMGB1,LTF,VAMP3,null,AHR,ITGA4,TKT,RRM2,STAT3,NFKB2,IER3,null,NCF1,CCL4,CD9,CLEC4E,ZYX,GLUL,VAV1,TNF,GAPDH,CXCR3,CASP4,CCL5,NFIL3,CCL2,ANTXR2,TLR3,IL27RA,FUT4,FCGR3A,IFNG,IL10,MYD88,CSK,EGR1,IL15,IFNGR2,AXL,FOLR1,HP,S100A9,IL12B,LTA,PTGS2,CSF2,RARRES2,PTTG1,CTSZ,IFI30,CYBB,SNN,IMPA2,BIRC3,PTX3,C3,ICOS,NFKBID,IL18,IL1RN,CE…
Cell Cycle	1.64E-06-5.2E-03	RNF2,IL6,GPSM2,XRCC3,WWOX,JARID2,AIF1,CDK5RAP3,ETS1,CCNE2,IL4R,YWHAG,FUBP1,ZEB1,TCF3,IRF5,DAXX,PRKACA,TRRAP,BRE,MORC3,UBE2C,KIF20A,DDIT3,SEPT9,ARRB1,PROS1,CDK2AP1,KAT5,ID3,BAK1,BUB1,MSH2,NR4A1,LYN,null,null,PPARA,LIG1,KIF23,FOXO4,RARRES2,TOP3A,C13orf15,CSNK1A1,PTEN,USP8,EWSR1,NUMA1,AURKA,DDB1,Gm9840,PHC2,CTLA4,EDN1,AK1,ERRFI1,STAT1,PSRC1,SLA,PRC1,PLAUR,RPS27L,ITGB3,SKA2,PPAP2A,SSTR2,CENPI,CKS1B,S…
Immune Cell Trafficking	1.88E-06-5.02E-03	DPYSL2,RAC2,HLA-DOA,SELL,ZC3H12A,AGER,CCL20,C1QA,IL6,PTPRC,GIMAP5,LTF,ADA,ITGA4,TP53,ETS1,ATG5,LCP1,IL4R,ITGA6,ANXA2,NFKB2,STAT3,KRT10,CCL4,ARHGEF6,CTSB,CD86,PIK3CD,PLTP,CFLAR,ITGB6,TNF,SERPING1,SLAMF1,ICAM1,PRDX1,CXCR3,CCL22,CCL5,ITGB7,CD47,CCL2,CXCR2,PROS1,TLR3,IL27RA,FUT4,FCGR3A,IFNG,UCP2,TREML2,MYD88,CD69,IL15,RPS19,IGF2R,FOS,PTGES,CD80,IL12B,BCL10,FER,LYN,PROCR,ST3GAL4,null,PPARA,TRAF3,RARRE…
Tissue Morphology	2.02E-06-5.33E-03	RAC2,SELL,ZC3H12A,AGER,C1QA,IL6,PTPRC,LGALS8,MYB,JARID2,ADA,ATF4,ETS1,TP53,ATG5,IL4R,ITGA6,NFKB2,STAT3,TCF3,CXCR6,CD86,PIK3CD,CFLAR,TNFAIP6,ITGB6,BCL2A1,TNF,ICAM1,PTPN2,CXCR3,CCL22,CCL5,TAP1,ITGB7,ELF4,CD47,CCL2,HEXB,STAM2,TLR3,IL27RA,IFNG,MYD88,CD69,ABCG2,IL15,RPS19,IGF2R,BAK1,ISG15,PTGES,FOS,CCNE1,FABP5,CD80,MSH2,BCL10,IL12B,LYN,NR4A1,LIG1,LGALS3,PTTG1,PTEN,MYC,TGFBR2,STMN1,IL2RG,PF4,IL36A,RAPG…
Cell Death	7.38E-06-5.49E-03	RAC2,AGER,TAB2,TXNDC5,C1QA,GSK3A,IL6,GNB1,TRIM32,GIMAP5,WWOX,ADA,VAMP3,AIF1,RIPK2,CDK5RAP3,ETS1,AKT2,IL4R,ITGA6,FUBP1,ZEB1,NFKB2,TCF3,IRF5,ANP32A,OGG1,DAXX,PRKACA,CTSB,ALCAM,PLTP,BRE,UBE2C,USP18,SLAMF1,DDIT3,PRDX1,LIG4,FIP1L1,TAP1,PALLD,ARRB1,ANTXR2,IL27RA,RNF19A,TRAF1,UCP2,CDK2AP1,EMP3,ABCG2,CD69,RPS19,KAT5,ID3,IGF2R,BAK1,STAR,BUB1,TMEM107,LY9,MSH2,CBS,FER,LYN,NR4A1,PROCR,null,PINK1,LIG1,PPARA,F…
Cellular Assembly and Organization	2.17E-05-3.52E-03	SRPK1,PTTG1,NCAPG,SUV39H1,SMC4,GPSM2,BIRC5,MYC,TOP1,HDAC7,NEK6,BRCA1,KIFC1,DNMT1,ESPL1,RPA1,AURKA,APC,SKA3,SMC2,E2F1,NDC80,EBNA1BP2,CAPN2,PML,TRRAP,TAP2,TNF,BUB3,ARL8B,NCAPD3,CDT1,TNFSF10,PSEN2,CCNA2,GMNN,TOP2A,KIF2C,IFNG,NUSAP1,null,UHRF1,CDC6,PLK1,NCAPD2,NCAPG2,CDK1,KIF22,SKA2,CCNE1,MIS12,PSEN1
DNA Replication, Recombination, and Repair	2.17E-05-5.2E-03	GCLC,DDB2,IL6,GPSM2,MNAT1,XRCC3,C16orf5,TRDMT1,SOD2,MAD2L2,NEK6,MYB,RUVBL2,UNG,TP53,TYMS,ATG5,CCNE2,ESPL1,PAM,HMGA1,CSNK1D,OGG1,SKA3,BTG2,GTF2H1,MBD1,TNF,TRRAP,BRE,DYRK2,ARL8B,DDIT3,PRDX1,LIG4,PNKP,PSEN2,PRPF4,POLD4,BDKRB2,GADD45A,TCEA1,KIF2C,CDC5L,RAD21,DHX9,IFNG,CDK2AP1,NAE1,SIRT5,POLG2,NCAPD2,KAT5,ID3,IGF2R,MCM3,BUB1,FOS,CCNE1,MSH2,VMP1,DFFB,TP53BP1,UBTF,PSEN1,LIG1,PTTG1,SMC4,CBX3,UIMC1,KNTC1,…
Antimicrobial Response	2.54E-05-5.21E-05	SOCS1,CCL22,CCL5,IRF3,IFIH1,HNRNPUL1,XPO1,CCL8,TLR3,STAT1,MAPKAPK2,FGR,IFNG,PRKRA,MX2,MYD88,IL15,IFNGR2,MX1,BCL3,NLRX1,IFNAR2,IFI44,IVNS1ABP,CCL4,CD40,DDX58,VAV1,EIF2AK2,TNF,ISG20,CCR7
Connective Tissue Disorders	3.92E-05-4.75E-03	SOCS1,CCR5,FURIN,HMMR,MAPK3,UBE2L3,HLA-DRB1 (includes EG:100332219),C1QA,IL6,TREX1,PTPRC,IFIH1,HMGB1,LTF,HDAC7,PRDM1,TP53,ATG5,IL4R,EEF2,STAT3,NCF1,CCND3,CCL4,CTSB,CD86,PTGER2,DHFR,TNF,ANG,ADM,TNFSF10,CCL5,TAP1,CCL2,HLA-DRA,TNPO3,FCGR3A,DNASE1,ITGB1,ABCB1,IFNG,IL10,MYD88,CD69,IL15,IL16,FOS,F11R,NR4A2,RETN,CD80,S100A9,IL12B,FCER1G,LYN,NR4A1,IL2RA,PTGS2,CSF2,null,BCL6,TNFSF13B,C3,HNMT,ICA1,IL6R,NCF…
Inflammatory Disease	3.92E-05-5.02E-03	HMMR,C1QA,IL6,TREX1,PTPRC,IFIH1,LTF,ITGA4,TP53,TYMS,ATG5,IL4R,TP53INP1,STK36,EEF2,ZEB1,STAT3,NFKB2,NCF1,CCL4,CTSB,CD86,PIK3CD,CFLAR,DHFR,ITGB6,TNF,ICAM1,CXCR3,CCL22,MFGE8,PSEN2,CCL5,TAP1,GADD45A,CCL2,IL27RA,TLR3,TNPO3,FCGR3A,ABCB1,IFNG,MYD88,CD69,IL15,IFNGR2,FOS,HP,NR4A2,CD80,RETN,IL12B,LYN,NR4A1,null,PSEN1,PPARA,RARRES2,LGALS3,MBP,PTEN,TGFBR2,MYC,GPR77,SH2D2A,EWSR1,IL6R,PDE4B,NCF4,FOSB,ICOS,IGFB…
Skeletal and Muscular Disorders	3.92E-05-4.75E-03	SOCS1,CCR5,FURIN,HMMR,MAPK3,UBE2L3,HLA-DRB1 (includes EG:100332219),C1QA,IL6,TREX1,PTPRC,IFIH1,HMGB1,LTF,HDAC7,PRDM1,TP53,ATG5,IL4R,MITF,EEF2,NFKB2,STAT3,NCF1,CCND3,CCL4,CTSB,CD86,PTGER2,DHFR,TNF,ANG,ADM,PTK2B,TNFSF10,CCL5,TAP1,JUN,CCL2,HLA-DRA,TNPO3,FCGR3A,DNASE1,ABCB1,IFNG,CTSK,TYROBP,IL10,MYD88,CD69,IL15,IL16,FOS,F11R,NR4A2,RETN,CD80,S100A9,IL12B,FCER1G,LYN,NR4A1,IL2RA,PTGS2,CSF2,null,BCL6,TNF…
Cancer	4.29E-05-5.2E-03	HNRNPH1,AGER,MLLT4,IL6,GPSM2,TRIM32,CYTH1,WWOX,ADA,C15orf23,AHCY,ETS1,EXOSC9,CCNE2,AKT2,YWHAG,ITGA6,ANXA2,CRELD1,NFKB2,IRF5,TCF3,ANP32A,OGG1,GART,FAM57A,CTSB,TRRAP,UBE2C,PRDX1,LIG4,HAX1,FIP1L1,SEPT9,POLD4,PALLD,CLDN4,ANTXR2,LY6E,IL27RA,RPS19,null,IGF2R,MCM3,PEX5,MSH2,PLXDC1,null,LIG1,PRKACB,PPARA,FOXO4,DPM1,C13orf15,HDAC10,RNF7,DIRAS1,PTEN,ANXA11,SEC63,MAP3K14,EWSR1,AURKA,HDAC5,KDM1A,JAM3,Gm9840,…
Genetic Disorder	4.29E-05-3.52E-03	MAGED1,HLA-DOA,IL6,DDB2,GPSM2,ATP2A2,ODC1,CACYBP,LGALS8,C15orf23,UNG,TMEM97,AHCY,TYMS,TP53,EXOSC9,AKT2,TP53INP1,CDCA8,ITGA6,RRM2,CRELD1,NFKB2,STAT3,GLRX3,GART,NCF1,FSCN1,GPR65,CTSB,TFRC,PIK3CD,DHFR,TNF,SPPL2A,UBE2C,HSD17B11,POLD4,TAP1,CLDN4,CXCR2,ABCB1,null,CPEB4,MCM3,LACTB2,PTGES,PEX5,IL12B,EIF4A1,DFFB,RFXANK,PPARA,LGALS3,PTTG1,DPM1,HDAC10,PTEN,MYC,TGFBR2,HDAC6,ANXA11,MAP2K2,RCC1,CHMP1A,KIFC1,IL…
Respiratory Disease	4.29E-05-3.01E-03	LTA4H,MAGED1,FURIN,TCIRG1,CDKN2C,IL6,DDB2,RPS4Y1,LTB4R,LTF,HDAC7,VAMP3,null,ITGA4,TP53,TYMS,TKT,TUBB2A,ACTR10,RRM2,ITGA5,IER3,THBD,GART,PCNA,NCF1,CCND3,RFC4,CD9,CLEC4E,E2F1,ALDOA,GLUL,ZYX,DHFR,TNF,LDHA,UBE2C,FYN,ICAM1,GAPDH,PSEN2,TPI1,FNTB,NFIL3,CXCR2,DGCR8,HLA-DRA,TOP2A,BID,FCGR3A,IFNG,ABCB1,null,MYD88,EGR1,CDC6,EIF2C2,PLK1,F3,CDK1,FADD,PTGES,HP,MCM2,S100A9,IL12B,EIF4A1,PTGS2,CSF2,PTTG1,XPO5,HDA…
Antigen Presentation	5.22E-05-5.33E-03	SOCS1,RAC2,CCR5,SELL,HLA-DOA,AGER,CCL20,HLA-DRB1 (includes EG:100332219),HLA-DMB,PSMB8,IL6,CXCL10,PTPRC,JMJD6,HRH1,LTB4R,LTF,HMGB1,LCAT,CXCL13,FGR,ITGA4,ERAP1,ITGA5,ANXA2,STAT3,NFKB2,null,CCL4,CD86,PIK3CD,VAV1,ITGB6,TNF,SERPING1,ICAM1,PTK2B,TNFSF10,CXCR3,CCL22,CCL5,CXCL5,MLL5,CD47,CCL2,CXCR2,PROS1,HLA-DRA,TLR3,IRF2,ITGB1,PSMB9,IFNG,IL10,MYD88,TYROBP,CD69,IL15,RPS19,IL16,PTGES,GNAI3,PSME1,S100A9,C…
Free Radical Scavenging	7.19E-05-7.19E-05	SOD1,XDH,PLAUR,ITGB3,NCF1,SOD2,CCL2,CYBA,LYN,FCER1G,HCK,CYBB,IL1B,PECAM1,CSF2,TNF,FGR,ITGA4
Molecular Transport	7.19E-05-5.2E-03	IL1A,AGER,DDIT3,XDH,SLC1A3,GCLC,IL6,BDKRB2,SOD2,ALDH1A1,VNN1,CCL2,CYBA,CYBB,HCK,ITGAV,ATF4,GCLM,FGR,UNG,ITGA4,ITGB1,IFNG,SOD1,UCP2,IL10,PLAUR,ITGB3,NCF1,SATB1,CAT,FCER1G,LYN,IGFBP3,IL1B,PECAM1,TFRC,SLC1A2,CD82,CSF2,TNF
Humoral Immune Response	9.11E-05-5.2E-03	TRAF3,PCGF2,NFATC3,MAPK3,TCIRG1,CDKN2C,IL6,BCL6,PTEN,MYC,PTPRC,HRH1,MAP2K2,EZH2,ADA,PRDM1,TNFSF13B,ITGA4,STAT5A,IL2RG,RBL2,TP53INP1,IL4R,EWSR1,PHC1,NFKB2,IFNA16,TCF3,KLF4,CBLB,IL18,CCND3,CD180,CD40,IL1RN,PRKCD,CD72,PECAM1,CD86,VAV1,PIK3CD,IRF8,TNF,FYN,ID2,SLAMF1,PTPN2,B3GNT2,ABL1,HIF1A,NFKB1,FAS,TCF12,BLK,HCK,LY75,TLR3,STAT1,MAP2K1,SLA2,PPARG,IFNG,VCAM1,IL10,MYD88,CD69,RELB,IL15,HSPD1,ID3,AFF1,FO…
Organismal Functions	1.11E-04-5.29E-04	IL1A,IL10,IL6R,IL15,IL1R1,IL6,CCL3,PTGES,IL18,CCL4,HMGB1,IL1RN,IL1B,PTGER2,PTGS2,TNF,PTGER4
Infection Mechanism	1.38E-04-5.2E-03	PPARA,CCR5,TYRO3,CCL20,IL6,DICER1,MYC,CXCL10,IFIH1,PTPRC,null,TNIP1,LTF,SIKE1,EIF2C1,RIPK2,ATG5,APOBEC3B,IRF9,NLRX1,ADAR,BST2,PLD1,CCL4,CD40,DDX58,CXCR6,STAT2,PML,TNF,PRDX1,RSAD2,CIITA,TNFSF10,CCL22,CCL5,CCL3,RABEPK,TRADD,EIF2C4,NFKBIA,CCL2,DGCR8,HCK,SNX10,S100A8,STAT1,PLIN3,NOS2,PRNP,IFNG,MX2,EPAS1,IL10,EXOSC5,EIF2C2,IKBKE,MX1,AXL,BAK1,FOLR1,IL16,F11R,S100A9,IL1B,EIF2AK2,ISG20,TRIM25
Dermatological Diseases and Conditions	1.54E-04-4.75E-03	SOCS1,PER1,SELL,AGER,HLA-DRB1 (includes EG:100332219),IL6,DDB2,SERPINB2,BIRC5,PTEN,MYC,HRH1,RHOB,CXCL13,IFI30,NFKBIB,AHR,TP53,SBDS,TYMS,IL4R,IL6R,IL36A,RPA1,ZEB1,PPP3CC,PDE4B,KRT10,IL18BP,IL18,CD40,IL1RN,PRKCD,CD86,PIK3CD,TNF,IL1A,ICAM1,null,TNFSF10,PSEN2,CCL5,NFKB1,CTLA4,NR3C1,PLCD1,CYP17A1,NFKBIA,JUN,PPP3CB,AHNAK,GADD45A,HGF,HLA-DRA,RRN3,CASP1,NAV3,STAT1,MMP1 (includes EG:300339),MMP19,PPARG,IF…
Skeletal and Muscular System Development and Function	1.89E-04-4.48E-03	SOCS1,IL6,PTEN,HMGB1,RARA,CAST,AIF1,AKT2,MITF,NFKB2,APC,TOB2,IL18,CD40,CD9,IL1RN,MDK,PTGER2,TNF,EBI3,ADM,CA2,IL1A,PTK2B,KLF10,TNFSF10,CCL5,NFKB1,CCL3,NFKBIA,JUN,CCL2,HGF,CHUK,TLR3,STAT1,NOS2,PTGER4,IFNG,TYROBP,IL10,ITGB3,IL17A,HIVEP2,FOS,Gnas (mouse),FCER1G,IL1B,CSF2
Embryonic Development	2.21E-04-2.21E-04	MYC,ADM,AKT2,CCND3,E2F1,CDK6,PIK3CD,ODC1
Hypersensitivity Response	3.19E-04-1.51E-03	PPARA,ICAM1,LGALS3,CXCR3,CCL5,CCL3,LGALS9,PLA2G7,ITGB7,CXCL10,CD47,ICAM2,CCL2,FABP4,CBFB,IL27RA,ITGA4,ITGB1,PPARG,IFNG,IL4R,VCAM1,C3,IL10,CD48,ITGA5,THBD,ITGAL,SELPLG,MADCAM1,IL18,MAPK14,IL12B,PECAM1,IL1B,CSF2,TNF,EBI3,SIRPA
Renal and Urological Disease	3.36E-04-4.75E-03	FYN,ICAM1,C1QA,PSEN2,MFGE8,CCL22,CCL5,CCL3,NR3C1,CTLA4,ABCA1,FAS,PTPRC,TANK,NFKBIA,JUN,GADD45A,PPP3CB,PDE7B,TLR3,IL27RA,NOS2,TNFSF13B,ITGA4,DNASE1,TP53,SH2D2A,IFNG,VCAM1,IL10,NFKB2,PPP3CC,PDE4B,ITGAL,IL16,null,CXCL16,ICOS,CCL4,CD80,IL1RN,LYN,CD86,SMURF2,ACTN4,TNF,PSEN1
Organismal Injury and Abnormalities	3.36E-04-2.85E-03	IL6ST,RAC2,SOCS1,IL1A,SELL,PSEN2,IL6,NFKB1,PTEN,DEF6,TGFBR2,MYC,NFKBIA,RARA,KEAP1,STAT1,NFKBIB,AHR,MMP1 (includes EG:300339),ITGA4,PLSCR1,TP53,IFNG,MYD88,IL10,RELB,IL36A,STAT3,KRT10,IL17A,IL18,S100A9,IL1RN,PRKCD,LTA,IL1B,PTGS2,TNF,PSEN1
Hematological Disease	3.67E-04-3.52E-03	IL6ST,RAC2,SOCS1,SELL,PSEN2,IL6,NFKB1,DEF6,DIAPH1,NFKBIA,HMGB1,SPHK2,CASP1,NFKBIB,ITGA4,PLSCR1,ETS1,IFNG,MYD88,IL10,STAT3,IL17A,ICOS,IL18,S100A9,IL1RN,LTA,IL1B,PIK3CD,TNF,PSEN1
Tumor Morphology	3.86E-04-5.2E-03	IL1A,TPR,HYOU1,DDB2,HIF1A,CTLA4,ODC1,FAS,PTEN,BIRC5,MYC,CXCL10,HSPA4,PRF1,NFKBIA,HGF,WWOX,AHR,TP53,IFNG,PTPRE,AKT2,IL10,IL15,PLAUR,OGG1,FOS,IL18,CD80,CD40,IL12B,CDK4,PRKCD,E2F1,CTSB,CSF2,TNF,EBI3,CDK2,MT1E
Gene Expression	5E-04-5.2E-03	PIAS2,NOLC1,TAB2,IL6,MNAT1,GNB1,SOD2,LTF,MAD2L2,WWOX,MYB,TBL1XR1,RIPK2,TP53,ETS1,IL4R,STK36,HMGA1,FUBP1,NFKB2,STAT3,IRF5,TCF3,GLRX3,RAP1A,ANP32A,CDCA4,PYGO2,PLEKHG2,DAXX,TTF1,BTG2,PRKACA,CD86,GTF2H1,MBD1,HHEX,TNF,TRRAP,DDIT3,PRDX1,SOCS2,GAPDH,SPEN,ACTR3,GADD45A,CALCOCO1,TLR3,DHX9,IFNG,ZNF398,UCP2,MAPKAPK3,NAE1,SIRT5,MYD88,KAT5,ID3,FOS,CCNE1,NR4A2,MSH2,CD80,FABP5,NR4A1,LYN,TP53BP1,MAP3K8,NMI,UBTF,…
Connective Tissue Development and Function	7.1E-04-4.48E-03	SOCS1,AGER,PCGF2,MAPK3,PTTG1,IL6,BCL6,POLB,PTEN,MYC,HMGB1,BRCA1,UNG,TP53,ATG5,AKT2,MITF,RAPGEF3,NFKB2,OGG1,APC,PFKM,SMUG1,TOB2,IL18,MDK,PTGER2,PML,EBI3,TNF,HSPB1,CA2,IL1A,DDIT3,PTK2B,KLF10,ABL1,TNFSF10,CCL5,CCL3,NFKB1,FAS,JUN,GADD45A,CCL2,CEBPA,SPHK1,ERRFI1,TLR3,CHUK,NOS2,STAT1,PLAC8,PTGER4,PLSCR1,ABCB1,IFNG,NRAS,TYROBP,IL10,null,NBN,HIVEP2,IL17A,FOS,Gnas (mouse),CCNE1,MSH2,DBC1,FCER1G,PTGS2,CSF2…
Ophthalmic Disease	7.46E-04-1.49E-03	TP53,BBS4,IFNG,EPAS1,SOD1,ABL1,PSEN2,HSPD1,CCL5,CCL3,IL17A,DNAJC5,HLA-A,IL1RN,IL12B,CFB,PSEN1
Gastrointestinal Disease	9.51E-04-3.52E-03	SOCS1,CCR5,HLA-DOA,TMBIM4,IL6,GPSM2,ATP2A2,ODC1,CACYBP,LGALS8,TDP2,C15orf23,UNG,TMEM97,AHCY,TP53,TYMS,CAPN5,EXOSC9,TP53INP1,AKT2,CDCA8,NDRG1,TUBB2A,RRM2,ITGA6,CRELD1,STAT3,GLRX3,RNASEH2A,TMEM59,NCF1,PCNA,RFC4,SNRNP25,FSCN1,GPR65,CTSB,TFRC,PIK3CD,DHFR,ENC1,TNF,SPPL2A,HMGB2,CA2,SQLE,SRD5A1,HSD17B11,TNFSF10,RUVBL1,ABCA5,POLD4,DNAJA1,BYSL,JUN,CLDN4,TCOF1,MCM10,ORC1,ABCB1,IL10,CDC6,PAICS,null,CPEB4,MC…
Cellular Compromise	1.26E-03-5.34E-03	CCR5,LGALS3,AGER,DNAJB2,LATS2,POLB,PTEN,PTPRC,MYC,SOD2,LTF,SCARB1,CYBA,KEAP1,PGAM1,CYBB,BRCA1,AHR,FGR,ITGA4,PTX3,TP53,ATG5,C3,PF4,GPX7,MAFF,APC,ICOS,IL18,NCF1,CCL4,CASP2,E2F1,IRF8,TNF,ICAM1,TNFSF10,CCL5,FAS,SHC1,CCL2,HCK,IRF2,ITGB1,IFNG,VCAM1,SOD1,TYROBP,IL10,IL15,F3,ITGAL,BAK1,ITGB3,BUB1,FOS,MAPK14,LYN,FCER1G,IL1B,DFFB,CSF2
Carbohydrate Metabolism	1.37E-03-1.37E-03	FOS,IL18,IL1A,IL1RN,MYD88,IL1B,TNF,IL17A
Neurological Disease	1.37E-03-3.52E-03	PPARA,SELL,AGER,MBP,IL6,CXCL10,HRH1,PPID,C3,MR1,CBLB,null,ICOS,NCF1,IL18,CD40,IL1RN,IDO1,ALCAM,CD86,PECAM1,TNF,BATF,TNFSF10,CASP4,CCL3,CTLA4,LGALS9,NR3C1,FAS,ARRB1,EDN1,CASP1,IL27RA,SEMA4A,STAT1,NOS2,PPARG,IFNG,CD276,IL10,MYD88,TYROBP,IL15,IL1R1,ITGAL,IL17A,CD80,IL12B,LTA,LYN,IL1B,IL2RA,CXCL2,EIF2AK3
Small Molecule Biochemistry	1.37E-03-5.2E-03	IL1A,DDIT3,AGER,SLC1A3,GCLC,UGCG,IL6,FAS,BDKRB2,VNN1,ALDH1A1,SOD2,SPHK2,EDN1,SPHK1,ATF4,GCLM,STAT1,NOS2,UNG,IFNG,PAFAH2,UCP2,SOD1,MYD88,IL10,ST3GAL6,ITGB3,IL17A,FOS,IL18,IL1RN,CAT,SLC1A2,IL1B,CD82,TNF,ST3GAL5
Cell Morphology	1.82E-03-1.82E-03	IL1A,HMGB1,HGF,IL1B,AIF1,TNF
Organismal Survival	2.24E-03-3.57E-03	SOCS1,ZC3H12A,AGER,CDKN2C,IL6,CXCL10,PTPRC,LAMC1,PRF1,LTB4R,TXK,HMGB1,KEAP1,MYB,NFKBIB,APEX1,DNMT1,CLNS1A,TP53,STAT5A,IL4R,STAT3,IRF5,NCF1,CTSB,PLTP,BCL2A1,ITGB6,TNF,MT1E,NRP1,ADM,SERPING1,ICAM1,NQO2,PKD2 (includes EG:18764),HYOU1,TNFSF10,CXCR3,TAP1,TANK,CCL2,CXCR2,HLA-DRA,CEBPA,ANTXR2,BID,TLR3,IRF2,ITGB1,IFNG,MYD88,IL10,IL15,F3,PTGES,FOS,MARCKSL1,HP,TRAF2,CD80,MSH2,IL12B,LTA,IL2RA,PTGS2,CSF2,ATR…
Endocrine System Disorders	2.36E-03-3.44E-03	AOC3,SOCS1,IL1A,ICAM1,AGER,PTTG1,CCL22,NFKB1,CCL3,MEN1,ADIPOR1,CTLA4,FAS,PTEN,MYC,NFKBIA,HGF,HLA-DRA,ADORA2B,NOS2,IFNG,AKT2,SOD1,UCP2,ICA1,IL10,STAT3,FADD,null,CBLB,IL18,PRKCI,CD80,IL12B,SREBF1,IL1RN,E2F1,IGFBP3,CD86,EIF2AK3,TNF
Metabolic Disease	2.36E-03-3.44E-03	AOC3,SOCS1,IL1A,ICAM1,AGER,PTTG1,CCL22,NFKB1,CCL3,MEN1,ADIPOR1,CTLA4,FAS,PTEN,MYC,NFKBIA,HGF,HLA-DRA,ADORA2B,NOS2,IFNG,AKT2,SOD1,UCP2,ICA1,IL10,STAT3,FADD,null,CBLB,IL18,PRKCI,CD80,IL12B,SREBF1,IL1RN,E2F1,IGFBP3,CD86,EIF2AK3,TNF
Lymphoid Tissue Structure and Development	2.62E-03-2.62E-03	ITGB1,UNC13D,IFNG,SOCS1,VCAM1,C3,VEGFC,BCL3,NFKB2,BCL6,PTEN,ICOS,CD40,CXCL13,HGF,TNFSF13,LTA,ADA,PIK3CD,PRDM1,VAV1,CHUK,TNF,TNFSF13B
Cardiovascular System Development and Function	2.68E-03-3.52E-03	SELL,ICAM1,AGER,CXCR3,IL6,CCL5,CTLA4,ITGB7,ITGAE,CD47,HMGB1,CCL2,CXCL13,F5,ITGAV,ITGA4,ITGB1,IFNG,VCAM1,C3,IL10,IL15,ITGA6,ANXA2,F3,ITGB3,MADCAM1,IL18,IL1RN,HAS2,IL1B,CD86,CXCL2,TNF,ST3GAL4,NRP1
Developmental Disorder	2.77E-03-2.77E-03	CTSK,JUN,PTK2B,TYROBP,MITF,FCER1G,HCK,CLCN7,NFKB2,NFKB1,CSF2
Drug Metabolism	3.13E-03-3.13E-03	IFNG,IL1A,UCP2,SOD1,DDIT3,AGER,IL10,SLC1A3,GCLC,IL6,ITGB3,BDKRB2,VNN1,ALDH1A1,SOD2,CAT,ATF4,SLC1A2,CD82,GCLM,TNF,UNG
Post-Translational Modification	3.17E-03-3.17E-03	ADM,SOCS1,PIAS2,MAPK3,null,PSEN2,IL6,ODC1,FAS,NCK2,PTPRC,GNB1,SHC1,null,HMGB1,SPHK1,BID,TP53,APLP2,PLD1,BAK1,ARRB2,CCNE1,FABP5,IGFBP3,CTSB,IL1B,POMT1,GNG2,PSEN1
Cardiovascular Disease	3.52E-03-4.75E-03	IFNG,CCR5,PRF1,CCL2,CXCR3,IL1R1,CCL3,IL17A
Lipid Metabolism	3.52E-03-5.2E-03	PAFAH2,SPHK2,SPHK1,ST3GAL6,UGCG,FAS,ST3GAL5
Nervous System Development and Function	3.52E-03-4.75E-03	TP53,IFNG,XDH,IL1R1,IL6,CCL5,PTPRC,CAT,IL1B,CSF2,CHI3L1,TNF,B4GALT5
Hepatic System Disease	5.02E-03-5.02E-03	IFNG,CCR5,IL10,TYROBP,TNFSF10,IL6,CTLA4,FAS,IL18,HMGB1,IL12B,CASP1,BID,TLR3,IL27RA,TNF
Cell Signaling	5.2E-03-5.2E-03	IFNG,EDN1,IL1B,NOS2,STAT1
Hepatic System Development and Function	5.2E-03-5.2E-03	IFNG,HGF,IL1B,CCL5,TNF
Protein Trafficking	5.2E-03-5.2E-03	ITGB1,SATB1,IGFBP3,ITGAV,TFRC
