# Supplementary material for: Global Gene Expression and Systems Biology Analysis of Bovine Monocyte-Derived Macrophages in Response to In Vitro Challenge with Mycobacterium bovis
Source: PLoS One. 2012 Feb 22;7(2):e32034. doi: 10.1371/journal.pone.0032034 (PMC3284544; doi:10.1371/journal.pone.0032034)
Supplement: Table S10 — Top-ranking canonical pathways identified using IPA at the 24 hour time point post- M. bovis challenge. The top ranking canonical pathways identified by IPA are listed according to P-values. The ratio indicates the number of differentially expressed genes involved in each canonical pathway divided by the total number of genes within each pathway according to the IPA Knowledge Base. (XLS) [file pone.0032034.s013.xls]

## Sheet: Sheet0
	© 2000-2011 Ingenuity Systems, Inc. All rights reserved.
Pathway rank	Ingenuity Canonical Pathways	-log10(P-value)	P-value	Number of genes detected in pathway/total number of genes in pathway	Ratio of number of genes detected in pathway : total number of genes in pathway	Differentially expressed genes represented in pathway
1	Altered T Cell and B Cell Signaling in Rheumatoid Arthritis	6.05E00	8.91251e-07	34/87	3.91E-01	IL1A,TRAF3,HLA-DOA,SLAMF1,HLA-DMB,IL6,NFKB1,FAS,CXCL13,CHUK,TLR3,TNFSF13B,HLA-DMA,MAP3K14,IFNG,IL10,RELB,IL15,IL36A,NFKB2,IL17A,IL18,CD40,CD80,TLR5,IL12B,IL1RN,TNFSF13,LTA,FCER1G,CD86,IL1B,CSF2,TNF
2	TREM1 Signaling	4.89E00	1.28825e-05	27/69	3.91E-01	RAC2,ICAM1,MAPK3,CD83,IL6,NFKB1,CCL3,IRAK1,CCL2,CASP1,TLR3,ITGB1,STAT5A,AKT2,IL10,GRB2,TYROBP,ITGA5,STAT3,NFKB2,IL18,TLR5,CD40,IL1B,CD86,CSF2,TNF
3	Communication between Innate and Adaptive Immune Cells	4.87E00	1.34896e-05	28/89	3.15E-01	IL1A,HLA-DRB1 (includes EG:100332219),CD83,IL6,CCL5,CCL3,CXCL10,HLA-DRA,TLR3,TNFSF13B,IFNG,IL10,IL15,IL36A,IL18,CCL4,CD80,TLR5,CD40,IL1RN,IL12B,TNFSF13,FCER1G,IL1B,CD86,CSF2,TNF,CCR7
4	Graft-versus-Host Disease Signaling	4.69E00	2.04174e-05	17/45	3.78E-01	HLA-DMA,IFNG,IL1A,HLA-DOA,IL36A,HLA-DMB,IL6,FAS,PRF1,IL18,HLA-A,CD80,IL1RN,FCER1G,CD86,IL1B,TNF
5	Activation of IRF by Cytosolic Pattern Recognition Receptors	4.57E00	2.69153e-05	28/74	3.78E-01	TRAF3,NFKBIE,IRF3,IL6,NFKB1,IFIH1,TANK,JUN,NFKBIA,SIKE1,CHUK,NFKBIB,STAT1,IL10,IKBKE,IRF9,NFKB2,ADAR,IFNA16,ISG15,FADD,RIPK1,CD40,LTA,DDX58,STAT2,IFIT2,TNF
6	Dendritic Cell Maturation	3.83E00	0.000147911	53/174	3.05E-01	RAC2,HLA-DOA,MAPK3,HLA-DRB1 (includes EG:100332219),HLA-DMB,IL6,ATF4,COL11A2,NFKBIB,MAP3K14,AKT2,IL36A,CD1B,NFKB2,null,IL18,CD40,IL1RN,FSCN1,CD86,STAT2,PIK3CD,IRF8,TNF,CCR7,IL1A,ICAM1,NFKBIE,PIK3R5,CD83,NFKB1,NFKBIA,HLA-A,HLA-DRA,LY75,TLR3,CHUK,STAT1,FCGR3A,HLA-DMA,MYD88,IL10,TYROBP,RELB,IL15,IKBKE,MAPK14,CD80,IL12B,LTA,FCER1G,IL1B,CSF2
7	Role of RIG1-like Receptors in Antiviral Innate Immunity	3.81E00	0.000154882	17/52	3.27E-01	TRAF3,NFKBIE,IKBKE,NFKB2,IRF3,NFKB1,IFNA16,FADD,TANK,IFIH1,TRAF2,NFKBIA,RIPK1,DDX58,CHUK,NFKBIB,TRIM25
8	Interferon Signaling	3.33E00	0.000467735	12/30	4E-01	SOCS1,IFNG,PTPN2,IFNGR2,MX1,IFI35,STAT2,IRF9,PSMB8,STAT1,IFNAR2,TAP1
9	T Helper Cell Differentiation	3.29E00	0.000512861	27/68	3.97E-01	IL6ST,HLA-DOA,IL21R,HLA-DMB,IL6,BCL6,TGFBR2,STAT1,IFNG,HLA-DMA,IL4R,IL2RG,IL10,IL6R,IFNGR2,STAT3,IL17A,ICOS,IL18,CD80,CD40,IL12B,IL10RB,FCER1G,CD86,IL2RA,TNF
10	Small Cell Lung Cancer Signaling	3.27E00	0.000537032	38/89	3.6E-01	RAC2,TRAF3,PA2G4,NFKBIE,SUV39H1,ABL1,PIK3R5,NFKB1,PTEN,MYC,NFKBIA,BID,CHUK,TRAF5,NFKBIB,TRAF1,TP53,AKT2,CCNE2,CDK6,IKBKE,NFKB2,RXRG,TRAF2,CCNE1,MAX,CDK4,E2F1,CKS1B,PIK3CD,PTGS2,CDK2
11	Type I Diabetes Mellitus Signaling	3.21E00	0.000616595	39/115	3.39E-01	SOCS1,HLA-DOA,NFKBIE,SOCS2,HLA-DMB,NFKB1,FAS,IRAK1,TRADD,PRF1,NFKBIA,HLA-A,BID,CHUK,NOS2,STAT1,NFKBIB,HLA-DMA,IFNG,MAP3K14,ICA1,MYD88,IFNGR2,IKBKE,SOCS4,NFKB2,IL1R1,HSPD1,FADD,TRAF2,RIPK1,MAPK14,CD80,IL12B,LTA,FCER1G,CD86,IL1B,TNF
12	IL-6 Signaling	3.13E00	0.00074131	37/93	3.98E-01	IL6ST,SOCS1,IL1A,MAPK3,NFKBIE,IL6,NFKB1,SHC1,JUN,NFKBIA,MAP2K2,MRAS,CHUK,NFKBIB,MAPKAPK2,MAP2K1,ABCB1,MAP3K14,NRAS,RRAS,GRB2,IL6R,IL36A,IKBKE,STAT3,IL1R1,NFKB2,FOS,TRAF2,IL18,MAPK14,IL1RN,IL1B,TNFAIP6,TNF,A2M,HSPB1
13	CD40 Signaling	3.12E00	0.000758578	28/67	4.18E-01	TRAF3,ICAM1,NFKBIE,MAPK3,PIK3R5,NFKB1,TANK,JUN,NFKBIA,MAP2K2,TRAF5,CHUK,MAPKAPK2,NFKBIB,MAP2K1,TRAF1,FCER2,MAP3K14,ATF1 (includes EG:100040260),IKBKE,STAT3,NFKB2,FOS,TRAF2,MAPK14,CD40,LTA,PIK3CD
14	PPAR Signaling	2.95E00	0.00112202	33/98	3.37E-01	PPARA,IL1A,MAPK3,NFKBIE,NFKB1,PDGFC,SHC1,JUN,NFKBIA,MAP2K2,MRAS,CHUK,NFKBIB,MAP2K1,CITED2,PPARG,STAT5A,MAP3K14,NRAS,RRAS,GRB2,IL36A,NR1H3,IKBKE,NFKB2,IL1R1,FOS,IL18,TRAF2,IL1RN,NCOA1,IL1B,TNF
15	Crosstalk between Dendritic Cells and Natural Killer Cells	2.87E00	0.00134896	31/98	3.16E-01	HLA-DRB1 (includes EG:100332219),TNFSF10,CD83,IL6,NFKB1,FAS,PRF1,CAMK2D,HLA-A,HLA-DRA,ACTG2,TLR3,IFNG,IL2RG,TYROBP,CD69,IL15,NFKB2,ACTG1,ITGAL,IL18,CD40,CD80,IL12B,ICAM3,FSCN1,LTA,CD86,CSF2,TNF,CCR7
16	Retinoic acid Mediated Apoptosis Signaling	2.82E00	0.00151356	15/44	3.41E-01	PARP16,PARP10,PARP8,TNFSF10,PARP12,PARP9,TIPARP,FADD,RXRG,RARA,CRABP2,BID,PARP11,CFLAR,PARP14
17	Fatty Acid Elongation in Mitochondria	2.7E00	0.00199526	9/45	2E-01	HSD17B10,HADHB,ECHS1,ACAA1,SDS,HSD17B4,ACAA2,HADHA,HADH
18	Role of Pattern Recognition Receptors in Recognition of Bacteria and Viruses	2.66E00	0.00218776	26/80	3.25E-01	MAPK3,PIK3R5,C1QC,C1QA,IL6,IRF3,CCL5,C1QB,NFKB1,IFIH1,CASP1,TLR3,RIPK2,PTX3,C3,OAS2,MYD88,IL10,NFKB2,TLR5,IL12B,DDX58,IL1B,PIK3CD,EIF2AK2,TNF
19	Role of PKR in Interferon Induction and Antiviral Response	2.64E00	0.00229087	20/46	4.35E-01	TP53,IFNG,TRAF3,NFKBIE,TAB2,IKBKE,NFKB2,NFKB1,FADD,TRAF2,NFKBIA,MAPK14,BID,CHUK,TRAF5,EIF2AK2,TLR3,NFKBIB,STAT1,TNF
20	IL-10 Signaling	2.62E00	0.00239883	25/70	3.57E-01	CCR5,IL1A,NFKBIE,ARG2,IL6,NFKB1,NFKBIA,JUN,CHUK,NFKBIB,MAP3K14,IL4R,IL10,IL36A,IKBKE,IL1R1,STAT3,NFKB2,FOS,IL18,MAPK14,IL1RN,IL10RB,IL1B,TNF
21	Systemic Lupus Erythematosus Signaling	2.53E00	0.00295121	37/151	2.45E-01	RAC2,KLK1,IL1A,NFATC3,MAPK3,PIK3R5,IL6,PTPRC,BDKRB2,JUN,HLA-A,MRAS,C7,FCGR3A,TNFSF13B,AKT2,NRAS,IL10,RRAS,GRB2,IL6R,IL36A,IFNA16,FOS,IL18,CD80,CD40,IL1RN,CD72,LAT,FCER1G,LYN,CD86,IL1B,PIK3CD,TNF,PIM2
22	LXR/RXR Activation	2.53E00	0.00295121	27/86	3.14E-01	IL1A,ARG2,IL6,IRF3,NFKB1,ABCA1,CCL2,LCAT,FASN,LPL,TLR3,NOS2,ECHS1,IL36A,CD36,NR1H3,IL1R1,NFKB2,RXRG,IL18,IL1RN,SREBF1,IL1B,PLTP,HMGCR,TNF,HADH
23	Death Receptor Signaling	2.36E00	0.00436516	23/64	3.59E-01	MAP3K14,NFKBIE,TNFSF10,IKBKE,NFKB2,NFKB1,FAS,FADD,TANK,DAXX,TRADD,TRAF2,RIPK1,NFKBIA,CASP2,BID,HTRA2,CHUK,CFLAR,NFKBIB,TNF,BIRC3,HSPB1
24	Polyamine Regulation in Colon Cancer	2.32E00	0.0047863	8/22	3.64E-01	PPARG,MYC,MAX,AZIN1,SAT1,SAT2,ODC1,APC
25	Oncostatin M Signaling	2.3E00	0.00501187	16/35	4.57E-01	IL6ST,STAT5A,EPAS1,NRAS,GRB2,RRAS,MAPK3,STAT3,SHC1,MAP2K2,MT2A,MRAS,STAT1,CHI3L1,MAP2K1,MMP1 (includes EG:300339)
26	Role of BRCA1 in DNA Damage Response	2.27E00	0.00537032	21/60	3.44E-01	TP53,RBL2,ATF1 (includes EG:100040260),RBBP8,RPA1,PLK1,NBN,CHEK1,POU2F1,GADD45A,MSH2,RFC4,E2F1,MSH6,C19orf40,RFC2,STAT1,BRCA1,HLTF,ATR,RFC3
27	Role of Cytokines in Mediating Communication between Immune Cells	2.25E00	0.00562341	14/57	2.46E-01	IFNG,IL1A,IL10,IL15,IL36A,IL6,IFNA16,IL17A,IL18,IL1RN,IL12B,IL1B,CSF2,TNF
28	Allograft Rejection Signaling	2.23E00	0.00588844	13/45	2.89E-01	IFNG,HLA-DMA,HLA-DOA,IL10,HLA-DMB,FAS,PRF1,HLA-A,CD80,CD40,FCER1G,CD86,TNF
29	Antigen Presentation Pathway	2.22E00	0.0060256	12/39	3.08E-01	PSMB9,HLA-DMA,HLA-DOA,HLA-A,HLA-DRA,HLA-DRB1 (includes EG:100332219),HLA-DMB,PSMB8,TAP1,TAP2,TAPBP,MR1
30	NF-κB Activation by Viruses	2.12E00	0.00758578	31/81	3.83E-01	RAC2,CCR5,MAPK3,NFKBIE,PIK3R5,NFKB1,NFKBIA,ITGAV,MRAS,CHUK,NFKBIB,ITGB5,ITGA4,ITGB1,MAP3K14,AKT2,NRAS,RRAS,ITGA6,ITGA5,IKBKE,NFKB2,ITGAL,ITGB3,TRAF2,RIPK1,PRKCI,PRKCD,PIK3CD,EIF2AK2,PRKCB
31	B Cell Activating Factor Signaling	2.11E00	0.00776247	17/44	3.86E-01	MAP3K14,TRAF3,NFATC3,NFKBIE,IKBKE,NFKB2,NFKB1,FOS,TRAF2,NFKBIA,JUN,MAPK14,CHUK,TRAF5,NFKBIB,TNFSF13B,TRAF1
32	April Mediated Signaling	2.11E00	0.00776247	17/42	4.05E-01	MAP3K14,TRAF3,NFATC3,NFKBIE,IKBKE,NFKB2,NFKB1,FOS,TRAF2,NFKBIA,JUN,MAPK14,TNFSF13,CHUK,TRAF5,NFKBIB,TRAF1
33	Pathogenesis of Multiple Sclerosis	2.05E00	0.00891251	6/9	6.67E-01	CXCL10,CCR5,CCL4,CXCR3,CCL5,CCL3
34	4-1BB Signaling in T Lymphocytes	2.01E00	0.00977237	14/34	4.12E-01	MAP3K14,MAPK3,NFKBIE,IKBKE,NFKB2,NFKB1,TRAF2,NFKBIA,JUN,MAP2K2,CHUK,NFKBIB,MAP2K1,TRAF1
35	Role of CHK Proteins in Cell Cycle Checkpoint Control	2.01E00	0.00977237	14/35	4E-01	TP53,RPA1,CDK1,CHEK1,NBN,PCNA,RFC4,E2F1,RFC2,TLK2,BRCA1,ATR,CDK2,RFC3
36	p38 MAPK Signaling	1.99E00	0.0102329	31/97	3.2E-01	IL1A,TIFA,DDIT3,TAB2,FAS,IRAK1,TGFBR2,MYC,TRADD,ATF4,STAT1,MAPKAPK2,ATF1 (includes EG:100040260),PLA2G12A,MAPKAPK3,IL36A,IL1R1,null,FADD,DAXX,TRAF2,IL18,MAX,MAPK14,PLA2G2D,IL1RN,IL1B,MEF2C,RPS6KA5,TNF,HSPB1
37	Induction of Apoptosis by HIV1	1.97E00	0.0107152	25/65	3.85E-01	NFKBIE,NFKB1,SLC25A5,FAS,TRADD,NFKBIA,BID,HTRA2,CHUK,NFKBIB,BIRC3,TRAF1,TP53,MAP3K14,SLC25A13,SLC25A4,IKBKE,NFKB2,BAK1,FADD,DAXX,TRAF2,RIPK1,DFFB,TNF
38	B Cell Development	1.91E00	0.0123027	10/38	2.63E-01	null,PTPRC,HLA-DMA,HLA-DOA,CD80,CD40,HLA-DRA,HLA-DRB1 (includes EG:100332219),CD86,HLA-DMB
39	B Cell Receptor Signaling	1.9E00	0.0125893	45/154	2.92E-01	RAC2,NFATC3,MAPK3,NFKBIE,PIK3R5,ABL1,INPPL1,GSK3A,BCL6,NFKB1,PTEN,PTPRC,SHC1,NFKBIA,CAMK2D,JUN,PPP3CB,MAP2K2,MRAS,ATF4,CHUK,NFKBIB,MAP2K1,ETS1,MAP3K14,AKT2,NRAS,GRB2,RRAS,CSK,EGR1,IKBKE,PPP3CC,MALT1,NFKB2,MAPK14,GAB1,DAPP1,BCL10,LYN,VAV1,MAP3K8,PIK3CD,BCL2A1,PRKCB
40	Cell Cycle: G1/S Checkpoint Regulation	1.88E00	0.0131826	20/59	3.39E-01	TP53,CCNE2,RBL2,PA2G4,SUV39H1,ABL1,CDK6,HDAC10,HDAC5,MYC,HDAC6,CCNE1,HDAC3,CCND3,MAX,CDK4,HDAC7,E2F1,ATR,CDK2
41	GM-CSF Signaling	1.78E00	0.0165959	24/67	3.58E-01	ETS1,RAC2,AKT2,NRAS,GRB2,RRAS,MAPK3,GNB2L1,PIK3R5,PPP3CC,STAT3,SHC1,CAMK2D,PPP3CB,MAP2K2,MRAS,HCK,LYN,PIK3CD,CSF2,STAT1,BCL2A1,MAP2K1,PRKCB
42	Molecular Mechanisms of Cancer	1.74E00	0.018197	94/372	2.53E-01	PRKACB,RAC2,PIAS2,SUV39H1,MAPK3,TAB2,NCSTN,CDKN2C,GSK3A,MYC,TGFBR2,CAMK2D,MAP2K2,RHOB,MRAS,ARHGEF11,NFKBIB,BRCA1,BIRC3,RASA1,RALGDS,TP53,AKT2,CCNE2,STK36,RRAS,CDK6,RAPGEF3,NFKB2,AURKA,TCF3,RAP1A,RALBP1,APC,DAXX,MAX,CCND3,GAB1,CDK4,PRKCD,E2F1,GNAO1,ARHGEF6,PRKACA,PIK3CD,CFLAR,CDK2,FNBP1,FYN,RALA,PA2G4,ARHGEF7,NFKBIE,CTNNA1,PIK3R5,ABL1,PSEN2,PSENEN,FZD1,HIF1A,NFKB1,FAS,CHEK1,SHC1,JUN,NFKBIA,RHOU,BI…
43	Nicotinate and Nicotinamide Metabolism	1.69E00	0.0204174	32/136	2.35E-01	MAPK3,CSNK1A1,QPRT,SACM1L,IRAK1,NAPRT1,VNN1,MAP2K2,PRPF4B,NAMPT,ENPP2,HIPK1,MAP2K1,AKT2,ENPP1,CSNK1D,CDK6,GRK5,PLK1,CDK1,PKN1,NT5C,PRKCD,CDK4,PNP,DFFB,CILP,MAP3K8,EIF2AK2,NADK,CDK2,DUSP16
44	IL-15 Signaling	1.68E00	0.020893	22/67	3.28E-01	STAT5A,RAC2,AKT2,IL2RG,NRAS,RRAS,MAPK3,IL15,PIK3R5,NFKB2,STAT3,NFKB1,AXL,IL17A,SHC1,TRAF2,MAPK14,MAP2K2,MRAS,PIK3CD,CSF2,MAP2K1
45	Urea Cycle and Metabolism of Amino Groups	1.65E00	0.0223872	15/80	1.88E-01	null,SRM,OAT,ARG2,PYCR2,ODC1,ASPA,CKB,GAMT,AGMAT,CAT,DARS,ALDH18A1,ASL,PYCR1
46	Atherosclerosis Signaling	1.61E00	0.0245471	28/112	2.5E-01	IL1A,ICAM1,PLA2R1,IL6,NFKB1,PDGFC,LCAT,CCL2,LPL,COL11A2,MMP1 (includes EG:300339),ITGA4,IFNG,VCAM1,PLA2G12A,IL36A,YWHAZ,CD36,NFKB2,F3,SELPLG,IL18,PLA2G2D,CD40,IL1RN,RNF111,IL1B,TNF
47	IL-4 Signaling	1.6E00	0.0251189	23/74	3.11E-01	HLA-DMA,SOCS1,RAC2,HLA-DOA,IL4R,AKT2,IL2RG,NRAS,GRB2,NFATC3,RRAS,HMGA1,PIK3R5,HLA-DRB1 (includes EG:100332219),INPPL1,HLA-DMB,NR3C1,null,SHC1,HLA-DRA,MRAS,PIK3CD,FCER2
48	NF-κB Signaling	1.59E00	0.025704	44/152	2.89E-01	PRKACB,RAC2,AZI2,KLK1,IL1A,TRAF3,NFKBIE,PIK3R5,NFKB1,IRAK1,NFKBIA,MRAS,TDP2,TLR3,CHUK,TRAF5,NFKBIB,TNFSF13B,MAP3K14,AKT2,NRAS,RRAS,MYD88,RELB,IL36A,IL1R1,MALT1,NFKB2,IL18,TRAF2,RIPK1,TLR5,CD40,IL1RN,BCL10,LTA,FCER1G,PRKACA,IL1B,MAP3K8,PIK3CD,EIF2AK2,TNF,PRKCB
49	Mitotic Roles of Polo-Like Kinase	1.58E00	0.0263027	20/62	3.23E-01	KIF23,null,ESPL1,CDC20,PPP2R5D,PTTG1,PPP2R5B,PRC1,PLK1,CDC23,ANAPC7,CDK1,ANAPC4,PLK4,CDC26,PPP2R5E,CDC16,ANAPC11,STAG2,null
50	Protein Ubiquitination Pathway	1.58E00	0.0263027	60/201	2.99E-01	UBE3B,UBE2L3,USP20,PSMB8,USP48,USP8,USP10,SUGT1,USP40,NEDD4L,BRCA1,ANAPC11,PSMA2,BIRC3,UBE2J1,USP28,USP38,PSME2,THOP1,NEDD4,UBD,UBE2G2,ANAPC4,PSMD11,PSMB2,Gm9840,PSMA5,PSMB1,SMURF2,TAP2,UBE2C,USP12,USP18,CDC20,PSMB10,UBR1,USP54,CDC23,TAP1,UCHL1,HLA-A,PSMC6,USP16,PSMB4,IFNG,PSMB9,USP15,UBE2R2,PSMD5,UBE2L6,PSMD8,PSME1,USP4,USP22,UBE2E2,USP46,USP34,PSMC3,USP25,null
51	Acute Phase Response Signaling	1.55E00	0.0281838	54/178	3.03E-01	SOCS1,RAC2,MAPK3,NOLC1,IL6,SOD2,MAP2K2,MRAS,NFKBIB,SAA1,MAP3K14,TTR,AKT2,C3,RRAS,IL6R,IL36A,NFKB2,STAT3,TCF3,IL18,IL1RN,PIK3CD,TNF,IL6ST,SERPING1,IL1A,NFKBIE,SOCS2,NFKB1,NR3C1,IRAK1,SHC1,TRADD,NFKBIA,JUN,CFB,CHUK,MAP2K1,NRAS,MYD88,GRB2,SERPINF1,IKBKE,SOCS4,IL1R1,FOS,TRAF2,HP,RIPK1,MAPK14,CRABP2,IL1B,A2M
52	Role of Macrophages, Fibroblasts and Endothelial Cells in Rheumatoid Arthritis	1.54E00	0.0288403	82/341	2.4E-01	SOCS1,RAC2,TRAF3,NFATC3,MAPK3,CSNK1A1,IL6,MYC,ROCK2,CAMK2D,MAP2K2,MRAS,ATF4,TRAF5,NFKBIB,TNFSF13B,MAP3K14,AKT2,RRAS,IL6R,IL36A,VEGFC,STAT3,PLCL2,PPP3CC,APC,IL18,IL1RN,PRKCD,CEBPD,GNAO1,PIK3CD,TNF,IL6ST,IL1A,ICAM1,NFKBIE,PIK3R5,CCL5,FZD1,NFKB1,PDGFC,IRAK1,PLCD1,TRADD,NFKBIA,JUN,CCL2,PPP3CB,CFB,CEBPA,CHUK,TLR3,MAPKAPK2,NOS2,MAP2K1,FCGR3A,MMP1 (includes EG:300339),TRAF1,VCAM1,LRP5,NRAS,MYD88,IL10,DA…
53	CD28 Signaling in T Helper Cells	1.54E00	0.0288403	37/128	2.89E-01	RAC2,FYN,HLA-DOA,ARPC1B,NFATC3,NFKBIE,PIK3R5,HLA-DMB,NFKB1,CTLA4,PTPRC,JUN,NFKBIA,ACTR3,PPP3CB,MAP2K2,ARPC1A,CHUK,NFKBIB,MAP2K1,HLA-DMA,AKT2,GRB2,ITPR2,CSK,IKBKE,PPP3CC,MALT1,NFKB2,FOS,CD80,BCL10,LAT,FCER1G,CD86,VAV1,PIK3CD
54	ATM Signaling	1.53E00	0.0295121	19/53	3.58E-01	TP53,SMC3,null,ABL1,MDC1,CDK1,NBN,CHEK1,NFKBIA,JUN,SMC2,GADD45A,H2AFX,BID,ATF4,TP53BP1,TLK2,BRCA1,CDK2
55	Arginine and Proline Metabolism	1.45E00	0.0354813	29/153	1.58E-01	AOC3,ALDH4A1,SRM,null,SAT1,ARG2,PYCR2,P4HA3,ODC1,CKB,null,ALDH1A1,VNN1,ALDH3A2,AGMAT,NOS2,GOT2,ALDH7A1,P4HA2,P4HB,OAT,SAT2,P4HA1,GAMT,ALDH3B1,ASL,LAP3,MAOA,PYCR1
56	iCOS-iCOSL Signaling in T Helper Cells	1.44E00	0.0363078	33/118	2.8E-01	RAC2,HLA-DOA,NFATC3,NFKBIE,PIK3R5,HLA-DMB,NFKB1,PTEN,PTPRC,SHC1,CAMK2D,NFKBIA,PPP3CB,CHUK,NFKBIB,HLA-DMA,IL2RG,AKT2,GRB2,ITPR2,CSK,null,IKBKE,PPP3CC,NFKB2,ICOS,CD80,CD40,LAT,FCER1G,IL2RA,VAV1,PIK3CD
57	Role of NFAT in Regulation of the Immune Response	1.43E00	0.0371535	51/196	2.6E-01	RAC2,HLA-DOA,NFATC3,MAPK3,GNB2L1,GNB5,CSNK1A1,HLA-DMB,GSK3A,GNB1,MAP2K2,MRAS,XPO1,NFKBIB,AKT2,ITPR2,RRAS,CSNK1D,NFKB2,PPP3CC,null,LAT,GNAO1,CD86,RCAN3,PIK3CD,GNG2,FYN,NFKBIE,PIK3R5,NFKB1,NFKBIA,JUN,GNG11,PPP3CB,CHUK,MAP2K1,FCGR3A,HLA-DMA,NRAS,GRB2,GNAI1,IKBKE,null,Gnas (mouse),GNAI3,FOS,CD80,LYN,FCER1G,MEF2C
58	IL-1 Signaling	1.4E00	0.0398107	32/106	3.02E-01	PRKACB,IL1A,NFKBIE,TAB2,GNB2L1,GNB5,NFKB1,IRAK1,GNB1,GNG11,JUN,NFKBIA,MRAS,CHUK,NFKBIB,MAP3K14,MYD88,GNAI1,IKBKE,IL1R1,NFKB2,null,FOS,Gnas (mouse),GNAI3,PRKAR2B,MAPK14,GNAO1,PRKACA,PRKAG2,GNG2,PRKAR1A
59	Alanine and Aspartate Metabolism	1.38E00	0.0416869	16/88	1.82E-01	ADSSL1,ABAT,CRAT,DARS2,GPT2,ASPA,PDHA1,ADSS,ADSL,ASNSD1,ASRGL1,DLD,DARS,GOT2,TASP1,ASL
60	IL-15 Production	1.38E00	0.0416869	9/31	2.9E-01	TXK,PRKCI,PTK2B,IL15,NFKB2,IRF3,IL6,STAT1,NFKB1
61	PDGF Signaling	1.37E00	0.042658	23/76	3.03E-01	NRAS,GRB2,RRAS,MAPK3,ABL1,PIK3R5,INPPL1,STAT3,PDGFC,MYC,FOS,SHC1,JUN,MAP2K2,SPHK2,SPHK1,MRAS,PIK3CD,EIF2AK2,STAT1,MAP2K1,RASA1,PRKCB
62	Prolactin Signaling	1.36E00	0.0436516	25/75	3.33E-01	FYN,SOCS1,MAPK3,SOCS2,PIK3R5,NR3C1,MYC,SHC1,JUN,MAP2K2,MRAS,STAT1,MAP2K1,STAT5A,NRAS,RRAS,GRB2,SOCS4,STAT3,FOS,PRKCI,PRKCD,NMI,PIK3CD,PRKCB
63	IL-12 Signaling and Production in Macrophages	1.35E00	0.0446684	33/134	2.46E-01	RAC2,MAPK3,PIK3R5,NFKB1,JMJD6,JUN,MAP2K2,CHUK,NFKBIB,STAT1,NOS2,MAP2K1,PPARG,IFNG,AKT2,IL10,MYD88,IKBKE,NFKB2,IFNA16,FOS,IL18,PRKCI,MAPK14,CD40,IL12B,PRKCD,NCOA1,MAP3K8,PIK3CD,IRF8,TNF,PRKCB
64	Autoimmune Thyroid Disease Signaling	1.33E00	0.0467735	12/47	2.55E-01	HLA-DMA,PRF1,HLA-DOA,HLA-A,CD80,CD40,IL10,FCER1G,CD86,HLA-DMB,CGA,FAS
65	T Cell Receptor Signaling	1.31E00	0.0489779	30/107	2.8E-01	FYN,NFATC3,MAPK3,PIK3R5,NFKB1,CTLA4,PTPRC,JUN,TXK,NFKBIA,MAP2K2,PPP3CB,MRAS,CHUK,RASA1,MAP2K1,NRAS,RRAS,GRB2,CSK,IKBKE,MALT1,PPP3CC,NFKB2,FOS,BCL10,RASGRP1,LAT,VAV1,PIK3CD
